# Supplementary material for: A new deep learning technique reveals the exclusive functional contributions of individual cancer mutations
Source: J Biol Chem. 2022 Jun 24;298(8):102177. doi: 10.1016/j.jbc.2022.102177 (PMC9304782; doi:10.1016/j.jbc.2022.102177)
Supplement: Supplementary File 2 [file mmc2.xlsx]

## Sheet: unigram_proportions
	Unigram proportions of aminoacid across chromosomes. Every unigram is an amino-acid.
	1	2	3	4	5	6	7	8	9	10	11	12	13	14	15	16	17	18	19	20	21	22	X	Y
A	0.04114	0.0398496	0.0404861	0.0387006	0.0403825	0.0403406	0.0409088	0.0416475	0.0425798	0.0408095	0.0426856	0.0406372	0.038615	0.0420972	0.0413439	0.0454333	0.0434292	0.0389343	0.0438471	0.0443244	0.0411209	0.0466709	0.0412238	0.0427923
R	0.0425424	0.0398481	0.0406405	0.0382666	0.0395416	0.0416248	0.0411783	0.0426994	0.0418145	0.0410812	0.0428301	0.0410122	0.0388309	0.0428342	0.0417032	0.0455417	0.0434518	0.0396793	0.0481021	0.0437281	0.0411346	0.0466068	0.0410939	0.0342137
N	0.0389632	0.0431898	0.0423489	0.0463538	0.0440708	0.0405175	0.040545	0.041171	0.0398344	0.0434202	0.0390135	0.0425045	0.0472435	0.0396478	0.0416123	0.0349383	0.0369762	0.0452051	0.0324457	0.0388069	0.0405189	0.0349219	0.0431679	0.0625827
D	0.0410903	0.0439429	0.0419252	0.0440216	0.0451261	0.0407536	0.0403065	0.0417665	0.0414554	0.0442132	0.0408291	0.0405772	0.0433878	0.0434947	0.0425666	0.0400567	0.0402725	0.0452749	0.0359002	0.0408681	0.0411709	0.0416561	0.042588	0.0367557
C	0.0431471	0.0377474	0.0413252	0.0433998	0.0395094	0.0396834	0.0432346	0.0436119	0.0417993	0.0391014	0.0414015	0.0404529	0.0406826	0.0376156	0.0392898	0.0416971	0.0394711	0.0419714	0.0556352	0.0422365	0.0457858	0.0397357	0.0380978	0.0433674
Q	0.0423384	0.0394004	0.041589	0.039055	0.0391461	0.0426844	0.0414198	0.0418441	0.0427289	0.0400294	0.0402569	0.0415274	0.0400848	0.0413518	0.042152	0.0423268	0.0433874	0.0404165	0.0404599	0.0427525	0.0417757	0.0433624	0.0407666	0.0491437
E	0.0427084	0.0431923	0.0417457	0.041502	0.0428583	0.0427207	0.0409812	0.0434796	0.0416014	0.0422855	0.0397827	0.042287	0.0414883	0.0449996	0.0435681	0.0403926	0.0424975	0.0426481	0.0412869	0.0413904	0.0422241	0.0406188	0.0437335	0.0300072
G	0.0429958	0.0399921	0.0400944	0.0400888	0.0402969	0.0417016	0.0421786	0.0415366	0.0418384	0.0415445	0.0422358	0.0415872	0.038314	0.0404192	0.0405777	0.0439557	0.0418116	0.0398305	0.048536	0.0435659	0.0400546	0.0437443	0.0423633	0.0407366
H	0.0390452	0.038897	0.0408281	0.0417163	0.0385761	0.0410988	0.0427565	0.041372	0.0425829	0.0410033	0.0399216	0.0383341	0.0389328	0.039792	0.0412799	0.042455	0.0402924	0.0426626	0.0531143	0.0404941	0.038175	0.0403018	0.0397098	0.0566585
I	0.0407282	0.0459342	0.0449847	0.0459849	0.0439537	0.042796	0.0435534	0.0424306	0.0408871	0.0430906	0.0412917	0.0450772	0.0479909	0.0412732	0.0433644	0.0367208	0.0393584	0.043248	0.033179	0.0385426	0.0417911	0.0352985	0.0426675	0.0358532
M	0.0411161	0.0412947	0.0427145	0.0417582	0.0417221	0.0420916	0.0406463	0.04195	0.0425444	0.0409707	0.0427206	0.0436294	0.0436845	0.0427987	0.0424749	0.0397662	0.0423485	0.0442874	0.0356833	0.0434644	0.0427627	0.0436508	0.0448188	0.0311013
L	0.0423065	0.0402377	0.0419839	0.0401854	0.0413363	0.0421774	0.0422493	0.0415439	0.042017	0.0396359	0.0442168	0.0425869	0.0417449	0.0434634	0.0426784	0.0441745	0.0439782	0.0393829	0.040656	0.0411268	0.0412375	0.0439772	0.0396064	0.0374969
K	0.0406144	0.046031	0.0424509	0.0457739	0.0440988	0.0426962	0.0412695	0.0417148	0.0411759	0.0447646	0.0377066	0.0424106	0.0467378	0.0419623	0.0419829	0.0359285	0.0385499	0.0443786	0.0391325	0.0409226	0.0419054	0.0367434	0.0429699	0.0380789
F	0.0416673	0.0415756	0.0430306	0.043139	0.0416034	0.041034	0.0445408	0.0418092	0.0406168	0.0404233	0.0433675	0.0426983	0.0450135	0.0413438	0.0413656	0.0407725	0.0411839	0.0425864	0.041552	0.0411399	0.0411749	0.0415891	0.0416692	0.0351036
P	0.0424697	0.0397382	0.0394105	0.0390096	0.0398226	0.0409406	0.0415871	0.0395098	0.0428966	0.0424791	0.0421608	0.0400545	0.0374663	0.0408892	0.039497	0.0461828	0.0444169	0.0410686	0.0460705	0.0434351	0.0419988	0.0445517	0.0419117	0.0424322
S	0.0417905	0.0408607	0.0406474	0.0425102	0.042783	0.0416454	0.0402878	0.0413383	0.0413966	0.0419891	0.0413128	0.0408175	0.0415938	0.0408883	0.0418059	0.0413597	0.0409086	0.0431592	0.0394472	0.0408572	0.0422338	0.0399346	0.041463	0.0489695
T	0.040902	0.0428646	0.0426303	0.0424302	0.0419697	0.0427422	0.0418268	0.0408676	0.041034	0.0423699	0.0423766	0.0416518	0.0416781	0.0398861	0.0402783	0.040444	0.0410019	0.0425001	0.0418582	0.0412211	0.0418498	0.0389289	0.041776	0.0449117
W	0.0420537	0.0424689	0.0417869	0.0389762	0.0380772	0.042466	0.0434238	0.0400998	0.0410776	0.037917	0.0444156	0.0423729	0.0366824	0.040844	0.0418616	0.044225	0.0434725	0.0364043	0.0437367	0.0409202	0.0424955	0.0461008	0.0420761	0.0460451
Y	0.0415372	0.0427416	0.0428998	0.0425419	0.0419363	0.0400117	0.0422597	0.0422086	0.0402257	0.0418797	0.0412267	0.0412122	0.0430676	0.0391852	0.0403773	0.0372226	0.0388722	0.0411309	0.0405343	0.0392701	0.0405263	0.0396535	0.0418071	0.0576718
V	0.0414775	0.0439719	0.0430237	0.0421735	0.0423146	0.0414712	0.0421587	0.0410546	0.0416529	0.0410228	0.0428682	0.0421255	0.0421649	0.0414004	0.0415072	0.0420102	0.0415898	0.0403264	0.0382495	0.0411288	0.0441969	0.0413011	0.0406583	0.0401515
Stop	0.0436639	0.0356268	0.0402896	0.0413413	0.0410244	0.0434464	0.0431529	0.043421	0.0391377	0.0403967	0.0463061	0.0421321	0.037808	0.0430828	0.0382814	0.0425829	0.0415477	0.0395526	0.0464141	0.0477083	0.042711	0.0453189	0.0444188	0.0306349

## Sheet: bigram_proportions
	Bigram proportions of aminoacid across chromosomes. Every bigram is a directional pair of amino-acids.
	1	2	3	4	5	6	7	8	9	10	11	12	13	14	15	16	17	18	19	20	21	22	X	Y
AA	0.0401555	0.0380043	0.0388525	0.0395045	0.0383808	0.0413042	0.0431329	0.041082	0.044078	0.0409098	0.0434368	0.0391424	0.0392954	0.0429138	0.0415299	0.048281	0.042901	0.0401785	0.0456485	0.0466379	0.0415172	0.0500424	0.0411046	0.031966
AC	0.0396094	0.0340201	0.0384656	0.0391896	0.0370197	0.0325115	0.0437619	0.0420231	0.0420339	0.0396061	0.0410115	0.0392368	0.0442293	0.0425831	0.0411561	0.0440399	0.0404853	0.0440374	0.0472968	0.0400003	0.0472631	0.0436476	0.0397988	0.0569727
AD	0.03823	0.0413381	0.0377364	0.0401958	0.042938	0.0384196	0.0366232	0.038827	0.0416475	0.0421904	0.0375564	0.037316	0.0397832	0.0421699	0.038521	0.0445133	0.0404809	0.0421509	0.0362092	0.043454	0.0387699	0.0458582	0.0407401	0.0743311
AE	0.0424354	0.0417905	0.0393969	0.0380109	0.0412246	0.0416289	0.0402708	0.0494304	0.0415667	0.0397491	0.042556	0.0415152	0.0383716	0.0426122	0.0438569	0.0449541	0.0463049	0.0367925	0.0414027	0.0497586	0.0451769	0.0471545	0.0433305	0.020709
AF	0.0373178	0.0342802	0.0395365	0.0380741	0.0374036	0.037686	0.0439663	0.0405563	0.0402675	0.0351583	0.0392408	0.0397971	0.0396535	0.0377783	0.03507	0.038145	0.0402082	0.0389177	0.0674938	0.0405992	0.0398817	0.0389853	0.0392894	0.0806931
AG	0.0440167	0.0408177	0.0402184	0.0373514	0.0395539	0.0410442	0.0411201	0.0416108	0.0419069	0.0406949	0.0432558	0.0407415	0.0343731	0.0402717	0.0411158	0.0477809	0.0439999	0.0403767	0.0507215	0.0483813	0.0392519	0.0469439	0.0410728	0.033378
AH	0.0406304	0.0401851	0.039646	0.041202	0.0356227	0.042721	0.0443536	0.0416876	0.0466086	0.0442455	0.0415438	0.0386984	0.0384981	0.0438435	0.0421275	0.052575	0.0413365	0.0357052	0.0540224	0.0438109	0.0343447	0.0501432	0.0424711	0.0239774
AI	0.0396915	0.0425851	0.0460812	0.0393805	0.040772	0.0396535	0.0417559	0.0399522	0.0398255	0.0449946	0.043654	0.045684	0.0448705	0.0434133	0.0407912	0.037462	0.0416299	0.0405794	0.0315495	0.0392821	0.040618	0.0425966	0.0397446	0.0534329
AK	0.0399455	0.0493373	0.042132	0.0440565	0.0461667	0.0423546	0.0404033	0.0434032	0.0409117	0.0470898	0.0388716	0.042324	0.0430598	0.0417963	0.0424333	0.0370781	0.0413739	0.0388975	0.0322073	0.0428127	0.0405272	0.0409801	0.0438968	0.0379409
AL	0.0428034	0.0390869	0.0424506	0.0361911	0.0410352	0.0404645	0.0414252	0.0423136	0.0434431	0.039156	0.0455587	0.0426919	0.0382643	0.0438276	0.0428675	0.0484449	0.0461175	0.0356583	0.0436916	0.0433422	0.0423097	0.0496481	0.0372893	0.031919
AM	0.0428904	0.041775	0.0418157	0.0380367	0.039161	0.0430658	0.037956	0.0432652	0.0438701	0.0403404	0.046276	0.0451678	0.041854	0.040433	0.0440671	0.043641	0.0432919	0.0414806	0.0359233	0.0480389	0.0448078	0.051766	0.0484336	0.0126426
AN	0.03708	0.0420663	0.0410658	0.0449986	0.0428188	0.0376652	0.0389203	0.0425001	0.040573	0.0456032	0.0398421	0.0437308	0.0423118	0.0354699	0.0414653	0.0359903	0.0366015	0.0480689	0.0315365	0.0410556	0.0377424	0.0396636	0.0449042	0.0683256
AP	0.0437495	0.0364711	0.0382061	0.0373122	0.0407852	0.0412881	0.0420234	0.0368211	0.0454816	0.0415608	0.0449922	0.0404565	0.0327693	0.0427434	0.0395484	0.0532386	0.0487111	0.0408376	0.053908	0.0478409	0.0418234	0.0525932	0.0424052	0.0144333
AQ	0.0416175	0.0369088	0.0373422	0.0367319	0.0372383	0.0419854	0.0385606	0.0441985	0.0407927	0.0385535	0.0436027	0.0393947	0.0356576	0.0403703	0.0402321	0.0454003	0.0483211	0.035246	0.0473865	0.0444698	0.0441615	0.0497275	0.0373962	0.0547044
AR	0.0411606	0.0373171	0.0392557	0.034942	0.0377165	0.0392949	0.0406344	0.0419266	0.0431774	0.0410257	0.0435669	0.0388274	0.0310918	0.0431548	0.0402568	0.0497135	0.0438386	0.033545	0.0519595	0.0451771	0.0407102	0.0530578	0.0416391	0.0470105
AS	0.0412575	0.0390725	0.0398868	0.0395686	0.0427301	0.0411837	0.0407859	0.0390192	0.0441511	0.0414741	0.0418734	0.0398158	0.0414196	0.0436315	0.0440103	0.0452706	0.0423682	0.0405933	0.0408459	0.0457555	0.0385597	0.0455911	0.0440206	0.037115
AStop	0.037712	0.0378419	0.0355619	0.028325	0.0350714	0.0422435	0.0469671	0.0498635	0.0429259	0.0375983	0.0573412	0.0378736	0.0332095	0.0417905	0.0507019	0.0586111	0.0459381	0.0355375	0.0514152	0.0523818	0.0475617	0.0594087	0.0341187	0
AT	0.0400895	0.0412276	0.0426875	0.0397325	0.0434692	0.0399924	0.0389083	0.0405239	0.0414248	0.0404189	0.0430623	0.0403409	0.0384434	0.0427344	0.0410133	0.0435974	0.0415116	0.0374256	0.0395281	0.0448274	0.0423399	0.0426003	0.0448133	0.0492877
AV	0.0430429	0.0415138	0.0434002	0.0392758	0.0400039	0.0409914	0.0404802	0.0436902	0.0432218	0.0394422	0.0434478	0.0400509	0.0410017	0.0427974	0.0408604	0.0456237	0.0417356	0.0412135	0.0382382	0.0406498	0.0416734	0.0426407	0.0387506	0.0462538
AW	0.0393268	0.0395352	0.0384218	0.0352959	0.0373982	0.0394433	0.0424783	0.0357994	0.0432361	0.0349736	0.0447401	0.0379582	0.0329739	0.0470616	0.0449657	0.0542677	0.0479579	0.0229978	0.049735	0.035202	0.0367415	0.0545318	0.0440952	0.0608631
AY	0.0386777	0.0399421	0.0420057	0.0389568	0.0375147	0.0339976	0.0400609	0.0369724	0.039345	0.0377821	0.0395543	0.0396541	0.0381051	0.0367827	0.0384743	0.0388404	0.0420561	0.0400748	0.0355631	0.0347844	0.0382389	0.0402418	0.0357977	0.116577
CA	0.03996	0.0364204	0.0424671	0.0375655	0.0389468	0.0354209	0.0419398	0.0424425	0.0399824	0.0386045	0.0399116	0.0393171	0.0413755	0.0410221	0.039435	0.0441598	0.0392206	0.0432356	0.0419832	0.041945	0.0450107	0.0417766	0.0361636	0.0716936
CC	0.0474814	0.0316939	0.0409962	0.0424152	0.0381868	0.0353088	0.0383676	0.0435591	0.0410791	0.0326421	0.0515131	0.0373613	0.03503	0.0370012	0.0365878	0.039974	0.0625381	0.0339271	0.0356391	0.0458722	0.105484	0.0421389	0.0404013	0.00480151
CD	0.042236	0.040145	0.0372739	0.0454521	0.041519	0.0412778	0.0401231	0.0443568	0.0446252	0.042625	0.041165	0.0399432	0.0453611	0.0357523	0.0373622	0.0346314	0.0336919	0.0511647	0.0511003	0.0392378	0.0400111	0.0367026	0.038134	0.0561089
CE	0.0445803	0.0409152	0.0378587	0.0473183	0.0391052	0.0443011	0.042456	0.0408502	0.0405993	0.0352123	0.0376211	0.0388826	0.0376741	0.0382741	0.0398977	0.0336827	0.0363637	0.0403965	0.0680908	0.0455891	0.0450915	0.0384752	0.035569	0.0511952
CF	0.0454993	0.0397195	0.0457145	0.0474824	0.0437472	0.0402532	0.0434018	0.0420711	0.0406921	0.039952	0.0451844	0.0412593	0.0519552	0.0434354	0.0380241	0.0393491	0.0439775	0.035647	0.0410346	0.0377282	0.0398167	0.0463038	0.0500399	0.0177119
CG	0.0351549	0.0295488	0.0364932	0.0425418	0.0339377	0.0348222	0.046116	0.0456306	0.0441948	0.0422498	0.0408316	0.0397834	0.0319099	0.0327581	0.0339971	0.0470896	0.0323809	0.0391983	0.132224	0.0433539	0.0426079	0.0362339	0.0336946	0.023247
CH	0.0390044	0.038339	0.04088	0.0467173	0.0378715	0.0384125	0.0462335	0.0428041	0.0417872	0.0403862	0.0350289	0.038839	0.039676	0.0368785	0.0412243	0.0417402	0.0368285	0.0480672	0.0495918	0.0420602	0.0407681	0.042947	0.0361821	0.0577325
CI	0.0392815	0.0400448	0.0447725	0.046897	0.0421561	0.0422569	0.0445351	0.0416519	0.0385461	0.0372357	0.038687	0.0470925	0.0458786	0.0341455	0.0434139	0.0348184	0.0345008	0.0428614	0.0293183	0.040205	0.0307792	0.0436003	0.0345473	0.0827743
CK	0.0409987	0.0418675	0.043918	0.0503811	0.040932	0.0414439	0.0427086	0.0429279	0.0413054	0.0390312	0.0390839	0.0415102	0.0475988	0.0381119	0.037632	0.0368836	0.0355708	0.0395762	0.0811844	0.036014	0.04384	0.0353232	0.0445721	0.0175845
CL	0.0450309	0.0396338	0.0423442	0.0461666	0.0397443	0.0408102	0.0432605	0.0443191	0.0405187	0.0363403	0.0438689	0.0415039	0.0416685	0.0396141	0.0401129	0.0476872	0.0427326	0.0443401	0.0447537	0.0395783	0.0392159	0.0390512	0.0381651	0.0395391
CM	0.0441126	0.0395265	0.0440502	0.0566177	0.0401306	0.0401274	0.0425897	0.0508743	0.0437017	0.0424138	0.0500517	0.0418809	0.048757	0.0398475	0.0426436	0.0378366	0.044604	0.0306655	0.0373583	0.0434876	0.0362151	0.0468385	0.0462272	0.00944199
CN	0.0392602	0.0378258	0.0402908	0.0379002	0.0380838	0.0403097	0.0422937	0.0461345	0.0443012	0.04038	0.0336271	0.0401541	0.0424895	0.0356198	0.0359212	0.0372168	0.0361176	0.0460942	0.0693616	0.0352588	0.0361348	0.0281325	0.0392321	0.0778601
CP	0.0514764	0.0340748	0.0407598	0.0391389	0.0377954	0.0375221	0.0455875	0.0450508	0.0460103	0.0353232	0.0396862	0.0411208	0.0323804	0.0347862	0.0409219	0.0491101	0.0443343	0.0385096	0.045047	0.0434261	0.0440591	0.0414478	0.0362394	0.0561917
CQ	0.049302	0.0403987	0.0399186	0.0389744	0.0342714	0.0415659	0.0401746	0.0425298	0.0406414	0.0379086	0.0414732	0.0408756	0.0381661	0.0368379	0.0375616	0.0399515	0.041956	0.0419141	0.0450662	0.0470723	0.0634306	0.0390292	0.0363708	0.0446095
CR	0.0418315	0.0353394	0.0415197	0.0389395	0.0351797	0.0411365	0.0433276	0.044474	0.0380653	0.0393416	0.0450822	0.0421662	0.0377552	0.040982	0.0407962	0.0460028	0.0436687	0.0409931	0.0516939	0.0495084	0.0473195	0.0394764	0.0367032	0.0386972
CS	0.0432627	0.0343834	0.0423544	0.0445144	0.0470865	0.03965	0.0435242	0.0429406	0.0426508	0.0410311	0.0424914	0.0403684	0.0419407	0.0357913	0.0408495	0.0443795	0.0373065	0.0462802	0.0485575	0.0427426	0.0468516	0.0388793	0.0358395	0.0363238
CStop	0.0593636	0.0340269	0.0407569	0.0415906	0.025819	0.0323429	0.0315138	0.0468629	0.0292137	0.0305177	0.0420759	0.0398435	0.0289758	0.0525189	0.0469833	0.0351219	0.0518134	0.0196098	0.0482637	0.0717328	0.0878577	0.0438411	0.0593541	0
CT	0.0422332	0.0429138	0.0403755	0.0443267	0.0424258	0.0402457	0.0405707	0.0460108	0.0417175	0.0454208	0.0400151	0.037799	0.0410699	0.0372854	0.0380072	0.0413903	0.0380666	0.0476316	0.0405684	0.0440686	0.0466995	0.037749	0.0407945	0.0426142
CV	0.0434711	0.0422822	0.0424186	0.0407209	0.0427027	0.0404122	0.0438592	0.0431138	0.0444532	0.0420004	0.0448548	0.0399149	0.0416367	0.0424835	0.0425678	0.0401811	0.0391328	0.041722	0.0414494	0.0391972	0.0549205	0.0432336	0.0374896	0.0257816
CW	0.0446691	0.0352026	0.0467483	0.0422778	0.0386085	0.0487763	0.0527135	0.0466467	0.0444449	0.0337698	0.0397756	0.0384599	0.0332353	0.0353713	0.0446138	0.0455603	0.0399559	0.0309272	0.052393	0.0621239	0.035359	0.0572701	0.0421443	0.00895285
CY	0.0492015	0.0403821	0.0455765	0.0379242	0.034121	0.0358598	0.0453974	0.0361088	0.0364621	0.0362955	0.0414897	0.0378642	0.051364	0.0367486	0.0390965	0.0329392	0.0408691	0.0343588	0.0372653	0.036429	0.0355945	0.0448892	0.0418871	0.0918759
DA	0.0391923	0.0438858	0.0398533	0.0406235	0.0450083	0.037984	0.039139	0.0394455	0.04005	0.0431803	0.0406867	0.0385222	0.0402077	0.0400205	0.0397942	0.0419289	0.0397651	0.0406086	0.0360958	0.0448784	0.0450282	0.0435808	0.0412351	0.0592857
DC	0.0425721	0.0420567	0.0467113	0.0434022	0.037482	0.0402774	0.043916	0.0489529	0.043374	0.0415801	0.0392383	0.0402574	0.0341147	0.0380091	0.0413284	0.0392075	0.0357763	0.0439278	0.0465147	0.0429181	0.0473355	0.0409836	0.0417598	0.0383041
DD	0.0405453	0.0463389	0.0426705	0.0487026	0.0457902	0.0402108	0.0382147	0.0420363	0.0419355	0.0519078	0.0387807	0.0426317	0.046937	0.0455609	0.0417678	0.040505	0.0383069	0.0598628	0.0303946	0.0372367	0.0396552	0.0385771	0.04606	0.0153709
DE	0.0426534	0.0424716	0.0408859	0.0443975	0.0444751	0.0413487	0.0385666	0.0407536	0.040921	0.0437915	0.0405424	0.0435643	0.0418965	0.0509098	0.0442631	0.0386036	0.0383891	0.0485913	0.0353356	0.0384262	0.0375766	0.0402675	0.0480734	0.0332955
DF	0.0403852	0.0423175	0.045911	0.0456232	0.0459011	0.0415425	0.0438534	0.0460194	0.0433547	0.0408818	0.040813	0.040953	0.0434262	0.0415873	0.0438686	0.0374006	0.0424235	0.048296	0.0389196	0.0425621	0.0391414	0.0412654	0.0408128	0.0227405
DG	0.0415128	0.0450928	0.040698	0.0434315	0.0443438	0.0428346	0.0407321	0.0439203	0.0432334	0.041999	0.0410046	0.0388466	0.0438808	0.0436038	0.0441112	0.0407161	0.0393744	0.0451245	0.0397501	0.0430647	0.0408425	0.0433989	0.0429545	0.0255291
DH	0.0358236	0.0400633	0.0423406	0.042922	0.0437983	0.0468667	0.0403685	0.0424199	0.0397105	0.037968	0.0388274	0.0371193	0.0405315	0.0421226	0.0408626	0.0374872	0.0390953	0.0449652	0.0342832	0.0410583	0.0346815	0.0387765	0.0429169	0.0749913
DI	0.0403338	0.0514505	0.0440189	0.0487605	0.0481044	0.0409122	0.0407414	0.0430733	0.0415636	0.0459492	0.0401089	0.0419071	0.0504035	0.0461791	0.046056	0.0387081	0.0376871	0.048394	0.0301815	0.0370999	0.0433235	0.0396017	0.0417365	0.0137054
DK	0.0382511	0.0443736	0.0415288	0.0423348	0.0471594	0.0428298	0.0397715	0.0385381	0.0419397	0.0453316	0.0387512	0.0405145	0.0454218	0.0410972	0.0440549	0.0367798	0.0345699	0.0480029	0.0313437	0.0433154	0.0386265	0.0378437	0.0415769	0.0560433
DL	0.0397295	0.0426362	0.0419672	0.0420104	0.0423124	0.0401718	0.0401104	0.0400417	0.0422691	0.0431455	0.042336	0.0413562	0.0449257	0.0460118	0.0427331	0.0398972	0.045873	0.043511	0.0362586	0.0386564	0.0383112	0.0438995	0.0389395	0.0428965
DM	0.0430929	0.0423128	0.0398307	0.0410766	0.0432124	0.0396489	0.0425929	0.0409414	0.0407846	0.0415769	0.0422312	0.0439852	0.047579	0.0482525	0.0415287	0.0427292	0.0416947	0.0472299	0.0347947	0.0410152	0.0466402	0.0442716	0.0435343	0.0194432
DN	0.0388253	0.0443185	0.0408829	0.04829	0.0514	0.0358715	0.0385235	0.0381887	0.0391341	0.0432432	0.0369664	0.0423626	0.0493156	0.0360517	0.041206	0.0383327	0.0330593	0.0438415	0.0261208	0.0372697	0.0408425	0.0394208	0.0429454	0.0735872
DP	0.042568	0.0387	0.0405089	0.0383239	0.0438303	0.0404904	0.0442445	0.0444862	0.0422468	0.0420357	0.0406721	0.0402306	0.0330895	0.0403735	0.0421868	0.0466079	0.0431954	0.0404696	0.0456449	0.0428916	0.0367612	0.0471771	0.0450511	0.0382138
DQ	0.0453511	0.0440817	0.0422266	0.0437665	0.046312	0.0409441	0.0384599	0.0416948	0.045553	0.0412224	0.0427088	0.0390824	0.0451456	0.0458547	0.0425288	0.0398799	0.0427798	0.0398025	0.0352632	0.0437497	0.047195	0.0459777	0.0433589	0.017061
DR	0.0439858	0.0408661	0.0415062	0.0452273	0.0469893	0.0428123	0.0396017	0.0420822	0.0414577	0.0467679	0.0428771	0.0403303	0.0437614	0.0457627	0.0394953	0.0434144	0.0432239	0.041992	0.0381965	0.038855	0.0432423	0.0461698	0.0399428	0.0214399
DS	0.0429855	0.0439574	0.0402032	0.0476965	0.0470239	0.0408825	0.0391467	0.0414138	0.0406405	0.0444321	0.0417097	0.0395716	0.04478	0.0421755	0.0419046	0.0388755	0.0408629	0.0464795	0.0336154	0.0402727	0.0459697	0.0387885	0.0434776	0.0331347
DStop	0.0377091	0.0338793	0.0452424	0.0411963	0.0407182	0.0389461	0.0261655	0.0523974	0.0294155	0.0348276	0.0376224	0.0288899	0.0283634	0.0370738	0.040053	0.0410561	0.0408326	0.0549868	0.0406001	0.0578491	0.0254608	0.0424676	0.0411007	0.103146
DT	0.0412675	0.0481454	0.0433051	0.0440425	0.042423	0.0403739	0.042369	0.041137	0.0406856	0.045388	0.0408792	0.0408432	0.0433706	0.0417191	0.0417974	0.0398369	0.0438915	0.0460138	0.0375364	0.0414162	0.0356472	0.0386489	0.0423686	0.036894
DV	0.0400768	0.0454921	0.0446896	0.0438801	0.0452503	0.0394647	0.0406305	0.0409284	0.0406834	0.0470341	0.0416918	0.0375656	0.0427732	0.0439194	0.0443994	0.0409885	0.0391986	0.0434593	0.0395843	0.0425755	0.0457833	0.0399366	0.0405405	0.0294541
DW	0.045033	0.0462684	0.0395502	0.0397381	0.0450938	0.0420101	0.0436042	0.0408657	0.0288692	0.040753	0.0496785	0.0481204	0.0395183	0.0415382	0.0407362	0.0461029	0.0423057	0.0371705	0.0472163	0.0380877	0.0446801	0.0460547	0.0501166	0.0168882
DY	0.0399378	0.0433681	0.0408542	0.0419388	0.0447163	0.0398448	0.0377921	0.0438096	0.0417475	0.0490288	0.038295	0.040475	0.040657	0.0403258	0.041596	0.0343217	0.0353417	0.0381667	0.0264466	0.0433096	0.0391288	0.0412201	0.0409431	0.0767348
EA	0.040782	0.0393511	0.0391224	0.0357072	0.0391116	0.038916	0.0390088	0.0465087	0.0422074	0.0404404	0.0409844	0.0399109	0.0381761	0.046758	0.0419208	0.0440165	0.0460558	0.0367122	0.0427851	0.0449246	0.0386591	0.0474211	0.0450852	0.0454348
EC	0.0364226	0.0351539	0.0418892	0.0432555	0.038736	0.0379307	0.0472821	0.0439026	0.0456063	0.0424051	0.0350156	0.0388183	0.0337753	0.0332853	0.0334861	0.0407987	0.0285957	0.0372093	0.156853	0.0382821	0.0344827	0.0328431	0.0361723	0.00779856
ED	0.0446487	0.0421104	0.0428675	0.0430661	0.0445758	0.040805	0.0408345	0.0456295	0.0404177	0.045008	0.0406989	0.0408297	0.0430038	0.047986	0.0432494	0.0414176	0.0400719	0.049354	0.0371908	0.0406551	0.0377708	0.0397294	0.0438306	0.0242488
EE	0.0458498	0.0424823	0.0416043	0.0398524	0.0434631	0.0446112	0.0396678	0.0454929	0.0402752	0.0429611	0.0396051	0.0438305	0.0395028	0.0486709	0.04606	0.0396906	0.042601	0.0429083	0.0396316	0.0380728	0.0392742	0.0408918	0.0494087	0.0235915
EF	0.0433144	0.046606	0.0427535	0.0436021	0.0430921	0.0436643	0.0451579	0.041915	0.0413474	0.0415501	0.0431159	0.0421786	0.0504406	0.0442499	0.0430163	0.0404298	0.039274	0.044589	0.0334783	0.0427019	0.0461259	0.0445645	0.0461958	0.00663655
EG	0.0443251	0.0422933	0.040725	0.0413044	0.0390297	0.0403158	0.0411507	0.0419464	0.0418539	0.0401562	0.0422236	0.0424437	0.0377706	0.0438351	0.0436071	0.0442213	0.0419934	0.0386314	0.0419961	0.0478215	0.0425586	0.0450759	0.0474785	0.0272427
EH	0.0366467	0.0425546	0.0433226	0.0422212	0.0397442	0.0393785	0.0422464	0.0426083	0.0453941	0.0388592	0.0396583	0.0383799	0.0376972	0.0438715	0.0423561	0.0426386	0.0433212	0.0454155	0.041018	0.0370017	0.0468259	0.0369331	0.0375678	0.0543396
EI	0.0436947	0.0497414	0.0436249	0.0447168	0.0472638	0.0464197	0.0419991	0.0448805	0.0415364	0.0453117	0.0382189	0.0466201	0.0486839	0.0444389	0.0446171	0.0335874	0.0400361	0.0433535	0.0269162	0.0385349	0.0443721	0.0329741	0.0440879	0.02437
EK	0.0414747	0.0456438	0.0410432	0.0441437	0.0455552	0.0436994	0.0428321	0.0431296	0.039808	0.0461108	0.0358584	0.0417347	0.0452149	0.0439429	0.0428085	0.0392829	0.0378313	0.0444051	0.0534927	0.0424772	0.0430244	0.0350984	0.0419341	0.0194539
EL	0.0441306	0.0404056	0.0422201	0.0406682	0.0441812	0.0441207	0.0422141	0.0424748	0.042996	0.0415775	0.042203	0.0444234	0.0417303	0.0480826	0.0435137	0.0431031	0.0475504	0.0398585	0.0371281	0.0439655	0.0432587	0.0463536	0.0391545	0.0146855
EM	0.0425555	0.045035	0.0460427	0.0398071	0.0423838	0.0432781	0.0404239	0.0433903	0.0441184	0.0410629	0.0384512	0.0460196	0.0441302	0.0498641	0.0454321	0.0374496	0.0461298	0.0437377	0.0340056	0.0442537	0.0368893	0.0431928	0.0463346	0.016012
EN	0.0382464	0.0465273	0.0440006	0.0465639	0.0468959	0.0420038	0.0394493	0.041386	0.0405206	0.0446426	0.0359093	0.0417337	0.0496253	0.0443806	0.0439063	0.0326461	0.0383562	0.0544535	0.0298217	0.0353496	0.0397701	0.0320998	0.0431431	0.0485682
EP	0.0454131	0.0452922	0.03881	0.0383846	0.0415778	0.0429559	0.0390926	0.0391288	0.0440736	0.0393633	0.0432731	0.0401364	0.0361852	0.0413351	0.0394031	0.0483277	0.0479942	0.0409517	0.0451882	0.0447875	0.0514718	0.0471441	0.0453534	0.0143565
EQ	0.0446818	0.0402218	0.0421638	0.0364831	0.0380414	0.0433452	0.0407691	0.0443653	0.0390996	0.0410909	0.0393351	0.0403355	0.040277	0.0434653	0.046413	0.0416363	0.0461527	0.041927	0.0330521	0.0439194	0.0433189	0.0403102	0.0400305	0.0495649
ER	0.041471	0.0408889	0.038976	0.041551	0.0391261	0.043022	0.0406771	0.0460463	0.0407459	0.0410086	0.0418784	0.0411946	0.040609	0.0480802	0.0456959	0.0440389	0.0439269	0.0415795	0.0497295	0.0425816	0.045734	0.042431	0.0421585	0.0168492
ES	0.0395821	0.0420675	0.0410441	0.0444423	0.0438494	0.042869	0.0377171	0.0427346	0.0407628	0.0433703	0.0372611	0.0425504	0.0392842	0.0410008	0.0432485	0.0355662	0.0404613	0.0463834	0.0302258	0.0369959	0.0426258	0.0366452	0.0435143	0.065798
EStop	0.0422479	0.039229	0.046665	0.050892	0.036359	0.0456132	0.0540434	0.0490904	0.0417492	0.0368072	0.0468205	0.0446683	0.0340738	0.0427563	0.0266687	0.0319593	0.0430293	0.0384333	0.0501113	0.0433128	0.0543765	0.0365974	0.0583771	0.00611915
ET	0.0416679	0.0429654	0.0434113	0.040994	0.0437141	0.0453039	0.0406377	0.041532	0.0420378	0.0427192	0.0389271	0.0436524	0.0450635	0.0438121	0.0434314	0.0372058	0.0421139	0.0428117	0.0352433	0.0423621	0.04174	0.0374495	0.0444862	0.0367177
EV	0.0441161	0.0449296	0.0422485	0.0415912	0.0446956	0.0430439	0.0411488	0.0416791	0.0423436	0.0407927	0.0407527	0.041455	0.0398332	0.0430332	0.0444101	0.0410975	0.0434154	0.039538	0.0340487	0.0399285	0.0444974	0.0420765	0.0414932	0.0378316
EW	0.0392501	0.0452465	0.0408899	0.0431406	0.0391571	0.0416337	0.0459458	0.0393149	0.0415841	0.0345346	0.0464094	0.0429361	0.0353046	0.0438733	0.0462282	0.0389207	0.042525	0.0338035	0.0496009	0.0352565	0.0452899	0.0390272	0.044258	0.0458694
EY	0.0439722	0.0558274	0.0451681	0.0471713	0.0473899	0.0400242	0.0443108	0.0438142	0.0437033	0.042246	0.0369143	0.0451177	0.0421259	0.0403847	0.0429107	0.0337214	0.0421233	0.0395385	0.0349678	0.0409445	0.0395017	0.0385114	0.0455898	0.0240208
FA	0.0427875	0.0432829	0.0446218	0.0455784	0.0410337	0.0426855	0.0445268	0.0400303	0.042516	0.038791	0.04405	0.0457301	0.0441226	0.0421732	0.0434344	0.043392	0.0420629	0.0448147	0.0380526	0.0411138	0.0375984	0.0441863	0.0436245	0.0197904
FC	0.0407845	0.0343414	0.0344871	0.04329	0.0353117	0.0397853	0.0405359	0.0417885	0.0347698	0.0365081	0.0447138	0.0383917	0.0450226	0.0345191	0.0382199	0.0378033	0.0395061	0.0396882	0.0383666	0.0407943	0.0410931	0.0375085	0.038594	0.104176
FD	0.0413667	0.0458904	0.0447204	0.0417845	0.0463543	0.0436557	0.0427071	0.0468459	0.0437309	0.0439309	0.0434032	0.0452918	0.0463497	0.0466509	0.0437793	0.0361683	0.042461	0.040944	0.0321083	0.0391969	0.0365446	0.0514005	0.0442092	0.0105057
FE	0.0434376	0.0477843	0.0433809	0.0492393	0.0446958	0.0427091	0.0409856	0.0449167	0.0414619	0.0444922	0.0389293	0.041456	0.0507209	0.0393585	0.041659	0.0383592	0.0376178	0.0432832	0.0386341	0.0405626	0.0457839	0.0423293	0.040855	0.0173479
FF	0.0416944	0.037426	0.0423846	0.0435711	0.0437252	0.0412864	0.0463211	0.0384448	0.0368015	0.0355079	0.0497276	0.0435267	0.0465948	0.0441554	0.0430813	0.0428936	0.0418013	0.0454398	0.0346708	0.0431405	0.0422545	0.0399921	0.0399515	0.0356069
FG	0.0410588	0.0408021	0.0410831	0.042619	0.0422133	0.041148	0.0466341	0.0394802	0.0457675	0.041748	0.0454087	0.0434985	0.0426076	0.039193	0.0397867	0.0393901	0.0435578	0.0386795	0.0399456	0.0436118	0.0358178	0.0445055	0.0446914	0.0367519
FH	0.0423017	0.0386735	0.0407665	0.0438316	0.0413857	0.0384136	0.0461497	0.0387328	0.036948	0.0434155	0.04177	0.0353582	0.0409773	0.0362743	0.0443377	0.0425171	0.0389664	0.0466275	0.0407779	0.0396862	0.0387516	0.0433742	0.0359522	0.0640108
FI	0.0417252	0.0450206	0.0456085	0.0471657	0.0415077	0.043664	0.0458742	0.0401203	0.042332	0.0380731	0.0457892	0.0460599	0.0477352	0.0396195	0.040155	0.0373243	0.0431712	0.0439149	0.038107	0.0345975	0.0401314	0.0358972	0.0438904	0.032516
FK	0.0377506	0.0449979	0.0416562	0.0464538	0.0432558	0.040486	0.0416547	0.0434222	0.041418	0.0434768	0.036928	0.0429703	0.0546125	0.0408637	0.0414631	0.0369328	0.0387057	0.0530415	0.0365815	0.0417968	0.0431542	0.0342624	0.0433143	0.0308012
FL	0.0424132	0.0391131	0.0421346	0.0398689	0.0391717	0.0425852	0.0466724	0.0444238	0.0401586	0.0382845	0.0480212	0.0445496	0.0435367	0.0446482	0.0450725	0.0429146	0.0447023	0.0412624	0.0397692	0.04308	0.0381069	0.0430835	0.0401775	0.0262495
FM	0.0459231	0.0439579	0.0502854	0.043577	0.0432427	0.0446875	0.0463746	0.0448353	0.0374019	0.0441346	0.0472554	0.0512096	0.0496764	0.0380097	0.0431226	0.0356855	0.0472041	0.040197	0.032014	0.039877	0.0407869	0.0436729	0.043378	0.00349088
FN	0.0393649	0.0429626	0.0441454	0.0489315	0.0447165	0.0381148	0.0465606	0.0396264	0.0388161	0.0432584	0.041292	0.0433834	0.0426324	0.0410192	0.0401135	0.0379405	0.0352128	0.0456725	0.049661	0.0390745	0.0456412	0.0410335	0.0443019	0.0265242
FP	0.0420709	0.0409277	0.0381342	0.0410555	0.0406142	0.0380922	0.043869	0.0389416	0.037737	0.0405651	0.0423309	0.0393346	0.0432294	0.0438789	0.0390978	0.0401154	0.0414545	0.0455614	0.0354053	0.04002	0.0444015	0.0412983	0.0420292	0.0598356
FQ	0.0409693	0.0387629	0.0428644	0.0386317	0.040931	0.0396548	0.040227	0.040126	0.0415158	0.0379777	0.0383375	0.0392195	0.0425578	0.038653	0.0392091	0.0399138	0.0397752	0.0379293	0.0404568	0.0365186	0.0442289	0.0449716	0.0395836	0.0769847
FR	0.0422265	0.044857	0.0424632	0.0369404	0.0397291	0.0404502	0.044579	0.0443415	0.038522	0.0409704	0.0431907	0.0412101	0.0453163	0.0426248	0.0427056	0.0458626	0.0413774	0.0423174	0.0587623	0.044065	0.0381241	0.0488221	0.0401928	0.0103496
FS	0.0421452	0.0391001	0.0416467	0.0427536	0.0428838	0.0403254	0.0454362	0.0424786	0.0414107	0.0403164	0.0406081	0.0402191	0.0424986	0.042776	0.0403947	0.0428038	0.0410431	0.0402516	0.0559045	0.0401391	0.0444869	0.0351192	0.0411762	0.0340823
FStop	0.0432904	0.0358116	0.0391277	0.0456805	0.0538007	0.0481393	0.0549519	0.0412782	0.0425072	0.0550313	0.0502335	0.041035	0.0440348	0.0370982	0.0378547	0.0377195	0.0448653	0.033817	0.0248019	0.0484971	0.0403694	0.0299265	0.0489283	0.0212002
FT	0.0400563	0.0426474	0.0476879	0.0451884	0.0400476	0.0394945	0.045601	0.0437599	0.0427156	0.0415776	0.0428398	0.0443427	0.0433218	0.0391326	0.0362644	0.0418767	0.0396315	0.0454898	0.0489675	0.0415369	0.0411881	0.0385945	0.0426345	0.025403
FV	0.0388724	0.0431274	0.0451579	0.04334	0.0418869	0.0380509	0.0419431	0.0369319	0.0383009	0.0380271	0.0438976	0.045503	0.0437107	0.038334	0.0421871	0.0419863	0.0415173	0.0355914	0.035388	0.0437966	0.0462243	0.0404003	0.0406407	0.0551844
FW	0.0462825	0.0375832	0.0428539	0.0415802	0.0354135	0.0451157	0.0451284	0.0398592	0.0414755	0.0391187	0.0486961	0.0404059	0.0452099	0.0393959	0.0434748	0.0417328	0.047756	0.0408703	0.0413797	0.0486293	0.0352783	0.0440098	0.051557	0.0171932
FY	0.046257	0.0377403	0.0497861	0.0423199	0.0396913	0.044302	0.0480818	0.0444014	0.0422474	0.0415453	0.044548	0.041515	0.0464371	0.045321	0.0389299	0.0415729	0.035664	0.0450175	0.0375544	0.0435455	0.0381494	0.0449233	0.0386883	0.0217614
GA	0.0419391	0.0377473	0.0388494	0.0371565	0.0394406	0.0400165	0.0442992	0.0392554	0.0433383	0.0408472	0.0437475	0.0392671	0.033895	0.0419028	0.0414507	0.0491914	0.0448329	0.0403895	0.0511922	0.0465765	0.0370401	0.0497305	0.0440558	0.0338385
GC	0.0474133	0.0346239	0.0390051	0.0394128	0.0366815	0.0433566	0.0452161	0.0380155	0.0422324	0.0383648	0.0453287	0.0453924	0.0395386	0.0405455	0.0376401	0.0456696	0.0354668	0.0444589	0.0464577	0.0451127	0.0485214	0.0418399	0.0333374	0.0463682
GD	0.04089	0.0375115	0.0402547	0.0429101	0.0412782	0.041356	0.0363553	0.0396	0.0403023	0.04423	0.0385426	0.0386105	0.0414186	0.0414614	0.0410727	0.0405824	0.0407994	0.0453974	0.0395439	0.04359	0.0435617	0.0427706	0.0436171	0.0543438
GE	0.0422298	0.0414914	0.0418677	0.0412207	0.042	0.0435819	0.0424546	0.0452133	0.0423015	0.0433963	0.0400729	0.0418557	0.0338152	0.0373959	0.0425796	0.0440485	0.040273	0.0357808	0.0740325	0.0410982	0.0402354	0.0402392	0.0454978	0.0173181
GF	0.0454047	0.0403635	0.0391784	0.042527	0.0388486	0.0418182	0.0426477	0.0466176	0.0395472	0.0424905	0.0428757	0.0419968	0.0423023	0.0421484	0.0423715	0.0390843	0.0431156	0.0337549	0.0430575	0.045509	0.0411739	0.0438862	0.0417881	0.0374924
GG	0.0434335	0.0398399	0.0375194	0.0412581	0.0419289	0.0418534	0.0431962	0.0382414	0.0400709	0.0406743	0.0421282	0.0446236	0.0359623	0.0444554	0.0378806	0.0457124	0.0448572	0.0413385	0.0517018	0.0434993	0.0365283	0.0487815	0.0430461	0.0314688
GH	0.042107	0.039215	0.0397658	0.0404374	0.0383311	0.0382344	0.0379685	0.0438309	0.0416206	0.0418193	0.0395133	0.0354079	0.0352503	0.0445959	0.0412719	0.042098	0.0407668	0.0455877	0.0431087	0.042256	0.0358975	0.0417746	0.0407135	0.0684278
GI	0.0404759	0.0432085	0.038808	0.047967	0.0430454	0.0409237	0.042242	0.0444552	0.0395859	0.0446534	0.0437713	0.0459055	0.0462885	0.0422529	0.0444771	0.0361291	0.0400717	0.0419259	0.0303	0.0400841	0.043886	0.0366875	0.0434299	0.0394255
GK	0.0382913	0.0425023	0.0391445	0.0444428	0.0441946	0.0416756	0.0423385	0.0407727	0.0393329	0.042508	0.0361415	0.0428002	0.039311	0.0390899	0.0382468	0.0389036	0.034493	0.0407098	0.0723637	0.037248	0.0363756	0.0348193	0.0423333	0.0519612
GL	0.043081	0.0390939	0.0403096	0.0362613	0.0362389	0.0416151	0.04432	0.0410804	0.0421407	0.038596	0.0449772	0.0421449	0.0366814	0.0403465	0.0419597	0.0462162	0.0441157	0.0355273	0.045878	0.0434198	0.038917	0.0450693	0.0432734	0.0487368
GM	0.0392764	0.0370319	0.0405936	0.0388936	0.0426473	0.0410704	0.0393112	0.0419112	0.0425157	0.0461704	0.0419873	0.0452565	0.0444103	0.0413744	0.0471513	0.0365888	0.0424995	0.0424191	0.0364593	0.0441966	0.0455752	0.044181	0.0413448	0.0371342
GN	0.041807	0.0413727	0.0431167	0.0480788	0.0434292	0.0390625	0.0425435	0.0448808	0.0407951	0.0437118	0.0419656	0.0454241	0.0466996	0.0404023	0.0422271	0.0374962	0.0386157	0.0433118	0.034274	0.0401719	0.0372626	0.0364463	0.0476383	0.0392665
GP	0.0463163	0.0366297	0.0389428	0.0337227	0.0345825	0.0420917	0.0439605	0.0363575	0.0449872	0.0409381	0.0442542	0.0398961	0.0344375	0.0389964	0.0375896	0.0511328	0.0459759	0.0368851	0.0595117	0.0471604	0.039916	0.0491219	0.045695	0.0308983
GQ	0.047171	0.040454	0.0425689	0.0382882	0.0393019	0.0423887	0.0411682	0.0409373	0.0439693	0.0394566	0.0411455	0.0406439	0.0339321	0.0404251	0.0405349	0.0484665	0.0422848	0.0384677	0.0429836	0.0491447	0.0415061	0.0473923	0.0400643	0.0373045
GR	0.04447	0.040206	0.0406321	0.0373118	0.0414434	0.0431266	0.0397528	0.041332	0.0440999	0.040017	0.0428421	0.0422384	0.0369903	0.0413076	0.0414542	0.0470697	0.0417101	0.0378602	0.0512311	0.0486812	0.0369249	0.0495088	0.0416176	0.0281722
GS	0.045447	0.041596	0.0408243	0.0388674	0.0405577	0.0421247	0.0395009	0.0433243	0.0429815	0.0416138	0.0423583	0.0416588	0.0406283	0.038802	0.0407129	0.0437847	0.0432898	0.0400398	0.043723	0.043949	0.0409355	0.0421265	0.0405862	0.0405677
GStop	0.0488279	0.0274883	0.0404465	0.0294866	0.034022	0.0561396	0.0338025	0.0329775	0.05015	0.0338963	0.0473571	0.0337135	0.0301239	0.0485331	0.0367745	0.0526451	0.0439588	0.0591469	0.0590696	0.0770023	0.0267072	0.0356373	0.0296348	0.0324588
GT	0.0420062	0.0398607	0.0401034	0.0386378	0.0419646	0.0423353	0.0411423	0.043113	0.0403757	0.0437226	0.04578	0.0380585	0.0412255	0.0399386	0.0398177	0.0430948	0.0404564	0.0408449	0.0395668	0.0429657	0.0413674	0.0423086	0.0417025	0.0496108
GV	0.0417214	0.0418184	0.0417218	0.0423589	0.0414731	0.0435779	0.0503794	0.0422781	0.0421847	0.0402302	0.0432743	0.0418635	0.0393203	0.0390557	0.0401431	0.0441686	0.0407052	0.0407936	0.0441589	0.0425365	0.0419185	0.0430946	0.0406377	0.0305854
GW	0.0402471	0.0422329	0.0407061	0.0381123	0.0364947	0.0368283	0.0384473	0.0368197	0.0383796	0.0432637	0.0428672	0.0405632	0.0313775	0.0392487	0.0400453	0.0521904	0.0436793	0.0433189	0.0426898	0.0470036	0.0366469	0.0497547	0.0325301	0.0665526
GY	0.0430671	0.0411089	0.0389763	0.0415449	0.041332	0.0397785	0.0385468	0.0443198	0.040934	0.0392055	0.038652	0.0390513	0.0394062	0.0348839	0.0347215	0.0363947	0.03935	0.0413825	0.0379789	0.0356124	0.0500152	0.0411559	0.0378492	0.0847323
HA	0.0382484	0.0424896	0.0476148	0.0389194	0.0401539	0.0448788	0.0383837	0.0442286	0.0402302	0.038575	0.0434379	0.0362945	0.03687	0.0461648	0.0412705	0.0487637	0.0420858	0.0436126	0.04732	0.0415339	0.0375384	0.0455821	0.0380748	0.0377285
HC	0.0436549	0.038887	0.0415562	0.0504394	0.0405017	0.0416273	0.0409992	0.0439816	0.0460414	0.0382823	0.0384338	0.038771	0.0401427	0.0397727	0.0395419	0.0473506	0.0408751	0.0405904	0.0472719	0.0443101	0.0443369	0.0478099	0.0464361	0.018386
HD	0.038257	0.0461565	0.0438338	0.0493614	0.0419132	0.0375658	0.0410052	0.044131	0.0357849	0.0402758	0.0415318	0.0377162	0.0411234	0.0428405	0.0486461	0.0410761	0.0353675	0.04267	0.0360597	0.0431368	0.046308	0.0407772	0.0482077	0.0362544
HE	0.0375784	0.0418888	0.042844	0.041394	0.0390574	0.0391461	0.0435057	0.0429033	0.0449471	0.0419566	0.03996	0.0410904	0.0439179	0.0444158	0.0461005	0.0405248	0.0417362	0.0452813	0.0518482	0.0407741	0.0332086	0.0397901	0.0395435	0.0365872
HF	0.0409726	0.0386901	0.0420577	0.0466269	0.0409046	0.0409525	0.0462699	0.037962	0.0389765	0.044268	0.0454551	0.0383091	0.0423955	0.0444817	0.0444086	0.0452577	0.0404312	0.0391404	0.0380283	0.0445707	0.0337693	0.0416691	0.0394385	0.0449641
HG	0.0401252	0.038657	0.0406201	0.0420127	0.0377902	0.0399471	0.041862	0.0448364	0.0472954	0.0400207	0.040046	0.0374165	0.0374951	0.0377833	0.0440592	0.0411799	0.0357754	0.0412294	0.0423529	0.0455038	0.0345088	0.0426066	0.0369757	0.0699007
HH	0.0388178	0.0363291	0.0385649	0.0387345	0.0373151	0.0402396	0.046137	0.0426755	0.0427696	0.0429603	0.0321799	0.0393587	0.0409529	0.0358057	0.0412014	0.0388117	0.0436395	0.0468366	0.048918	0.0314566	0.0423111	0.040321	0.0392978	0.0743657
HI	0.0399029	0.0463996	0.0455693	0.0439623	0.044161	0.0399962	0.0459563	0.0417363	0.0442041	0.0437538	0.0412953	0.043866	0.0483365	0.0415196	0.040509	0.0412605	0.0400806	0.0501357	0.0366174	0.0378168	0.0338123	0.038016	0.0430261	0.0280662
HK	0.0364497	0.0400691	0.041472	0.0454864	0.0377302	0.0413139	0.0476359	0.0425129	0.0403498	0.0444877	0.0374958	0.0376331	0.0399414	0.0400083	0.0378837	0.0345551	0.0390021	0.0418094	0.0621078	0.0362077	0.0411875	0.0345802	0.0406539	0.0594262
HL	0.0395104	0.0369539	0.0399318	0.039402	0.0394028	0.0423962	0.042161	0.0397857	0.044866	0.0378397	0.0402831	0.038883	0.0382177	0.0410762	0.0413124	0.0424413	0.0439286	0.0430194	0.0490268	0.0394169	0.0442693	0.0371947	0.0403569	0.0583243
HM	0.0368533	0.0368614	0.0375131	0.0427019	0.0377049	0.0400992	0.035872	0.042857	0.0411959	0.0392836	0.0391535	0.0337569	0.0382195	0.0371682	0.0423725	0.0350332	0.0406453	0.0664283	0.0493555	0.0494867	0.0444962	0.0370423	0.0369844	0.058915
HN	0.0362835	0.0417968	0.0420752	0.0447686	0.042131	0.0407956	0.0374896	0.036496	0.0392728	0.0489855	0.0387589	0.0392352	0.0392992	0.0388133	0.0460189	0.0353366	0.0372014	0.0440343	0.039985	0.0363651	0.0382647	0.0379815	0.0399833	0.078628
HP	0.0385712	0.037298	0.0398745	0.0404335	0.0357051	0.0417341	0.0439267	0.04003	0.0434921	0.0455871	0.0415032	0.0398471	0.0408058	0.0394663	0.0402601	0.0467877	0.0458623	0.0406879	0.0420429	0.0441943	0.0408466	0.0431842	0.0376517	0.0502075
HQ	0.0356698	0.0317357	0.0379978	0.0364507	0.0356499	0.0421823	0.0405817	0.0374318	0.0435573	0.0418304	0.0341685	0.037013	0.0363033	0.0364019	0.0376179	0.0436747	0.0375981	0.0369008	0.0881732	0.0365366	0.040251	0.0352613	0.0368446	0.0801675
HR	0.0414088	0.0385057	0.038678	0.0386327	0.0387551	0.0449143	0.0464327	0.0437884	0.0415486	0.0427234	0.0412611	0.0414814	0.0330179	0.039712	0.0381202	0.047745	0.0448055	0.0380836	0.0603151	0.0443912	0.0361857	0.0491962	0.040721	0.0295762
HS	0.0413859	0.0391856	0.038712	0.0415182	0.0362376	0.0407916	0.0421475	0.0422699	0.0419637	0.0398088	0.0420727	0.036709	0.0382533	0.0395604	0.0408453	0.043678	0.0420851	0.0469472	0.0458204	0.0428877	0.0328751	0.0406765	0.0388616	0.0647069
HStop	0.04199	0.0455497	0.0236967	0.058787	0.0397383	0.0350487	0.0484413	0.0535623	0.0541966	0.0238077	0.0581004	0.0486694	0.027236	0.0431698	0.0586797	0.0372328	0.0434455	0.0113181	0.0665137	0.0483917	0.0297388	0.0433776	0.0361394	0.0231687
HT	0.0343631	0.0299184	0.0364049	0.040037	0.0342026	0.0361414	0.0439579	0.0378784	0.0390482	0.0362364	0.033522	0.033472	0.0324834	0.0290613	0.0353352	0.044192	0.0315867	0.0401752	0.115982	0.0356838	0.0300156	0.0291376	0.0361611	0.105004
HV	0.0402532	0.04303	0.0427238	0.0434782	0.0398074	0.0396765	0.0403982	0.0411943	0.0415702	0.0410764	0.0418645	0.0377509	0.0445067	0.044562	0.041732	0.0405167	0.0379902	0.0362269	0.0395902	0.0391287	0.0431139	0.0427055	0.0387145	0.0583891
HW	0.0421961	0.0353819	0.0429591	0.0355138	0.0341973	0.0472319	0.0429154	0.0385261	0.0448324	0.0362351	0.0413378	0.0418723	0.0294481	0.0338339	0.0444943	0.0457202	0.0386529	0.0279711	0.0432681	0.0400305	0.0395744	0.0502508	0.0340906	0.089466
HY	0.0430287	0.0452457	0.0441556	0.0432571	0.0434891	0.0439372	0.0432405	0.0440813	0.0474413	0.0384142	0.0446747	0.0383085	0.0361019	0.0406042	0.043411	0.0369597	0.0387989	0.0482072	0.0378077	0.0383992	0.0337013	0.0482665	0.0492118	0.0292564
IA	0.0402463	0.0452097	0.0443603	0.0436806	0.0425147	0.0421682	0.0399395	0.0424111	0.0404381	0.0421141	0.0395716	0.0457494	0.0511194	0.0385619	0.0399539	0.0370825	0.0398022	0.0361112	0.0279443	0.0413772	0.0427317	0.037867	0.0399794	0.0590659
IC	0.0404047	0.0395216	0.042223	0.0442703	0.040841	0.0420007	0.0432441	0.0427439	0.0399065	0.0409881	0.0414794	0.0419533	0.0483613	0.0394529	0.0408227	0.0370732	0.0413981	0.0397751	0.0384658	0.0411929	0.0378995	0.0346623	0.0429288	0.0583909
ID	0.0388384	0.0471711	0.0428733	0.0466378	0.0498405	0.0424641	0.041469	0.043906	0.0421368	0.0450182	0.0388466	0.0424299	0.0451592	0.0445548	0.0441993	0.0329525	0.0373895	0.0478156	0.0257309	0.0407677	0.0444819	0.0332398	0.0426654	0.0394116
IE	0.0402099	0.0494764	0.0449038	0.0466802	0.0461633	0.0415371	0.0436825	0.0458027	0.0437017	0.0472696	0.0381944	0.044763	0.052326	0.0466529	0.044092	0.0325771	0.0374032	0.0468446	0.0286755	0.0378306	0.0463195	0.0362957	0.0424083	0.0161905
IF	0.0424897	0.044449	0.0508813	0.0503776	0.0439218	0.0415279	0.0431298	0.0376469	0.0402257	0.0404868	0.0452612	0.0477361	0.0523532	0.040764	0.0439191	0.039562	0.0438695	0.0446702	0.0331828	0.0372765	0.0378368	0.0355282	0.0472369	0.0156672
IG	0.0408747	0.046587	0.043336	0.045939	0.0411209	0.0418826	0.042789	0.0470196	0.0377853	0.0407949	0.0420375	0.0478816	0.0491177	0.0401868	0.0416135	0.0376468	0.0367921	0.0411311	0.0308735	0.0351291	0.0421221	0.0365195	0.0440453	0.0467744
IH	0.0344221	0.0386727	0.0416429	0.0452757	0.0414554	0.0421888	0.0477001	0.0382231	0.03864	0.0399196	0.0352607	0.0385439	0.0384203	0.0331086	0.0391196	0.0395128	0.03342	0.0362356	0.103672	0.0345217	0.029011	0.0353511	0.0416539	0.0540282
II	0.0405401	0.0468641	0.0493848	0.0467051	0.0463924	0.0445951	0.0479871	0.0448214	0.0404	0.0450887	0.0435224	0.0525682	0.0492913	0.0402399	0.0446594	0.0389381	0.039827	0.042822	0.0308923	0.035509	0.0393864	0.032676	0.0438938	0.0129955
IK	0.0396261	0.0505838	0.0430535	0.0482427	0.0443937	0.0418447	0.0427854	0.0403173	0.0402488	0.0440704	0.035493	0.0406645	0.0579524	0.0410086	0.0421978	0.0314232	0.0346185	0.0478271	0.0250046	0.0359931	0.0416268	0.0290691	0.0427218	0.0592331
IL	0.041824	0.0435334	0.0448816	0.0445345	0.0425352	0.0440001	0.0445706	0.0402052	0.0416576	0.0394618	0.0440328	0.0460174	0.0476318	0.042469	0.0426888	0.0386189	0.0428325	0.0406478	0.0316893	0.0399296	0.0421325	0.0365667	0.0410284	0.0365105
IM	0.0384454	0.0422464	0.0461107	0.0463809	0.0441197	0.0417294	0.0412713	0.0398556	0.0393313	0.0407099	0.0397489	0.0479154	0.0473285	0.0426342	0.0415091	0.0331309	0.0453237	0.0414669	0.0322424	0.0369228	0.0398892	0.0386999	0.0457853	0.0472023
IN	0.0380645	0.0451921	0.043455	0.0497681	0.0492684	0.0416391	0.0428283	0.0407043	0.0414342	0.044788	0.0408671	0.0468061	0.0472115	0.0400268	0.0449151	0.0363859	0.0369161	0.0480637	0.0245873	0.0386401	0.0398178	0.033338	0.0436226	0.0416599
IP	0.0417742	0.0463173	0.0440199	0.0477512	0.0444005	0.0423556	0.0462485	0.0414543	0.0419849	0.0489952	0.0425644	0.0439291	0.0430976	0.0400933	0.0451504	0.037969	0.0392139	0.0427921	0.0317945	0.0407442	0.0415621	0.0361746	0.0446465	0.0249667
IQ	0.0425091	0.0437956	0.0463523	0.0418712	0.0437043	0.0460063	0.0425286	0.0434634	0.0408767	0.0419478	0.0383996	0.0448234	0.0417616	0.0420502	0.0442557	0.0377049	0.0425058	0.0432674	0.0334545	0.0385167	0.0418817	0.035979	0.0407121	0.0416321
IR	0.04282	0.044395	0.0435437	0.0398332	0.0418039	0.0432501	0.03923	0.0417709	0.0406271	0.043024	0.0418752	0.0444558	0.0479096	0.0422874	0.0443949	0.0375902	0.0421475	0.0464962	0.0376604	0.0428874	0.0404994	0.0406749	0.0448823	0.0259409
IS	0.0427631	0.0472795	0.0449358	0.0453222	0.0445762	0.0437334	0.0442151	0.0456335	0.0428153	0.0409216	0.0422376	0.0440779	0.0476913	0.0422325	0.048224	0.0365996	0.0381434	0.045875	0.0317308	0.0362381	0.0457208	0.0346482	0.0410548	0.0233302
IStop	0.0437205	0.0429097	0.0424444	0.0582406	0.0347752	0.0473652	0.0557096	0.0609423	0.0413968	0.0509845	0.0544916	0.0397514	0.0653702	0.0484275	0.0383835	0.0295657	0.037259	0.0286131	0.0394677	0.0300094	0.0326976	0.0369055	0.0342613	0.0063078
IT	0.0403411	0.0494188	0.0455549	0.0478489	0.0432743	0.0449296	0.043	0.0413095	0.0401119	0.0425748	0.0408032	0.0443806	0.0461861	0.0400599	0.0416952	0.0375356	0.0410319	0.0445478	0.0299652	0.0400882	0.0428627	0.0319947	0.0401426	0.0403427
IV	0.0410154	0.0496219	0.0463201	0.0474306	0.0442665	0.0406138	0.0443526	0.0404789	0.041856	0.0488741	0.0435278	0.04447	0.0454302	0.041583	0.0420423	0.0385905	0.0397968	0.0397065	0.0296651	0.0402686	0.0443316	0.0379931	0.0427024	0.0250623
IW	0.0375504	0.0430454	0.0426784	0.0470368	0.0377774	0.0393542	0.0455848	0.0410346	0.0406537	0.0354681	0.0434839	0.0480858	0.0420891	0.040692	0.0361768	0.0342461	0.0331943	0.0377713	0.0324395	0.0312289	0.0482921	0.0325382	0.0476477	0.0819305
IY	0.0412335	0.0432165	0.0477621	0.0467524	0.0413879	0.0415509	0.0445512	0.0467864	0.0364688	0.0423345	0.0487748	0.0465889	0.0507646	0.0415031	0.0462785	0.0354657	0.0361346	0.0452969	0.0338495	0.0394238	0.0400308	0.0349583	0.0442329	0.0246533
KA	0.0387773	0.0435096	0.0403745	0.03869	0.0432406	0.0413522	0.0400737	0.0417101	0.0403137	0.0422192	0.0376533	0.0412025	0.0410073	0.0407591	0.0378659	0.0367233	0.0408106	0.0408071	0.05381	0.0402076	0.0363291	0.040993	0.0425389	0.0590314
KC	0.0383372	0.0405638	0.0402759	0.0475618	0.0397763	0.0406333	0.044886	0.0411692	0.0361886	0.0447522	0.0338995	0.0374876	0.0421832	0.030753	0.0370498	0.0381445	0.0314614	0.0457171	0.0994304	0.0448942	0.0322396	0.0291567	0.0374382	0.0460005
KD	0.0402649	0.0512451	0.0431921	0.0454273	0.045006	0.0427509	0.0430547	0.0411451	0.0448746	0.0459736	0.0376583	0.0422842	0.0476574	0.0448651	0.0447441	0.037283	0.0394893	0.0454561	0.032356	0.0408893	0.0382301	0.0375557	0.0402057	0.0283914
KE	0.0434969	0.0453405	0.0450551	0.0449921	0.0459213	0.0442101	0.0402208	0.0409534	0.0411314	0.0457679	0.037735	0.0430724	0.0469644	0.0453872	0.0427365	0.0355623	0.0374975	0.044939	0.0348041	0.0413568	0.0427052	0.0359361	0.0426728	0.0315413
KF	0.0411631	0.0471925	0.0427175	0.0469732	0.040769	0.0390537	0.0449031	0.0413597	0.0424191	0.0448538	0.0398712	0.0433878	0.0488476	0.0420919	0.0396011	0.03732	0.0392423	0.0432001	0.0346078	0.0409704	0.0448867	0.0439758	0.0421039	0.0284889
KG	0.0433244	0.0472522	0.0418696	0.0466862	0.0433483	0.0446088	0.0381648	0.0445455	0.0431248	0.0466191	0.0377982	0.0435739	0.0474896	0.040013	0.043793	0.0377494	0.038427	0.0387567	0.0343796	0.0418357	0.0458148	0.0393928	0.0445946	0.0268383
KH	0.0390784	0.0432815	0.0405066	0.049922	0.0401528	0.0398059	0.0404187	0.0448225	0.0455663	0.04674	0.0353643	0.0385837	0.0449774	0.040723	0.0398328	0.0368433	0.0359441	0.0511004	0.0440049	0.0386841	0.0414499	0.0378982	0.0395905	0.0447086
KI	0.0405194	0.0502145	0.0449037	0.0505608	0.0433568	0.0426758	0.0449008	0.0411432	0.0410073	0.0435187	0.0383267	0.0435172	0.0501025	0.0398898	0.0446503	0.0324538	0.0358542	0.0438687	0.0335452	0.0383545	0.0427702	0.0293679	0.0442155	0.0402825
KK	0.042492	0.0470715	0.0431511	0.0497794	0.0465941	0.0447605	0.0395653	0.041339	0.0384309	0.0478165	0.0372105	0.0438809	0.0476169	0.0407388	0.0436543	0.0320885	0.0384012	0.0454564	0.029702	0.043204	0.0447722	0.0357132	0.0449716	0.0315893
KL	0.0407994	0.0436243	0.0425535	0.0434791	0.042569	0.0419278	0.0414546	0.0414571	0.0402642	0.0411533	0.0406908	0.0439287	0.0459012	0.0463873	0.0443169	0.0376783	0.040328	0.0460539	0.0312064	0.0368136	0.043985	0.0382741	0.041819	0.0433344
KM	0.0408085	0.0420419	0.042134	0.0433392	0.0423891	0.0408429	0.0417355	0.0410189	0.0401771	0.0438584	0.038566	0.0416268	0.0495823	0.0497995	0.0443487	0.0367483	0.0392242	0.0423421	0.0300371	0.0382536	0.0441566	0.0423687	0.0479497	0.0366509
KN	0.0394138	0.0464017	0.0433612	0.0520421	0.0460428	0.0395616	0.0388823	0.0420934	0.0407453	0.0451866	0.0357435	0.0449602	0.0517827	0.0394291	0.0451034	0.0326741	0.0352269	0.043399	0.0258833	0.0374996	0.0447213	0.0309136	0.0404756	0.0584567
KP	0.0388895	0.0455537	0.0418829	0.0459626	0.0475622	0.0411489	0.0422771	0.0420732	0.0421662	0.0462501	0.0367138	0.0397956	0.0404856	0.0353962	0.0377314	0.037788	0.0366389	0.0438834	0.0760041	0.0440946	0.04172	0.0340518	0.0449329	0.0169973
KQ	0.0407849	0.0437896	0.0442099	0.0442445	0.0446529	0.0422205	0.0426485	0.0422607	0.0443722	0.0442431	0.0377923	0.0451483	0.0463255	0.0464394	0.0456937	0.0345707	0.0417424	0.0491263	0.0323775	0.0421329	0.0429183	0.0363029	0.0449336	0.0210692
KR	0.0421589	0.044283	0.0398725	0.0445638	0.0417923	0.0448582	0.0430171	0.0421276	0.0390932	0.0440765	0.0383846	0.0416725	0.0471999	0.0437963	0.0393443	0.0377674	0.0409355	0.0427638	0.0387143	0.042986	0.0415198	0.0427732	0.0441904	0.0321089
KS	0.0379809	0.0437104	0.0403532	0.0461074	0.0447308	0.0447021	0.0399528	0.0412062	0.0422784	0.0487943	0.0354639	0.0409366	0.0482015	0.0383002	0.041079	0.0339046	0.0378804	0.0453765	0.0396566	0.0435554	0.0412072	0.0321976	0.0413871	0.0510367
KStop	0.0484635	0.0358017	0.0372584	0.0465034	0.0504016	0.0536069	0.050134	0.0398409	0.0254711	0.0418272	0.0478975	0.047287	0.0384208	0.0405106	0.031915	0.0415807	0.0356614	0.0413051	0.0362477	0.0526916	0.0287408	0.0428923	0.0370264	0.0485143
KT	0.0391228	0.0480059	0.042797	0.0473407	0.0452376	0.0426945	0.0392365	0.0428236	0.042477	0.044123	0.0369109	0.0421059	0.0475288	0.0417071	0.0411281	0.0370113	0.0381705	0.0472014	0.0367381	0.0382653	0.0425376	0.0347339	0.0441582	0.0379444
KV	0.0389886	0.0475926	0.0414616	0.0435952	0.0435957	0.0429671	0.040669	0.0404368	0.0403061	0.040455	0.0399132	0.0416179	0.0448724	0.0452817	0.04165	0.037725	0.0392378	0.0432066	0.0377956	0.0394783	0.0416266	0.0385425	0.0432874	0.0456971
KW	0.0405173	0.0531432	0.041887	0.0481141	0.0419726	0.04656	0.0456164	0.0411914	0.0375542	0.0474126	0.0379422	0.0404989	0.0464754	0.0410447	0.041926	0.0345957	0.038187	0.0405413	0.0326597	0.0461248	0.0397101	0.0384018	0.0362154	0.0417078
KY	0.042217	0.0526634	0.0454731	0.0429185	0.0421512	0.0395988	0.0445861	0.0405603	0.0400563	0.0438534	0.0357936	0.0419625	0.0564318	0.0372016	0.0387723	0.0346609	0.040695	0.0432147	0.0294453	0.0436632	0.0377995	0.0382883	0.0454565	0.0425369
LA	0.0436332	0.0388474	0.0408668	0.038063	0.0390093	0.0396935	0.0408342	0.0451637	0.0439153	0.0404812	0.0471699	0.0430782	0.0357359	0.0439165	0.0437624	0.0486638	0.0464062	0.0363613	0.0465369	0.0424319	0.0434626	0.0487166	0.0381798	0.0250703
LC	0.0420156	0.0383882	0.0442179	0.0451692	0.0444608	0.04213	0.0418967	0.0431031	0.0384856	0.0383104	0.0470049	0.0410832	0.043197	0.0430413	0.0416199	0.0481998	0.0424511	0.0399977	0.0436099	0.041847	0.0417631	0.0441197	0.0361281	0.0277596
LD	0.0425108	0.0411398	0.0412141	0.043501	0.0471845	0.0413199	0.0413892	0.0402537	0.0421796	0.0423429	0.0422924	0.0418984	0.0436447	0.042458	0.0453006	0.0423743	0.0453936	0.0412929	0.036842	0.0402688	0.0380058	0.0483138	0.0398037	0.0290756
LE	0.0432946	0.0421052	0.0422109	0.0367451	0.0395529	0.0439586	0.0414242	0.0412513	0.0437371	0.0392802	0.0414885	0.0429151	0.0420376	0.0477234	0.043965	0.0412433	0.0456936	0.0400515	0.0385784	0.0410513	0.044384	0.0448589	0.0404528	0.0319966
LF	0.042208	0.0416995	0.044762	0.0406568	0.0415437	0.0399114	0.0441982	0.0388275	0.0382307	0.040777	0.0473745	0.0454853	0.0475141	0.0416211	0.0412505	0.0436395	0.0421651	0.042918	0.0372761	0.0380833	0.0392385	0.0436231	0.0407975	0.0361986
LG	0.0443333	0.0358461	0.0404739	0.0365197	0.0398337	0.0410691	0.0419761	0.0391692	0.0407667	0.0375178	0.0462421	0.042911	0.0365857	0.0427221	0.041866	0.046126	0.0452313	0.0380596	0.0449122	0.043624	0.0370258	0.0466028	0.0387801	0.0518058
LH	0.0380937	0.0392843	0.0421434	0.0409172	0.0380055	0.0442943	0.0420934	0.0434369	0.042092	0.0399429	0.0435276	0.0406894	0.0404501	0.0425645	0.0460127	0.042949	0.0417844	0.0410171	0.0442129	0.0391269	0.0374551	0.0423553	0.0399693	0.0475818
LI	0.0402124	0.0419566	0.046084	0.0446886	0.0444956	0.0440728	0.0454078	0.0423175	0.0410334	0.0406021	0.0410918	0.0461473	0.0487871	0.0395505	0.0406267	0.0376831	0.0408543	0.0368812	0.0384577	0.0372379	0.0425065	0.0339415	0.0424137	0.0429497
LK	0.0418889	0.0455766	0.0433199	0.044661	0.0440007	0.0426798	0.0418047	0.0424797	0.044444	0.0433969	0.0377457	0.0452365	0.0482083	0.0460084	0.0438433	0.0366715	0.0409772	0.0444007	0.028543	0.0406639	0.0449526	0.0383489	0.0418709	0.028277
LL	0.0427192	0.038856	0.0413884	0.0390077	0.0412712	0.0429583	0.0437986	0.0420922	0.0409421	0.0370784	0.0459415	0.0422538	0.0409656	0.0429841	0.0425487	0.0471938	0.0452293	0.0367104	0.042129	0.0429676	0.0418622	0.0461127	0.0392827	0.0337067
LM	0.0407906	0.0381506	0.0413272	0.0416886	0.0407114	0.0429696	0.0413443	0.0398562	0.0472088	0.0374994	0.0434444	0.0420983	0.0456794	0.0418866	0.0408965	0.0398679	0.0458548	0.0451688	0.032562	0.0392099	0.0410825	0.0471763	0.0431783	0.0403474
LN	0.0395908	0.0422361	0.0429452	0.0472251	0.0426266	0.0449938	0.0425546	0.040301	0.0401885	0.0420909	0.0404663	0.0416247	0.0474315	0.0439875	0.0412548	0.0371797	0.0379285	0.0441551	0.0324536	0.0383298	0.0439406	0.0345573	0.0411187	0.0508192
LP	0.0421624	0.0394776	0.0393337	0.0394336	0.0396164	0.0420653	0.0398171	0.0391765	0.0434871	0.0404019	0.0435732	0.0390033	0.0391904	0.0433153	0.0402786	0.0461251	0.0448262	0.0417503	0.0418579	0.039796	0.041667	0.0432517	0.038313	0.0520804
LQ	0.0435099	0.0381437	0.0430084	0.0362044	0.0389307	0.0420707	0.0433264	0.0438798	0.0434766	0.0376857	0.0433487	0.0412992	0.0417662	0.0462077	0.0441128	0.0449079	0.0431833	0.0367157	0.037317	0.0407057	0.0412631	0.0440723	0.0386921	0.0461717
LR	0.0431627	0.0392148	0.0421568	0.0366602	0.0375876	0.0403089	0.0413314	0.0449837	0.0443705	0.0391508	0.0479257	0.0426652	0.0392275	0.043162	0.0430132	0.0503596	0.0479946	0.0362863	0.0480363	0.0442245	0.0387352	0.0504334	0.0381126	0.0208964
LS	0.0424868	0.0394745	0.0402933	0.0419358	0.04237	0.0424633	0.041403	0.0406235	0.0414885	0.0391795	0.044612	0.0414097	0.0407971	0.0429895	0.0432144	0.0435259	0.0429641	0.0421597	0.0393639	0.0414244	0.0406358	0.0435742	0.0398304	0.0417806
LStop	0.0478968	0.0363132	0.0464252	0.0435852	0.0397585	0.0464993	0.0445226	0.0394569	0.0400158	0.037946	0.0484386	0.0508605	0.0395252	0.0504785	0.0376128	0.0458558	0.0397711	0.040124	0.0449092	0.0489246	0.0227074	0.0528258	0.0402149	0.015332
LT	0.0414133	0.0417728	0.0405083	0.040799	0.0428082	0.0433025	0.0428848	0.0401628	0.0397802	0.0420035	0.0442152	0.0435514	0.0396646	0.0420488	0.0412958	0.0439617	0.0442441	0.0375903	0.0485572	0.0406459	0.0422409	0.0383513	0.037831	0.0403666
LV	0.0417472	0.0409729	0.043779	0.0403569	0.0428882	0.0417456	0.0425971	0.040319	0.0397788	0.0388112	0.0464887	0.0443628	0.0414193	0.0420764	0.0404464	0.0458615	0.0446037	0.0377336	0.0426744	0.0423611	0.0379487	0.0442469	0.0401309	0.0366494
LW	0.0440347	0.0411295	0.0428806	0.0379548	0.0413761	0.0418222	0.0491184	0.0399833	0.044193	0.0370395	0.0489808	0.042396	0.0373241	0.0417917	0.0452012	0.0489404	0.0454888	0.0375482	0.045371	0.0386487	0.045995	0.0514817	0.0377911	0.0135092
LY	0.0401538	0.0439582	0.0431934	0.0420033	0.0427788	0.0390839	0.0414856	0.0401037	0.0396274	0.0400056	0.0424159	0.0411009	0.0464015	0.0422081	0.0432194	0.0415106	0.0383622	0.0372136	0.0384646	0.039161	0.0425985	0.0419395	0.0420044	0.0510062
MA	0.0412352	0.0384786	0.0441091	0.0351606	0.0373909	0.041124	0.0380716	0.0419486	0.0464761	0.0375925	0.0464658	0.043013	0.0389744	0.0428717	0.0442332	0.0466753	0.0455062	0.0448475	0.041066	0.0441053	0.0377672	0.0522015	0.0455419	0.0251437
MC	0.0417677	0.0385032	0.0504992	0.0361997	0.0472323	0.0339105	0.0466417	0.050537	0.0449811	0.0376131	0.0405919	0.0444255	0.0459185	0.0336537	0.0468789	0.0423067	0.0389181	0.0504184	0.0360183	0.0496896	0.0457182	0.0467955	0.0428999	0.0078814
MD	0.0394298	0.0405693	0.0408613	0.0431426	0.0412074	0.0361144	0.0376055	0.0407596	0.0378051	0.0392423	0.0393798	0.0407864	0.0380261	0.0398665	0.03794	0.0373399	0.039627	0.0440288	0.0314081	0.04615	0.048282	0.0421362	0.0446544	0.0736374
ME	0.0458411	0.0416085	0.0427612	0.0417061	0.0431544	0.0419308	0.0405662	0.0451791	0.0413408	0.0441068	0.0430446	0.0448496	0.0447589	0.048517	0.0437494	0.0406767	0.0462418	0.042674	0.0343698	0.0379711	0.0377949	0.0463191	0.04619	0.0146481
MF	0.0394976	0.0390959	0.0439105	0.0467485	0.0413825	0.0386752	0.0405474	0.0351778	0.0416334	0.0415587	0.0416439	0.0408232	0.0425798	0.0424256	0.0402179	0.0375514	0.0402521	0.052437	0.0297609	0.0423261	0.0369261	0.0414753	0.0411927	0.0621603
MG	0.0432993	0.0397281	0.042916	0.0397641	0.0410761	0.0453458	0.0424912	0.0415063	0.0423937	0.0378747	0.04834	0.0417126	0.0411394	0.039664	0.0424825	0.04428	0.0445275	0.0426766	0.0448855	0.0434876	0.0371034	0.0496703	0.0461058	0.0175298
MH	0.0358925	0.0426046	0.0393702	0.0416489	0.0468361	0.0429215	0.0384047	0.0394495	0.0381296	0.0390858	0.0407876	0.0393442	0.0529335	0.0406907	0.0409015	0.032755	0.0394571	0.0471551	0.0425526	0.033032	0.0454078	0.0406194	0.0440114	0.0560087
MI	0.0411786	0.0383404	0.044348	0.0441739	0.0447038	0.0419598	0.0415153	0.0426137	0.0423001	0.0405612	0.0397357	0.0421136	0.0554094	0.0418818	0.0403728	0.0391659	0.0366272	0.0439923	0.0329897	0.042974	0.0454842	0.0389311	0.0452897	0.0333374
MK	0.0402424	0.0442555	0.0435892	0.0473492	0.0410872	0.0412657	0.0381989	0.0417294	0.0445377	0.0467356	0.040513	0.042439	0.0486578	0.0432974	0.0423083	0.0344043	0.0438482	0.0451872	0.0300068	0.0429512	0.0377036	0.0435361	0.045223	0.0309333
ML	0.0414653	0.0438071	0.0419584	0.040445	0.0407713	0.0436938	0.0390439	0.040003	0.0422777	0.0375154	0.0473757	0.0457199	0.0424943	0.0469229	0.0443632	0.0420222	0.0438971	0.0391499	0.038244	0.042738	0.0493725	0.0455355	0.043227	0.017957
MM	0.0414455	0.0423715	0.0473696	0.039292	0.0453511	0.0412794	0.0405231	0.0407106	0.0442736	0.0440475	0.0364985	0.0421852	0.0413657	0.0461389	0.0478631	0.0435169	0.035537	0.044085	0.0292666	0.0535073	0.0572762	0.0324697	0.0464199	0.0172061
MN	0.0426864	0.0444742	0.046347	0.0507867	0.0416849	0.0430509	0.0424106	0.0446349	0.041028	0.0418959	0.040974	0.0527172	0.0511455	0.0381126	0.0392544	0.0318509	0.0389379	0.0451865	0.0270245	0.0427554	0.0389995	0.0374891	0.0432614	0.0332916
MP	0.0400616	0.0395565	0.0398127	0.0423048	0.0447663	0.043044	0.0401084	0.0431605	0.0406984	0.0450151	0.0457336	0.0432157	0.0416721	0.0475478	0.042349	0.0399145	0.0422286	0.0462843	0.0352032	0.0505612	0.0366441	0.040926	0.0506348	0.0185565
MQ	0.0382186	0.038949	0.042943	0.0376791	0.0373928	0.0411612	0.0467124	0.0432333	0.0437658	0.0431994	0.0378831	0.0425858	0.0496302	0.0435994	0.0427827	0.0406258	0.0438327	0.0439513	0.0318419	0.0420936	0.0397975	0.0418556	0.0438375	0.0424281
MR	0.0393579	0.0421656	0.0382242	0.0407799	0.0368407	0.0423632	0.0428176	0.0460552	0.0448559	0.0461149	0.0367872	0.0422741	0.0377215	0.0465163	0.0403074	0.0433286	0.0436806	0.0445818	0.0393588	0.0472951	0.0390925	0.0415609	0.0478004	0.0301196
MS	0.0387261	0.0416304	0.0406251	0.042449	0.0446077	0.0426818	0.0379106	0.0384205	0.0413291	0.0391606	0.0416354	0.0406137	0.0418916	0.0410074	0.0405183	0.0379604	0.040309	0.0472514	0.0344471	0.0433305	0.048698	0.040384	0.0434341	0.0509783
MStop	0.0443362	0.0407509	0.0424774	0.0528355	0.0612261	0.0490167	0.0323961	0.0465137	0.0247822	0.0370815	0.036356	0.0511093	0.0305135	0.035169	0.0605616	0.0387471	0.0480896	0.0711295	0.0520352	0.0259429	0.0162316	0.0239389	0.0787596	0
MT	0.0415354	0.0435653	0.0463756	0.0450925	0.0424725	0.0468393	0.0405474	0.0415211	0.0403409	0.0411864	0.0447623	0.0452915	0.0466572	0.0426369	0.0440627	0.036158	0.0423791	0.0400543	0.0366387	0.0408441	0.0434432	0.046666	0.0466098	0.0143199
MV	0.0415084	0.038324	0.0394337	0.0381794	0.0413761	0.0435483	0.0425914	0.041719	0.0445589	0.0364508	0.0409812	0.04464	0.0405864	0.0382953	0.0424587	0.0384615	0.0415714	0.0470614	0.0384139	0.0434109	0.0483504	0.0432897	0.0406896	0.0440998
MW	0.0481787	0.0533574	0.0433778	0.0423964	0.0419916	0.0455353	0.0500503	0.0462105	0.0392334	0.0420987	0.0426918	0.053643	0.0456433	0.0389658	0.0483439	0.0493971	0.0484172	0.0241574	0.0373864	0.0331874	0.0465053	0.0371859	0.0420454	0
MY	0.0413213	0.0433419	0.0460303	0.044171	0.0438898	0.0409632	0.045408	0.0409088	0.0475292	0.0440146	0.0492679	0.0482382	0.0426811	0.0374393	0.0443041	0.0356377	0.0391579	0.0435724	0.0365788	0.0485165	0.0505648	0.0413491	0.040905	0.00420919
	0.0366923	0.0438991	0.0428409	0.04287	0.04929	0.0400562	0.0387544	0.039856	0.0385725	0.0468598	0.0389393	0.0440363	0.0467769	0.0413276	0.040999	0.0369747	0.0380073	0.0479999	0.0288804	0.0417364	0.0370537	0.0371014	0.0416256	0.0588504
NC	0.0424198	0.0432858	0.0414326	0.0484297	0.041064	0.0410635	0.0420661	0.0479219	0.0407359	0.0472147	0.0429892	0.0493523	0.0484849	0.0372667	0.0416498	0.0356605	0.0336669	0.0426676	0.0376381	0.0394698	0.0421346	0.0344601	0.0410622	0.0378633
ND	0.0370702	0.0451422	0.0441753	0.0507767	0.0543885	0.0392526	0.0380161	0.038749	0.0377866	0.0522995	0.0367141	0.0388341	0.0534819	0.0387774	0.0400431	0.0335959	0.0345427	0.0536218	0.0248962	0.0395498	0.0475782	0.0298848	0.047972	0.0428511
NE	0.0378522	0.0436725	0.0432385	0.0479899	0.0457055	0.0416426	0.0408156	0.0443118	0.0410305	0.0445759	0.0367459	0.0444806	0.0476461	0.0413174	0.0418433	0.0342636	0.0354627	0.0464205	0.03361	0.0341627	0.0413262	0.032137	0.0444915	0.0552574
NF	0.0395664	0.0422282	0.0432543	0.044429	0.0434847	0.0410319	0.0429799	0.0466888	0.0365274	0.0416229	0.0385287	0.0428969	0.0483007	0.0381436	0.0411243	0.0359198	0.0366214	0.0418022	0.034489	0.0415245	0.0483128	0.0466166	0.040888	0.0430181
NG	0.0406256	0.040044	0.0403744	0.0503343	0.0456189	0.0385361	0.0402958	0.0426717	0.0380643	0.0455657	0.0386298	0.0395327	0.0429092	0.0379518	0.0413391	0.0345508	0.033724	0.0453106	0.030977	0.0385858	0.0383349	0.032328	0.0394058	0.0842895
NH	0.0380864	0.0351361	0.0409149	0.0422925	0.0361865	0.0396276	0.0381997	0.0377333	0.0382898	0.0386716	0.0376973	0.0401814	0.0465207	0.0370996	0.0440659	0.0366366	0.0347433	0.048456	0.0381758	0.0408672	0.0415936	0.0315251	0.0405567	0.0967425
NI	0.040071	0.0465753	0.0428149	0.0496142	0.0435592	0.0439146	0.0438005	0.043671	0.0394965	0.0439865	0.0381237	0.0441228	0.049949	0.0392793	0.0420427	0.0346029	0.037426	0.042286	0.0254357	0.0361397	0.042658	0.0311707	0.0452402	0.0540198
NK	0.0396513	0.0490911	0.0443852	0.0517551	0.0460244	0.0425569	0.0398012	0.0410369	0.0411305	0.0450428	0.0363167	0.0447785	0.0532464	0.0408782	0.0435686	0.0312681	0.0333336	0.048248	0.0276813	0.0388225	0.0469483	0.0333809	0.0446719	0.0363814
NL	0.0403823	0.0429603	0.0443441	0.0456752	0.040821	0.0436725	0.0400541	0.0402785	0.0446444	0.042513	0.0429915	0.04343	0.0464804	0.0418738	0.0418733	0.0385126	0.0381502	0.0405895	0.0408996	0.03763	0.0390344	0.0364535	0.0409134	0.0458226
NM	0.040339	0.047637	0.0413979	0.0461639	0.047316	0.0380015	0.0389914	0.0415609	0.0436885	0.0416022	0.0347286	0.0461668	0.046067	0.0401136	0.0404562	0.039403	0.0393293	0.0449561	0.0253641	0.0467969	0.0408257	0.0286718	0.0479883	0.0524342
NN	0.0369742	0.0437384	0.0426694	0.0483362	0.0440218	0.0375187	0.0393251	0.0424842	0.0382403	0.0455683	0.0367512	0.0455973	0.0522493	0.0385771	0.0445642	0.0304571	0.037862	0.047804	0.0262685	0.0368649	0.0399194	0.0300675	0.0471562	0.0669849
NP	0.0383021	0.0392353	0.0382352	0.039415	0.0422976	0.0334905	0.04122	0.0369917	0.0412859	0.0391176	0.0394632	0.0379719	0.0408526	0.0400283	0.0386489	0.0378159	0.0416074	0.0393586	0.0339071	0.042464	0.0367231	0.0417658	0.042503	0.0972995
NQ	0.0418066	0.0442607	0.0479808	0.0462922	0.0444979	0.0410421	0.0404879	0.0409711	0.0384764	0.0449314	0.039987	0.0428504	0.049041	0.0404349	0.0439894	0.0343838	0.0388048	0.0490246	0.0414862	0.0431018	0.0347574	0.0316442	0.0458663	0.0338812
NR	0.0392658	0.0396119	0.0388356	0.0411104	0.0394834	0.0397391	0.0403106	0.0421552	0.0419691	0.0441763	0.0366984	0.0420222	0.0445123	0.0397419	0.0430772	0.0355946	0.0368497	0.0513695	0.0353794	0.0401637	0.0342019	0.0376236	0.0454968	0.0706115
NS	0.0397707	0.0403343	0.0407128	0.0451058	0.0455532	0.0417375	0.0409688	0.0402627	0.0374422	0.0403945	0.0389304	0.0410638	0.0455907	0.0392895	0.0410767	0.03402	0.0350907	0.0477258	0.03227	0.0369439	0.0373753	0.0317005	0.041708	0.0849322
NStop	0.0403916	0.0313771	0.0332629	0.041913	0.0503679	0.0466773	0.03661	0.0405312	0.0496121	0.0368	0.0467509	0.0381694	0.0454228	0.0468643	0.034411	0.0457174	0.0364817	0.0461109	0.0364784	0.0477058	0.0507415	0.0505899	0.0449884	0.0220246
NT	0.0381805	0.0440611	0.042711	0.0472857	0.0436609	0.0426331	0.0395197	0.0403371	0.0404468	0.0406772	0.040078	0.0404118	0.0472046	0.0395322	0.0426828	0.0344351	0.0390419	0.0443554	0.0295314	0.040007	0.0390353	0.0360716	0.0423975	0.0657022
NV	0.03774	0.0477929	0.0432038	0.047208	0.0417383	0.0407875	0.0429836	0.0403506	0.0381173	0.0434769	0.0416299	0.0441055	0.0498835	0.0400909	0.0385219	0.0342222	0.0391325	0.0430886	0.0312734	0.0374219	0.0481527	0.0387979	0.0427854	0.0474947
NW	0.0364458	0.03876	0.0394346	0.0422988	0.0387685	0.0408275	0.041389	0.0360928	0.0332289	0.0372719	0.0436558	0.0427255	0.039223	0.0370043	0.0374468	0.0341006	0.0362573	0.0400015	0.0348535	0.0361677	0.0451198	0.038602	0.0414966	0.108828
NY	0.0349163	0.0452137	0.0415766	0.0475496	0.0427632	0.0370471	0.0400199	0.0397544	0.0398994	0.0409073	0.0395802	0.040987	0.0443542	0.035595	0.0423527	0.0297155	0.0392082	0.0371495	0.0329816	0.0333234	0.0385512	0.0377267	0.0440964	0.0947309
PA	0.0416708	0.0364975	0.0376055	0.0361893	0.0384865	0.0408265	0.0405671	0.0391173	0.0451309	0.0399729	0.041494	0.03928	0.0332323	0.0395967	0.0367983	0.0512129	0.0458064	0.0366404	0.0517615	0.0442252	0.0401562	0.0524701	0.0388359	0.0524261
PC	0.050108	0.0362516	0.0388279	0.0391594	0.0382742	0.0399013	0.0478437	0.0438819	0.046404	0.0409686	0.0398833	0.0365427	0.0358537	0.0372169	0.0416473	0.0431536	0.0449106	0.0413759	0.0441776	0.0458128	0.0489486	0.0439578	0.0349261	0.0399726
PD	0.0433729	0.044119	0.0406471	0.0404849	0.0465706	0.0384008	0.0410823	0.0419687	0.0437387	0.0440274	0.0445078	0.0381095	0.0381765	0.0418236	0.0450657	0.0438704	0.0451337	0.0454749	0.0446035	0.0414622	0.0432467	0.0429569	0.0409624	0.0201939
PE	0.0433419	0.0442226	0.0392869	0.0381696	0.0428644	0.0405701	0.0411154	0.0431488	0.0414981	0.0410535	0.0408867	0.0396821	0.036344	0.0448141	0.0416769	0.047888	0.0480229	0.0418508	0.0409649	0.0454103	0.0429426	0.042921	0.046994	0.0243305
PF	0.039914	0.0404937	0.0403986	0.041277	0.0391556	0.0386414	0.0461382	0.0396165	0.0431232	0.0403608	0.0409384	0.0389499	0.0398222	0.0435424	0.0398392	0.0453087	0.0410964	0.0441004	0.0465292	0.0425479	0.0432012	0.0392889	0.0407271	0.0449893
PG	0.0453254	0.0390617	0.0392053	0.0348274	0.0363213	0.0441907	0.0469634	0.0394919	0.0433002	0.0439615	0.0413252	0.0379661	0.0383837	0.0403349	0.0380682	0.0475551	0.0445433	0.0376804	0.0510259	0.0465025	0.0445642	0.046946	0.0433862	0.0290696
PH	0.0395631	0.0361858	0.0407481	0.0399213	0.037504	0.0402391	0.0422112	0.0392225	0.0461816	0.0453831	0.0416219	0.0403562	0.0382376	0.0379338	0.040796	0.0443383	0.0435224	0.0355466	0.0468369	0.0444071	0.039228	0.041413	0.0374794	0.061123
PI	0.0448776	0.0522074	0.0434097	0.0442863	0.0424682	0.0448479	0.042662	0.0409779	0.0413647	0.0457676	0.0439923	0.0429132	0.0462747	0.0405745	0.0465539	0.0392903	0.0415972	0.0459048	0.0310225	0.042028	0.0381804	0.0353903	0.0431796	0.020229
PK	0.0426102	0.0453274	0.041148	0.0456854	0.0427648	0.0406054	0.0375085	0.0377914	0.0421063	0.046793	0.0416984	0.0421086	0.0430206	0.0406949	0.0398791	0.0376469	0.0400745	0.0457465	0.0327351	0.0430872	0.045025	0.0394792	0.04801	0.0384534
PL	0.0409427	0.0411026	0.0417754	0.0404967	0.0415503	0.0404785	0.04286	0.0390732	0.0413047	0.0415958	0.0455344	0.0412503	0.0388677	0.0448949	0.0405266	0.0481092	0.0463508	0.0373278	0.0423698	0.043281	0.0397428	0.0477676	0.0409203	0.0318769
PM	0.0377381	0.0369722	0.0422297	0.0425507	0.0416821	0.0384456	0.0372244	0.0400735	0.043018	0.0337878	0.0469253	0.0374546	0.0403595	0.0350423	0.0379902	0.0410409	0.0400541	0.0455232	0.0390028	0.0504025	0.0428121	0.0510205	0.0490228	0.0496273
PN	0.037412	0.0386733	0.0354234	0.0402226	0.0412374	0.0414413	0.040353	0.0424345	0.0381557	0.0420188	0.0384583	0.039395	0.0428177	0.0336581	0.037712	0.0355151	0.0366676	0.0451873	0.0268494	0.04135	0.0359499	0.0392144	0.0455298	0.104324
PP	0.042261	0.0365996	0.0356551	0.0385346	0.0389822	0.0423494	0.0401165	0.0356753	0.0439819	0.0438664	0.0407945	0.0404352	0.0359069	0.0431972	0.0345864	0.0483901	0.0484924	0.0418709	0.0505668	0.0409463	0.0423202	0.0438377	0.0409826	0.0496509
PQ	0.0425841	0.0367097	0.0400065	0.0383238	0.0376676	0.0423249	0.0381652	0.0393866	0.0455403	0.0412377	0.0407077	0.0435896	0.0345602	0.0380838	0.0396015	0.0494399	0.0432732	0.0417381	0.0426916	0.0437951	0.0387826	0.046995	0.0450568	0.0497387
PR	0.0447463	0.0374619	0.0381726	0.0360904	0.0402089	0.0418099	0.0415963	0.0419264	0.0459029	0.0414586	0.0454851	0.0391003	0.0344028	0.0425812	0.0425906	0.051088	0.0444662	0.0378586	0.0526173	0.0453625	0.0371618	0.0533452	0.040791	0.023775
PS	0.0430065	0.038937	0.0381353	0.0390594	0.0383563	0.0392414	0.0395872	0.0385615	0.0414487	0.0428464	0.0425481	0.0415209	0.0360095	0.0428013	0.0402795	0.0479164	0.0444649	0.0410711	0.0432339	0.042289	0.0408753	0.0431842	0.0401808	0.0544453
PStop	0.0443356	0.0273117	0.0427847	0.0233083	0.0314136	0.0425559	0.0388734	0.0363823	0.0373709	0.0327327	0.0425863	0.0322172	0.0318772	0.0396899	0.0374406	0.0523099	0.0572937	0.0451536	0.0703396	0.0428224	0.0402236	0.0604446	0.0737577	0.0167746
PT	0.0425869	0.0409306	0.0423614	0.0387624	0.0402411	0.0408789	0.0414928	0.0376185	0.0408178	0.0443017	0.0466969	0.0412995	0.0346164	0.0377179	0.040103	0.0442849	0.0473658	0.0416254	0.0441031	0.0428237	0.0417766	0.0452273	0.0406312	0.0417361
PV	0.0401492	0.0417465	0.0411436	0.0408123	0.0389169	0.0396792	0.0421051	0.039301	0.0428437	0.042266	0.0406185	0.040141	0.0410844	0.037743	0.0386076	0.0422793	0.0388723	0.0423053	0.0371924	0.0435776	0.0533112	0.0391806	0.0400508	0.0560725
PW	0.042802	0.0329138	0.0418168	0.0339854	0.0382321	0.043072	0.0400922	0.0355985	0.0390338	0.0371352	0.045583	0.0391175	0.0368956	0.0386914	0.0394702	0.0497778	0.0515894	0.0395736	0.0550392	0.0461875	0.0465981	0.0516572	0.0433092	0.0318287
PY	0.0422178	0.032857	0.0390953	0.0390931	0.0370051	0.0376859	0.044205	0.0421404	0.0415254	0.0427458	0.0330708	0.0356786	0.0342489	0.0373315	0.0353535	0.0438039	0.0398962	0.0460492	0.115563	0.0376807	0.0340531	0.0343989	0.0379219	0.0363786
QA	0.0420609	0.0359933	0.0396471	0.034907	0.0387015	0.0393237	0.0387487	0.0456123	0.0450575	0.0403395	0.0426869	0.0400829	0.0335807	0.0401502	0.0417138	0.0462231	0.0461371	0.0334384	0.0412469	0.0454961	0.0404016	0.0467141	0.0407477	0.0609891
QC	0.0442307	0.0389278	0.0412532	0.0432993	0.0379285	0.0401936	0.0505283	0.044959	0.0428571	0.035355	0.0395756	0.0447604	0.0438058	0.0365061	0.0411311	0.0412076	0.039426	0.0518528	0.0690368	0.0397349	0.0393395	0.0350718	0.0364057	0.0226135
QD	0.0451265	0.0407702	0.0411125	0.0407445	0.0442911	0.0436152	0.0401587	0.0403841	0.043604	0.0412735	0.0446106	0.0411766	0.0410623	0.0424937	0.0454714	0.0417029	0.0411876	0.0429719	0.0374514	0.0456058	0.0393718	0.0403591	0.0421884	0.0332664
QE	0.0443877	0.0410891	0.0410686	0.0402665	0.0398668	0.0445649	0.0413901	0.043699	0.0415953	0.040948	0.0388095	0.0423417	0.0391286	0.0449312	0.0487987	0.0432686	0.0481299	0.039645	0.0405685	0.0438066	0.0455779	0.0423258	0.0425607	0.0212309
QF	0.0398854	0.0410673	0.0408272	0.0412826	0.0412884	0.042258	0.0422719	0.0389282	0.0382699	0.0370836	0.0357285	0.0410006	0.0419817	0.0377157	0.0382648	0.0392437	0.0438994	0.0491766	0.0323534	0.0409046	0.0417281	0.0395063	0.0372981	0.0780361
QG	0.0454024	0.0412854	0.0402648	0.0362634	0.0348547	0.0443147	0.0416474	0.0423058	0.0419133	0.0423445	0.0418689	0.041728	0.035171	0.0419467	0.0417577	0.0459188	0.0460925	0.0348068	0.047417	0.0467616	0.0358394	0.0459697	0.044388	0.0397377
QH	0.0433636	0.0366065	0.0421732	0.0418954	0.0373147	0.0396617	0.046506	0.0436447	0.0500449	0.039481	0.0422906	0.038124	0.0346886	0.0389591	0.0439021	0.0446601	0.0466371	0.0409544	0.0623348	0.0386291	0.0317971	0.0368765	0.0377449	0.04171
QI	0.0405924	0.0455455	0.0462228	0.0454457	0.0409945	0.0439131	0.0432717	0.0424697	0.041248	0.0456544	0.03798	0.0430968	0.0483017	0.0442611	0.0448294	0.0359935	0.039654	0.042879	0.0335346	0.0361437	0.0470408	0.0348594	0.0426853	0.0333828
QK	0.0414146	0.0429977	0.0430299	0.043556	0.0413699	0.0429813	0.0423305	0.0420315	0.0442256	0.0426246	0.0381912	0.0428497	0.0473208	0.0429689	0.0443111	0.0348428	0.0384812	0.0392761	0.0387962	0.0408184	0.0476485	0.0394674	0.0421346	0.0363316
QL	0.0425067	0.0361613	0.0399945	0.035963	0.0363306	0.0410616	0.0413329	0.0423624	0.0431141	0.0370448	0.0404019	0.0410889	0.0399503	0.0431398	0.0422731	0.0441513	0.0436357	0.0362806	0.0381068	0.0398721	0.0402876	0.0440431	0.0357115	0.0751854
QM	0.0393088	0.0405384	0.0408645	0.0420039	0.0375337	0.0394705	0.0379081	0.0402004	0.0448613	0.0435893	0.0427675	0.0428292	0.0447926	0.0416481	0.0397803	0.0401295	0.037423	0.0504398	0.0336164	0.041002	0.0460373	0.0465654	0.0447381	0.0419517
QN	0.0399738	0.0422582	0.0423366	0.044655	0.0469934	0.0444941	0.0430555	0.0405088	0.0420764	0.046283	0.0391179	0.0401051	0.0460682	0.0409032	0.0407154	0.0344499	0.0379678	0.0418324	0.0335389	0.042607	0.0433277	0.0332366	0.0421535	0.0513414
QP	0.0427695	0.0354865	0.0401197	0.035214	0.0353537	0.0424186	0.0380951	0.0366293	0.042276	0.0398452	0.0399049	0.0395967	0.0372291	0.0389461	0.0398896	0.0460306	0.0466774	0.0407251	0.0386908	0.0401586	0.0476129	0.0506409	0.0410837	0.0646059
QQ	0.0425895	0.0361007	0.0427857	0.0372461	0.0339524	0.0453449	0.0467606	0.0399574	0.0436305	0.0316678	0.0365884	0.0438044	0.0383109	0.0398641	0.0392849	0.04112	0.0442849	0.0398677	0.0317172	0.0518832	0.0407588	0.0538123	0.0405348	0.0581327
QR	0.0401156	0.0353819	0.0415338	0.0332832	0.037855	0.0428046	0.0421515	0.0441299	0.0408465	0.039324	0.0402274	0.0422726	0.0361555	0.0397885	0.0423868	0.0460388	0.0457796	0.0376579	0.0610588	0.0437619	0.038438	0.0483757	0.0394227	0.0412099
QS	0.0408735	0.041684	0.0399267	0.0417732	0.0412046	0.0409758	0.0368692	0.0401715	0.0421297	0.0413366	0.0405101	0.0398574	0.040896	0.0395185	0.039241	0.0426961	0.0423165	0.0441467	0.0393517	0.0419739	0.0433014	0.0422521	0.0429634	0.0540306
QStop	0.049344	0.0351372	0.0335274	0.0526775	0.0545725	0.0389983	0.0413115	0.0386832	0.0396284	0.0629388	0.0392558	0.0499263	0.0332942	0.0412622	0.0457253	0.0416374	0.0294313	0.044856	0.0530909	0.0464846	0.0442769	0.0443113	0.0366397	0.00298957
QT	0.0435562	0.043387	0.0442477	0.0424175	0.0407495	0.047137	0.0424117	0.0441118	0.0434766	0.0454837	0.0423751	0.042813	0.043767	0.0405634	0.0429659	0.0449392	0.0423516	0.0434585	0.0345055	0.0444107	0.0396632	0.0380599	0.0429211	0.0202274
QV	0.0416896	0.0376052	0.0435716	0.0375374	0.0429939	0.040237	0.040802	0.0398072	0.0421724	0.0360191	0.0421729	0.0395785	0.0405659	0.0429752	0.0396407	0.0432304	0.0431824	0.0407241	0.0365602	0.0400355	0.0424947	0.0448591	0.0398311	0.0617138
QW	0.0436994	0.0529343	0.0451927	0.0371228	0.0408281	0.0443001	0.0380885	0.0385781	0.0424378	0.0388218	0.039284	0.0441057	0.0337725	0.0474173	0.0429961	0.041744	0.0431875	0.0477838	0.0407097	0.0454486	0.0458586	0.0435783	0.0424787	0.0196316
QY	0.0412439	0.0408918	0.0428882	0.0402803	0.0381784	0.0454385	0.038551	0.0446865	0.03808	0.0395073	0.0395935	0.0436941	0.0432727	0.0387456	0.0379899	0.0351738	0.0371392	0.0446297	0.0315477	0.0378234	0.0338947	0.0381535	0.0383371	0.0902593
RA	0.041675	0.0380237	0.0392493	0.0349172	0.037023	0.0389877	0.0421332	0.0435187	0.0430014	0.0401548	0.0459424	0.0408828	0.0346957	0.0431271	0.0429558	0.0510761	0.0472166	0.0331084	0.0505925	0.0471541	0.042291	0.0557697	0.04249	0.0240135
RC	0.0494637	0.0353238	0.0421741	0.0407208	0.040647	0.0368263	0.0421945	0.041969	0.043198	0.0366178	0.0364985	0.0390258	0.0320219	0.0372979	0.0364452	0.0421165	0.0399727	0.0383717	0.0559974	0.0443229	0.0390719	0.0432183	0.0363161	0.0701881
RD	0.0407987	0.0407568	0.0402611	0.0375874	0.041643	0.0394623	0.0387175	0.0404347	0.0420643	0.0429288	0.0404571	0.0373484	0.0424355	0.044627	0.037429	0.0420821	0.041911	0.0409219	0.045029	0.0419211	0.0409221	0.0469242	0.0399711	0.0533659
RE	0.0441802	0.0401164	0.0400631	0.0378358	0.0435927	0.0403844	0.0409242	0.0407832	0.0398102	0.0390887	0.0415652	0.0397085	0.0407798	0.0447291	0.0435683	0.0446994	0.04369	0.0463519	0.0447066	0.0441562	0.0397683	0.040341	0.0426282	0.036529
RF	0.0427019	0.0451196	0.038784	0.0374607	0.0385118	0.0428586	0.0478731	0.044393	0.0399788	0.0412199	0.0463627	0.0409598	0.0405524	0.0454783	0.040602	0.047879	0.0423669	0.0436956	0.0425782	0.0446208	0.0382505	0.0481383	0.0403158	0.0192985
RG	0.0445737	0.0362223	0.0395716	0.0371713	0.0374292	0.0431445	0.0408898	0.0414607	0.0418453	0.0431256	0.0445134	0.0406602	0.036655	0.0411977	0.0398692	0.0470104	0.0414966	0.0377726	0.0522751	0.0436396	0.0352336	0.0517483	0.0444502	0.0380441
RH	0.0393142	0.0349593	0.0399683	0.0379069	0.0355932	0.0410466	0.0432367	0.043241	0.0430641	0.03575	0.0401536	0.0382938	0.0338757	0.0394023	0.0385016	0.0450795	0.0442568	0.0388198	0.0659542	0.0441132	0.0365633	0.0420717	0.0387577	0.0600763
RI	0.0387501	0.0439192	0.042998	0.0429461	0.0417227	0.0429841	0.044263	0.0432256	0.0413785	0.0425569	0.03946	0.0431208	0.0458061	0.0410203	0.0436405	0.0417414	0.0406997	0.0446043	0.0552135	0.0399749	0.0435967	0.0391403	0.0412585	0.0159787
RK	0.0423545	0.0422073	0.0431292	0.0428458	0.0416954	0.0430881	0.0407526	0.0445586	0.0421777	0.0457473	0.0392966	0.0424732	0.0428874	0.0444744	0.0404545	0.0395167	0.0423802	0.0444266	0.0374016	0.0418985	0.0410306	0.0431509	0.0435569	0.0284953
RL	0.0436307	0.0392075	0.0406941	0.0352333	0.039661	0.0422876	0.0415591	0.0455971	0.0438143	0.0383716	0.0465066	0.0423383	0.0376236	0.045386	0.0457528	0.0481008	0.0455749	0.0394816	0.0483624	0.0444277	0.0399793	0.0521358	0.0373333	0.0169406
RM	0.0408535	0.0423142	0.042866	0.0399161	0.042784	0.0438879	0.0407966	0.0393359	0.0430453	0.0427835	0.0410935	0.0437173	0.0396246	0.040684	0.0450515	0.0455627	0.0421549	0.0444464	0.0408694	0.0445612	0.0372863	0.0474675	0.0407229	0.0281746
RN	0.0403453	0.0442781	0.0442386	0.0434165	0.0405258	0.0428936	0.0410674	0.0401876	0.0395611	0.04072	0.0415183	0.0434798	0.0455177	0.0408054	0.0429018	0.0373314	0.0380633	0.0411813	0.0398146	0.0387993	0.0434775	0.0377333	0.0450059	0.0471365
RP	0.04182	0.0396635	0.0408259	0.0358674	0.0379845	0.0417553	0.0420746	0.0405214	0.0419745	0.0416665	0.0430725	0.0402679	0.0315102	0.0416793	0.0401384	0.0495237	0.0451962	0.0375767	0.0563444	0.0490198	0.0393607	0.0514566	0.0399429	0.0307571
RQ	0.0423114	0.0384475	0.0372262	0.0370237	0.038412	0.0444561	0.0400223	0.0468468	0.0428785	0.0416774	0.0428067	0.0427802	0.0391904	0.0400053	0.0437256	0.0479401	0.0456521	0.0365361	0.0419445	0.0442701	0.045279	0.0473689	0.0444827	0.0287164
RR	0.0458587	0.037034	0.0391561	0.0367441	0.0355972	0.0394767	0.0405838	0.0434084	0.0415378	0.0390229	0.0436438	0.0401999	0.0376542	0.0447057	0.0396271	0.0476009	0.0449604	0.0399102	0.0518263	0.0442124	0.0448046	0.0486618	0.0417447	0.032028
RS	0.0420141	0.0380219	0.0399264	0.0397662	0.0390533	0.0417441	0.0388767	0.0410439	0.0397053	0.0424321	0.0411353	0.0395581	0.0372895	0.0416025	0.0407615	0.0468906	0.0422763	0.0385691	0.0455622	0.0425074	0.0476531	0.0448281	0.0391658	0.0496166
RStop	0.0416318	0.0383291	0.0264319	0.0394699	0.0369881	0.0392346	0.0377412	0.0457868	0.0386028	0.03997	0.0468748	0.0398942	0.0293754	0.0420064	0.0348374	0.0384756	0.0481677	0.0331337	0.0555607	0.0361632	0.0588987	0.0354553	0.0366224	0.0803481
RT	0.0394126	0.0381095	0.0417865	0.0389094	0.0407431	0.0415465	0.0392137	0.0414916	0.0429844	0.0433249	0.0409441	0.0420524	0.0414534	0.0421296	0.0398342	0.046662	0.0411404	0.0397089	0.0472865	0.0457677	0.0410008	0.0440598	0.0364328	0.0440052
RV	0.0427397	0.0458924	0.0414862	0.0404955	0.0393106	0.0404164	0.0395275	0.0415297	0.0420166	0.0414442	0.0439984	0.0418908	0.0398251	0.0439411	0.0439505	0.0463083	0.0468595	0.0348728	0.050845	0.0436126	0.0396541	0.0464807	0.0403377	0.0225645
RW	0.0453411	0.0456829	0.0434966	0.034278	0.0379289	0.0478726	0.0448156	0.041887	0.0468317	0.0357826	0.049184	0.0417793	0.0399157	0.0467608	0.0396782	0.0442721	0.0473524	0.035432	0.0491408	0.0381833	0.0361842	0.0511221	0.045244	0.011834
RY	0.0418433	0.0392878	0.0414477	0.0374711	0.0450253	0.0443934	0.0432916	0.046735	0.0382607	0.0416107	0.0479863	0.0411861	0.039913	0.0398982	0.0455626	0.0355016	0.0391406	0.0375058	0.0436238	0.0396849	0.0371629	0.0382551	0.045993	0.0492195
SA	0.0427758	0.0399518	0.0393221	0.0413275	0.0423016	0.0400761	0.0399557	0.0375515	0.0424413	0.0421061	0.0410479	0.0389976	0.0394237	0.041258	0.0416695	0.0441329	0.0407308	0.0420346	0.039366	0.0453302	0.0389811	0.043723	0.0392435	0.0562519
SC	0.0464585	0.0382113	0.0387848	0.0408779	0.0361057	0.0378273	0.0393214	0.0409793	0.0425608	0.0347949	0.0408412	0.0379662	0.040412	0.0378568	0.0398837	0.0414171	0.0435075	0.042333	0.0380153	0.0356432	0.0538075	0.0411654	0.0346332	0.0765961
SD	0.0397642	0.0483677	0.0424944	0.0486524	0.0462462	0.0407259	0.0396093	0.0449108	0.0427348	0.0437662	0.0412399	0.0409774	0.0431145	0.0424185	0.044305	0.0388814	0.0384183	0.0433583	0.034874	0.040326	0.0423032	0.0375332	0.0446256	0.0303524
SE	0.040681	0.0442182	0.0424559	0.0450079	0.0458596	0.0429703	0.0407343	0.0452032	0.0424358	0.0454693	0.0391285	0.041085	0.044682	0.0436417	0.0429865	0.0393567	0.0412333	0.04668	0.0349897	0.0415497	0.0469925	0.0357108	0.0437152	0.0232129
SF	0.0429248	0.0414244	0.0403557	0.0419905	0.0419819	0.0430998	0.0445326	0.0456183	0.0444222	0.0414161	0.0423907	0.0430849	0.0427563	0.0415781	0.0432341	0.0428914	0.0408637	0.041422	0.0468968	0.0394467	0.04305	0.0377555	0.0414864	0.025377
SG	0.0449579	0.0397114	0.0402139	0.0395245	0.0431963	0.0429375	0.040218	0.0414999	0.040529	0.0418153	0.0425823	0.041825	0.0370638	0.0390279	0.0424262	0.0448103	0.0432167	0.0422735	0.0449304	0.0423078	0.0449315	0.0390275	0.0434404	0.037533
SH	0.0397228	0.0380204	0.039808	0.0387551	0.0380454	0.0427825	0.0435029	0.0404859	0.0428335	0.0397969	0.0409504	0.0352619	0.0379993	0.0371203	0.0402538	0.0439421	0.0387189	0.0447211	0.0545294	0.0396144	0.0411553	0.0394619	0.0408172	0.0617006
SI	0.0400488	0.0437223	0.0457928	0.0469249	0.0460855	0.0406954	0.0409971	0.0434281	0.0399245	0.0413036	0.0424014	0.0429877	0.047047	0.0417807	0.0439343	0.036666	0.0363335	0.0425787	0.0306087	0.0403256	0.039298	0.0335421	0.0388617	0.0547116
SK	0.0413069	0.0453063	0.0433298	0.0500857	0.0464786	0.0453336	0.0412783	0.0416125	0.0384519	0.043744	0.0382436	0.0417531	0.0491327	0.0407842	0.0445799	0.0329688	0.0379088	0.0472159	0.0313165	0.0441233	0.0393734	0.0352189	0.0413556	0.0390978
SL	0.0423223	0.0389355	0.0410684	0.0415934	0.044765	0.0421397	0.0393122	0.0408415	0.0408419	0.0410175	0.0434983	0.0426246	0.0421801	0.0419106	0.0426878	0.044116	0.0426623	0.040431	0.0417145	0.0393864	0.0388796	0.0426414	0.0392905	0.0451397
SM	0.0399315	0.042102	0.0421339	0.0368983	0.0410717	0.0426957	0.0410405	0.042443	0.0425441	0.0412876	0.0435496	0.0434082	0.0405963	0.0455524	0.0480563	0.0390847	0.0418824	0.0495756	0.0322803	0.0434488	0.0489778	0.0448163	0.0433516	0.0232713
SN	0.0383415	0.0398778	0.0392434	0.0460729	0.0417181	0.036958	0.0377549	0.0387924	0.0370519	0.0405892	0.0377651	0.0391761	0.0469527	0.0377319	0.0424899	0.0330104	0.0339645	0.0445613	0.0353242	0.0389204	0.0427862	0.0295609	0.042481	0.0988753
SP	0.0422519	0.0386355	0.0374043	0.0388715	0.0397051	0.0401803	0.0398249	0.0421322	0.0415844	0.0440263	0.0414309	0.0394697	0.0394471	0.0412884	0.039529	0.0466552	0.0465786	0.0452029	0.0416228	0.0439176	0.0377177	0.0458673	0.0407661	0.0458902
SQ	0.0396188	0.0386533	0.0397144	0.0417967	0.0410208	0.0435054	0.0418427	0.0379537	0.0451955	0.0437649	0.0400642	0.0417382	0.0408723	0.039802	0.0451881	0.0404167	0.0408513	0.0407172	0.0436409	0.0401475	0.0411755	0.0420829	0.0427957	0.0474412
SR	0.0436345	0.0398746	0.0413781	0.037006	0.0395594	0.0420583	0.0392366	0.0378811	0.0421809	0.0393163	0.0419713	0.0401866	0.0372022	0.0449063	0.0392431	0.0476858	0.0425818	0.0389994	0.0440148	0.0424915	0.0456642	0.0446335	0.0383586	0.049935
SS	0.0418934	0.0386893	0.039618	0.0435002	0.0435976	0.0418291	0.0388462	0.0413746	0.039998	0.0427865	0.0409569	0.0400868	0.0420568	0.039721	0.0403454	0.0422101	0.0397914	0.0442118	0.0386702	0.0385583	0.0436624	0.0405275	0.0427773	0.054291
SStop	0.0422687	0.0371796	0.0402295	0.0386823	0.0391644	0.0409354	0.0426621	0.0368497	0.0441177	0.0400602	0.0458059	0.0427879	0.028443	0.0436829	0.0430369	0.0448946	0.0385931	0.0419534	0.0434716	0.0459577	0.0405024	0.0570121	0.0364449	0.0452641
ST	0.0417486	0.0403969	0.0392616	0.0428461	0.0409703	0.0416087	0.0434185	0.0410227	0.041097	0.0425847	0.0418355	0.0411404	0.0404188	0.0370289	0.037094	0.0369393	0.0391153	0.0433039	0.0351319	0.0407245	0.0384911	0.0389298	0.0442403	0.070651
SV	0.0415607	0.0445741	0.0415952	0.0427123	0.0439897	0.0417739	0.0392818	0.0423045	0.0424224	0.0403606	0.0414723	0.0409803	0.0431862	0.0419874	0.041563	0.0403386	0.0413601	0.0437616	0.0365585	0.0373116	0.0443289	0.0392385	0.0399458	0.0473918
SW	0.0414509	0.0402108	0.0407708	0.0362375	0.0353472	0.0401216	0.0381468	0.0381388	0.0421449	0.0360415	0.0428628	0.0402378	0.0301747	0.0387287	0.0416785	0.0394929	0.0456624	0.0372162	0.0445401	0.0441097	0.0414036	0.0430832	0.0463083	0.0758904
SY	0.0406592	0.0393035	0.0416456	0.0449008	0.0450112	0.0389751	0.0404843	0.0427444	0.0390208	0.042372	0.0425316	0.0415243	0.0405305	0.0415757	0.0403487	0.0372782	0.0398576	0.0424235	0.0435796	0.0402879	0.0439564	0.0361135	0.0430981	0.0517774
StopA
StopC	0	0	0	0	1	0	0	0	0	0	0	0	0	0	0	0	0	0	0	0	0	0	0	0
StopD
StopE	0	0	0	0	1	0	0	0	0	0	0	0	0	0	0	0	0	0	0	0	0	0	0	0
StopF
StopG	0.0399909	0	0.133036	0	0.0454157	0.0406366	0	0	0	0	0	0.272552	0	0.063956	0.121933	0.0496443	0	0	0.13644	0	0	0.0963958	0	0
StopH
StopI	0	0	0	0	0	0	0	0	0	0	0	0	0	0	0	1	0	0	0	0	0	0	0	0
StopK	0.10864	0	0	0	0.37013	0	0	0	0	0	0	0	0	0.52123	0	0	0	0	0	0	0	0	0	0
StopL	0	0.171114	0	0	0	0	0	0	0	0	0	0	0	0.828886	0	0	0	0	0	0	0	0	0	0
StopM
StopN
StopP	0.132696	0	0	0	0.301393	0	0	0	0	0	0	0	0	0.56591	0	0	0	0	0	0	0	0	0	0
StopQ	0	0	0	0	0.809169	0	0	0	0	0	0	0	0	0	0	0	0	0	0	0	0	0.190831	0	0
StopR	0	0	0	0	0.881592	0	0	0	0	0	0.118408	0	0	0	0	0	0	0	0	0	0	0	0	0
StopS	0.132859	0	0	0	0	0	0	0	0	0	0	0	0	0	0	0	0	0	0.226643	0	0	0.640498	0	0
StopStop
StopT
StopV
StopW
StopY	0	0	0	0	1	0	0	0	0	0	0	0	0	0	0	0	0	0	0	0	0	0	0	0
TA	0.0394282	0.0420486	0.0419975	0.0398975	0.0420943	0.0447199	0.0391655	0.0389567	0.0410876	0.0426232	0.0430381	0.0411227	0.0413953	0.0409949	0.0410439	0.0464772	0.0418137	0.0417168	0.0386993	0.0452657	0.0471574	0.0428282	0.0420754	0.0343525
TC	0.0450096	0.0418966	0.0457644	0.0477348	0.0416364	0.0441831	0.0400536	0.0458307	0.0462595	0.0338258	0.0468582	0.0398287	0.0427608	0.0357712	0.038894	0.0410901	0.0418424	0.0409045	0.0482861	0.0411154	0.0383471	0.041775	0.039751	0.0305809
TD	0.0384956	0.0451618	0.0448031	0.0455318	0.0451748	0.042984	0.0416342	0.0391146	0.0371392	0.0444991	0.0390675	0.039688	0.0472335	0.0432898	0.0399173	0.0379009	0.0370144	0.0474802	0.0309476	0.0372186	0.0462186	0.0372233	0.0396584	0.0526036
TE	0.0417366	0.0435714	0.0433795	0.0423567	0.0434169	0.0441222	0.0430888	0.0418524	0.0417047	0.0390074	0.0389657	0.0421767	0.0384418	0.0474153	0.0428039	0.0352525	0.0437366	0.0479868	0.0367424	0.0400375	0.0405285	0.0394351	0.04094	0.0413007
TF	0.0434462	0.043265	0.0465419	0.0416259	0.0427972	0.0415598	0.0473614	0.0420157	0.0414929	0.0434755	0.0452831	0.044435	0.0465544	0.0411882	0.0413393	0.0409659	0.0401982	0.0404843	0.0491733	0.0397001	0.0410734	0.039362	0.042269	0.0143924
TG	0.0377532	0.0379752	0.0379863	0.0405432	0.0403951	0.0391794	0.03962	0.0422739	0.0415147	0.0401938	0.0374425	0.0406477	0.0350808	0.0354553	0.0349952	0.0430812	0.0361572	0.0401388	0.0710189	0.0399256	0.0378821	0.0371119	0.040568	0.0730602
TH	0.0387161	0.0362114	0.0389376	0.0398171	0.0380933	0.039177	0.0448798	0.0402331	0.0403836	0.0463116	0.0391864	0.038285	0.0351149	0.0393607	0.0404783	0.0440984	0.0416746	0.0426794	0.0773515	0.0492512	0.0368963	0.0402321	0.040226	0.0324047
TI	0.0398933	0.0456672	0.0462092	0.0446072	0.0441194	0.0428543	0.0431429	0.0413144	0.0409555	0.0412944	0.0427059	0.0461707	0.0454519	0.0371924	0.0421395	0.0342701	0.0393702	0.0472684	0.0306792	0.0403448	0.0401367	0.0324424	0.0450654	0.0467046
TK	0.0389192	0.0469568	0.0421598	0.0453657	0.0416401	0.0425577	0.0383595	0.0401684	0.0397051	0.0462483	0.0353577	0.0411074	0.0454388	0.0390341	0.0366461	0.0358556	0.0376416	0.0436905	0.0312231	0.0386655	0.0370339	0.0336429	0.0450661	0.0775161
TL	0.0432046	0.0419086	0.0426025	0.0419726	0.0445589	0.0425026	0.0434207	0.0398558	0.0410885	0.0401255	0.0457901	0.0413015	0.0434202	0.0413641	0.0397861	0.0423677	0.043043	0.0413841	0.0432814	0.0396622	0.0406587	0.0396647	0.0391227	0.0379131
TM	0.0408362	0.043179	0.0432138	0.0460108	0.0421226	0.0463122	0.0385744	0.043671	0.0444491	0.0438566	0.0466179	0.0402568	0.0448598	0.0410633	0.0424305	0.0382218	0.0461689	0.0472915	0.032226	0.0478636	0.0435101	0.0381742	0.0490979	0.00999191
TN	0.0374854	0.0451148	0.0413061	0.0456773	0.042973	0.0434963	0.0399157	0.0408372	0.036668	0.0453173	0.0416443	0.0406251	0.0459426	0.04064	0.0416554	0.0322158	0.0393469	0.0451372	0.0298423	0.0382139	0.0467142	0.0334887	0.0439942	0.0617485
TP	0.0434957	0.0429939	0.0414359	0.0405225	0.0386498	0.0401772	0.0417378	0.0417232	0.0426769	0.0458941	0.0446755	0.0411354	0.038395	0.0377266	0.0424863	0.0487352	0.0433875	0.0353465	0.0439043	0.0416737	0.0437364	0.0428978	0.0379828	0.0386099
TQ	0.0427635	0.0402629	0.0418486	0.0388926	0.0379825	0.0429634	0.0419591	0.0415782	0.0442889	0.0408422	0.0437538	0.0432806	0.0372424	0.041366	0.0411438	0.0429424	0.048265	0.0419682	0.0470683	0.0432323	0.0343011	0.0399747	0.0407942	0.0412852
TR	0.0422641	0.0420785	0.0424447	0.0419927	0.0391999	0.0441736	0.0418104	0.0422308	0.0407173	0.044887	0.042829	0.0400955	0.0387768	0.0392067	0.0417333	0.0428356	0.0426433	0.0409376	0.0478547	0.0437694	0.0365452	0.0430567	0.0445476	0.0333696
TS	0.0389662	0.0423779	0.0419959	0.0426548	0.0414091	0.0406939	0.0391389	0.0406672	0.0411203	0.0400246	0.0413953	0.0410567	0.042726	0.0390256	0.0427534	0.0373408	0.0403583	0.0447422	0.0347548	0.0405282	0.0433565	0.0385684	0.0428904	0.0614546
TStop	0.0370924	0.0301777	0.0410393	0.0324564	0.0549117	0.0390375	0.0490624	0.0466088	0.0450826	0.0396251	0.0381897	0.0396608	0.0427368	0.0635577	0.0368571	0.048924	0.0477808	0.0257092	0.0454792	0.0569965	0.0409208	0.0367216	0.0521619	0.00920988
TT	0.0402558	0.0425577	0.0433954	0.0431412	0.0419772	0.0469409	0.0458985	0.0367882	0.0389403	0.0430416	0.0467682	0.041692	0.0424244	0.0388257	0.0373119	0.0365192	0.0401254	0.0435865	0.0366316	0.0388901	0.047626	0.0380395	0.0436309	0.044992
TV	0.0414898	0.0453309	0.0440204	0.0443099	0.0445194	0.0444033	0.04234	0.0404222	0.0416589	0.04324	0.0434115	0.0449113	0.0414626	0.0373057	0.0407361	0.0403831	0.0400971	0.0396142	0.0346072	0.0428965	0.0436555	0.0378959	0.0404234	0.0408651
TW	0.0455441	0.0471959	0.0427636	0.0348918	0.0347422	0.0432738	0.0428765	0.0456202	0.0451514	0.0393024	0.0428309	0.03807	0.0383445	0.040177	0.0381755	0.0459748	0.0418018	0.0365662	0.0454823	0.0406203	0.0446886	0.0483468	0.0407502	0.0368093
TY	0.0443159	0.0460429	0.0439345	0.0419291	0.0430891	0.0418439	0.0443765	0.042434	0.0366573	0.046999	0.0440132	0.0423687	0.046352	0.0402932	0.036826	0.0409498	0.0369528	0.0415545	0.0398099	0.0438419	0.0451688	0.0394919	0.0450111	0.0257441
VA	0.0421002	0.0421117	0.0416985	0.04093	0.041037	0.0393594	0.0433958	0.0410065	0.0413449	0.0376137	0.0452598	0.0397375	0.0395851	0.0429305	0.0427375	0.042952	0.0428371	0.0354274	0.043888	0.0451662	0.0498804	0.0458499	0.0411765	0.0319746
VC	0.042263	0.0393127	0.041466	0.0463718	0.0414567	0.0412268	0.0415541	0.0449033	0.0417145	0.0420642	0.0410316	0.0438609	0.0395852	0.0357101	0.0397642	0.0429622	0.0373857	0.0448396	0.0510158	0.0470681	0.0592348	0.038647	0.0357181	0.0208434
VD	0.0409535	0.0451116	0.0426806	0.044416	0.0447895	0.0395374	0.0423512	0.0419157	0.0406226	0.0448283	0.04424	0.0408026	0.0411743	0.0466656	0.0424999	0.0401015	0.0406218	0.0430737	0.0351448	0.0397047	0.0449231	0.0442328	0.0410942	0.0285145
VE	0.0403474	0.045204	0.0407357	0.0424031	0.0424073	0.0409916	0.0395092	0.0422954	0.040706	0.0424139	0.0388325	0.0422782	0.0402271	0.0444948	0.0411508	0.0416128	0.0444184	0.0402839	0.0329206	0.0429412	0.0411323	0.0398622	0.0409881	0.0518433
VF	0.0418932	0.0423683	0.0458966	0.0454813	0.0433193	0.0430105	0.0439379	0.0410931	0.0421767	0.0388641	0.0451675	0.0462327	0.0483163	0.0394163	0.0451072	0.0406799	0.0406523	0.0428421	0.0421162	0.0390722	0.0417516	0.0386958	0.0421346	0.0197744
VG	0.0441102	0.0411292	0.0430288	0.0392729	0.0434987	0.0422415	0.0435623	0.0408064	0.0407734	0.0416639	0.043287	0.0411293	0.0395056	0.0386126	0.0381134	0.0443286	0.0432397	0.0380252	0.0404424	0.0441418	0.0385802	0.0438888	0.0426118	0.0440063
VH	0.0385246	0.0387569	0.0397416	0.0393876	0.0366717	0.0403241	0.0408479	0.0393606	0.0404486	0.0388073	0.0416894	0.0392788	0.035895	0.040551	0.0364121	0.0438448	0.0397672	0.0432779	0.0642326	0.0432667	0.035918	0.0409365	0.0380849	0.0639744
VI	0.0410098	0.0469518	0.0476305	0.045999	0.043884	0.0427709	0.0429225	0.0429443	0.0402123	0.0428278	0.0433632	0.0453636	0.0471353	0.0405292	0.0444279	0.0354876	0.0386315	0.0446253	0.0319872	0.0373515	0.045614	0.0349703	0.0437361	0.0296243
VK	0.0404901	0.0510184	0.0431664	0.0452365	0.0452512	0.0430143	0.0427168	0.0409722	0.0425751	0.0459677	0.0384515	0.0431316	0.0475404	0.0433379	0.0425411	0.0362911	0.0421998	0.0453173	0.0308749	0.0394182	0.0435048	0.0332508	0.040917	0.032815
VL	0.0428144	0.040625	0.0431838	0.0408793	0.0422248	0.0425786	0.0425876	0.0407401	0.0427946	0.0393519	0.0449367	0.0416054	0.0427866	0.0420324	0.0431542	0.0461562	0.042079	0.0365884	0.0388064	0.0407889	0.046033	0.0456267	0.0390582	0.0325681
VM	0.0431159	0.0458891	0.0467217	0.0459956	0.0413324	0.0424859	0.043664	0.0428349	0.0445198	0.0399259	0.0458773	0.0482366	0.0449792	0.0428351	0.0402007	0.0432125	0.0433772	0.037005	0.0447963	0.0385181	0.0428669	0.0419829	0.0410344	0.00859264
VN	0.0395356	0.0470648	0.0421981	0.0475843	0.0468561	0.0390145	0.0421171	0.0420093	0.0417776	0.0448116	0.0409704	0.0410927	0.0551028	0.0419512	0.03851	0.0348239	0.0346986	0.0449165	0.0287829	0.0400317	0.032219	0.0353747	0.042296	0.0562608
VP	0.0413317	0.045679	0.042094	0.0368526	0.0390141	0.0401324	0.0411327	0.0382108	0.0448101	0.0411755	0.0423358	0.0402378	0.0385388	0.0417532	0.039448	0.0457399	0.0398665	0.0389677	0.0374971	0.0434313	0.0484551	0.0416476	0.0439259	0.0477225
VQ	0.0422466	0.0410906	0.0405393	0.0428801	0.0384453	0.043167	0.0408851	0.0390337	0.0425477	0.0400663	0.0389328	0.0398357	0.0410738	0.0418094	0.0399617	0.043065	0.0469076	0.043522	0.0349918	0.0416275	0.0405791	0.0433491	0.0372273	0.0562156
VR	0.0406231	0.0407155	0.0420795	0.0370743	0.042245	0.0386434	0.0423281	0.0423015	0.0396642	0.0382474	0.0457334	0.0396695	0.0378585	0.0405857	0.0454308	0.0452054	0.0445828	0.040288	0.0428221	0.0423906	0.0429533	0.0465759	0.0401223	0.0418596
VS	0.0405802	0.0448528	0.0422444	0.0423778	0.0456907	0.0423799	0.0414311	0.0411228	0.0414829	0.0407159	0.0428963	0.0417439	0.0416523	0.0415202	0.0410425	0.0423974	0.0393681	0.0397506	0.03722	0.0400272	0.0413342	0.0406587	0.0397337	0.0477763
VStop	0.0407391	0.0367785	0.0476634	0.0442108	0.0402535	0.0463084	0.0417885	0.0504286	0.0377086	0.0441152	0.0473947	0.0486281	0.0547822	0.0312879	0.025264	0.0328582	0.0344068	0.037968	0.0410303	0.0361454	0.052665	0.0432743	0.0522971	0.0320033
VT	0.0410112	0.0464459	0.0462172	0.0416802	0.0405819	0.0436115	0.0401504	0.0388231	0.0397219	0.0387169	0.0425997	0.0433181	0.0419682	0.0393573	0.0393167	0.0380771	0.04081	0.0425368	0.0407659	0.0393869	0.0493821	0.0389803	0.0413427	0.0451983
VV	0.0429228	0.048114	0.045138	0.0431612	0.0416109	0.0417709	0.0431989	0.0403737	0.0426344	0.0428495	0.0449121	0.0458635	0.0426534	0.0399441	0.0430485	0.0446377	0.0436613	0.0370461	0.0361399	0.040513	0.0469631	0.0413152	0.0394457	0.0220821
VW	0.0431461	0.0413245	0.0446184	0.0406818	0.0376117	0.0431769	0.0454268	0.0457259	0.0424803	0.0354735	0.043975	0.0474788	0.0356434	0.0417885	0.0464947	0.0453531	0.043418	0.0400752	0.0370891	0.0390409	0.039617	0.0461377	0.0399883	0.0342342
VY	0.0397694	0.0387684	0.0398406	0.0418101	0.0413411	0.0383323	0.0435806	0.0424361	0.0403942	0.0415391	0.0416519	0.038897	0.0389452	0.0369998	0.039522	0.0401099	0.0401002	0.0369892	0.0295296	0.0353576	0.046141	0.0394982	0.0391139	0.0893327
WA	0.04386	0.0356016	0.0392937	0.0331839	0.0375989	0.0389023	0.0462806	0.0406693	0.0426875	0.0395485	0.0421589	0.0405551	0.0316801	0.0406139	0.0414696	0.0533476	0.0498497	0.0268562	0.057456	0.0408057	0.047218	0.0516677	0.0400512	0.0386442
WC	0.0385065	0.0286906	0.0369672	0.0437247	0.0325564	0.038164	0.0339344	0.0448885	0.0359786	0.0360858	0.0359262	0.0293702	0.026066	0.0284348	0.0289331	0.0368277	0.0463585	0.0336011	0.0434511	0.04577	0.0447971	0.0418944	0.0390732	0.15
WD	0.0435825	0.0441141	0.0422335	0.0409337	0.0402964	0.041238	0.0404301	0.0378311	0.0376342	0.038978	0.0422393	0.0446024	0.0341633	0.0478373	0.0435108	0.0454315	0.0433161	0.0313263	0.0419618	0.0382588	0.0356925	0.0457606	0.048575	0.0500527
WE	0.043081	0.0435115	0.0410379	0.0379522	0.0349942	0.0486955	0.0455704	0.0409001	0.0435582	0.0416395	0.0440796	0.0429412	0.0387089	0.0475597	0.0427975	0.0479448	0.0420718	0.0367025	0.0466461	0.0463577	0.0427174	0.0465898	0.0394676	0.0144749
WF	0.039257	0.0483704	0.0351913	0.0434664	0.0379158	0.0381511	0.0422284	0.0457664	0.039483	0.03651	0.0513729	0.0376856	0.0319137	0.0363785	0.0426952	0.035677	0.0415061	0.0340189	0.0375	0.0522233	0.0506495	0.0502613	0.0458654	0.0459128
WG	0.0431119	0.0373691	0.0415105	0.0360142	0.0336036	0.041262	0.0456727	0.0365088	0.0419696	0.0398237	0.0476085	0.0455757	0.037408	0.0396892	0.044261	0.0593444	0.056273	0.0271431	0.059093	0.0411533	0.0373109	0.0469743	0.0403055	0.021014
WH	0.036129	0.0460035	0.047184	0.0417761	0.0462767	0.0487308	0.0475501	0.0367957	0.0382914	0.0418611	0.0504851	0.0391344	0.0389511	0.0403424	0.0364846	0.0478325	0.0358976	0.0484177	0.0379092	0.0347864	0.04144	0.0454367	0.0440182	0.0282657
WI	0.0390018	0.0450416	0.0422668	0.0468127	0.0390885	0.0462456	0.0440805	0.0383071	0.0436591	0.0348411	0.0420797	0.0493293	0.0525616	0.0474676	0.0464397	0.0372334	0.0393731	0.0402541	0.0368639	0.0403271	0.0366976	0.0355211	0.0441667	0.0323403
WK	0.0421201	0.0453924	0.0455807	0.0378413	0.0417632	0.0405656	0.0415271	0.0400918	0.0438526	0.0337582	0.0444923	0.0450604	0.0455974	0.0415528	0.0409516	0.0367061	0.0403709	0.0484767	0.0348295	0.0451235	0.033132	0.0507232	0.0406627	0.039828
WL	0.043968	0.0448426	0.0427617	0.0377825	0.0410666	0.0474999	0.0431196	0.040905	0.0406329	0.043695	0.0496959	0.0444675	0.0367759	0.0455941	0.0426636	0.0472279	0.0436102	0.0407101	0.0408062	0.0365115	0.04658	0.0453348	0.0420374	0.0117112
WM	0.0355517	0.0442009	0.0410476	0.0338561	0.036853	0.042643	0.0411608	0.0345077	0.0361246	0.0260516	0.0377064	0.042678	0.0380025	0.0387194	0.0317294	0.0329023	0.0331504	0.0228062	0.0353594	0.0303364	0.040042	0.0395202	0.0491325	0.155918
WN	0.0379497	0.0459192	0.046833	0.0341459	0.0382852	0.0376535	0.0370786	0.034939	0.0361307	0.033254	0.0406345	0.0414411	0.0324047	0.0317765	0.0323011	0.0341346	0.0413716	0.0315249	0.0308027	0.0373759	0.0402929	0.0451704	0.0432793	0.135301
WP	0.0409532	0.0355139	0.0386388	0.0371479	0.0366483	0.0376846	0.0471851	0.03457	0.0452927	0.0430203	0.0468321	0.0390998	0.0330502	0.0412056	0.0462298	0.0488994	0.0451424	0.0473854	0.0499822	0.048706	0.0440698	0.0485242	0.0376277	0.0265903
WQ	0.0426718	0.0413604	0.0466484	0.0420119	0.0343184	0.0463061	0.0447204	0.045753	0.0454561	0.0344175	0.041214	0.0447339	0.0378644	0.0473841	0.0484425	0.0415116	0.0452971	0.0355908	0.0398303	0.0370655	0.0410208	0.0557632	0.0501694	0.0104486
WR	0.0397363	0.0365348	0.0404861	0.0338125	0.036487	0.0388906	0.0425498	0.0425391	0.0414469	0.0324097	0.0447837	0.0376852	0.0331638	0.0349677	0.0415977	0.0466139	0.0404248	0.0314452	0.0454986	0.0400397	0.0464742	0.0498293	0.0364859	0.0860975
WS	0.0460713	0.0416107	0.0401391	0.0458355	0.0413624	0.0418882	0.0413174	0.0483692	0.0405986	0.0426059	0.0400402	0.0403844	0.0355184	0.0432509	0.048597	0.041757	0.0443668	0.0392345	0.0486733	0.0385566	0.0405707	0.0433563	0.0480949	0.0178007
WStop	0.0537321	0.0517404	0.0754092	0.0409565	0.0254253	0.0341248	0.0473812	0.037595	0.0337128	0.0390104	0.0420035	0.0468652	0.0192604	0.0304341	0.0204788	0.0653127	0.0398891	0.0434493	0.0544236	0.0650201	0.0409823	0.0566641	0.0361292	0
WT	0.0464353	0.0491663	0.0470826	0.0406581	0.0433849	0.0446601	0.0439965	0.0395327	0.0427414	0.0356424	0.0450479	0.044474	0.0309817	0.0380123	0.0445368	0.0401283	0.0403389	0.0476657	0.0477713	0.0423934	0.046871	0.0410426	0.0386078	0.0188281
WV	0.0445955	0.0441557	0.0409467	0.0360448	0.0348391	0.0421728	0.0470196	0.0368296	0.040984	0.0333056	0.0486545	0.0429715	0.0409898	0.0399044	0.041926	0.0491343	0.051981	0.0329857	0.0454524	0.0412697	0.0418875	0.0430181	0.0405762	0.0383555
WW	0.0356137	0.0367927	0.0372198	0.0365699	0.0293493	0.0407364	0.0438111	0.0407257	0.0349293	0.036464	0.0387657	0.035472	0.0357896	0.0306452	0.0288284	0.0455407	0.0407587	0.0281357	0.0427959	0.0412225	0.0796144	0.0446697	0.0327131	0.102837
WY	0.0396072	0.0516704	0.0328399	0.0489808	0.0350197	0.0439499	0.0469271	0.0354818	0.0375336	0.045497	0.0447143	0.0471794	0.0383572	0.0320234	0.0363877	0.0357946	0.0305598	0.0313475	0.0318356	0.0379072	0.0315224	0.041316	0.0396034	0.103944
YA	0.0421683	0.0402466	0.0418651	0.042963	0.0410822	0.0377958	0.0404687	0.040629	0.0408135	0.0399026	0.0403961	0.0402632	0.0437111	0.0403154	0.0441135	0.0379666	0.0392834	0.0427044	0.0364775	0.0459165	0.0335764	0.0402888	0.0415861	0.0654661
YC	0.0418057	0.0391915	0.041402	0.0421194	0.0433886	0.0396126	0.0482514	0.050307	0.0394711	0.042813	0.0444369	0.0420967	0.0493843	0.041999	0.0398488	0.0356475	0.0366539	0.0420747	0.0298312	0.0463752	0.0462375	0.0362851	0.046261	0.0345057
YD	0.0414287	0.0498112	0.045123	0.0459519	0.0480827	0.041972	0.0483623	0.0409218	0.0393842	0.0419997	0.0472677	0.0442217	0.0466827	0.0402747	0.0435683	0.0406688	0.0384589	0.0387642	0.0343679	0.0370522	0.037455	0.0489417	0.0479837	0.0112552
YE	0.0386078	0.0435004	0.0397934	0.0404759	0.0420799	0.0381862	0.0408763	0.0392499	0.0390852	0.0439047	0.0348309	0.0421741	0.0415977	0.0398931	0.039278	0.0352855	0.0377549	0.0389664	0.0625629	0.0336013	0.0395612	0.0388426	0.044522	0.0653694
YF	0.0419382	0.0389649	0.048555	0.0457124	0.0431365	0.0401099	0.0461691	0.0418117	0.0388365	0.0393406	0.0474496	0.0453158	0.0466911	0.0372736	0.0392547	0.0380283	0.0394411	0.0464956	0.0336679	0.0382795	0.0358721	0.0440129	0.0400886	0.0435543
YG	0.041715	0.0394003	0.0365526	0.0372987	0.0400912	0.0384455	0.0447614	0.0414163	0.0454588	0.0419823	0.0413521	0.0416392	0.0322987	0.0401805	0.0398315	0.0365166	0.0403995	0.0431855	0.0429716	0.0389803	0.0508666	0.045064	0.039844	0.0597481
YH	0.0419998	0.045875	0.041963	0.0468607	0.0381333	0.0377103	0.03923	0.0373792	0.0447061	0.0392957	0.0414094	0.0393632	0.0417497	0.0386348	0.0390594	0.0392032	0.037185	0.0313942	0.0389584	0.0429883	0.0439275	0.037846	0.0397104	0.0754173
YI	0.0420649	0.0480764	0.0476835	0.0496163	0.0439122	0.0413713	0.046672	0.0383994	0.0415994	0.0434899	0.0403705	0.0440842	0.0490724	0.0400363	0.0422842	0.0359815	0.0425725	0.04052	0.0311475	0.0421857	0.0419662	0.0341438	0.043339	0.0294107
YK	0.0398881	0.0551536	0.04308	0.0440295	0.0402727	0.0398289	0.0440646	0.044217	0.040372	0.0417228	0.0344381	0.0364951	0.0479474	0.0404305	0.0412064	0.0338929	0.0370736	0.0362903	0.0729072	0.037811	0.0370914	0.0355177	0.0401384	0.0361309
YL	0.0422594	0.0390804	0.0438885	0.0428186	0.0416672	0.039932	0.0412162	0.0428819	0.0402917	0.0407909	0.0415863	0.0426474	0.0473731	0.0406637	0.0422451	0.0420899	0.041623	0.0400418	0.037477	0.0383655	0.0372273	0.0436667	0.0409581	0.0492082
YM	0.0406667	0.0446806	0.0454197	0.0402455	0.0445906	0.0449764	0.0407815	0.0470546	0.0359358	0.0384432	0.0443811	0.0472644	0.0419675	0.0411016	0.038714	0.0417792	0.040197	0.0534396	0.0310546	0.0410271	0.028703	0.0435119	0.0448314	0.039233
YN	0.0404777	0.0376602	0.0468963	0.0443346	0.0396192	0.0392457	0.0358185	0.0426967	0.0392863	0.0394963	0.0371652	0.0407504	0.0496435	0.0379102	0.0375619	0.0333207	0.0401223	0.0405828	0.0317783	0.0412596	0.0355026	0.0374001	0.0378054	0.0936654
YP	0.0401051	0.036549	0.0399716	0.0410962	0.037323	0.0395079	0.0423751	0.0445639	0.0354878	0.0448402	0.0420719	0.0365163	0.0394112	0.0402	0.036317	0.0379545	0.0359725	0.0429717	0.0317015	0.0432345	0.0381011	0.0373529	0.0436885	0.0926866
YQ	0.0363721	0.0396519	0.0378968	0.0330211	0.0362739	0.0384796	0.0377431	0.0431271	0.0347129	0.0381441	0.0348831	0.0361455	0.0380918	0.030631	0.0354169	0.0341153	0.0366552	0.0398216	0.0371435	0.0354227	0.0358452	0.0361533	0.0333136	0.160939
YR	0.0415767	0.0420001	0.0412972	0.0359103	0.0435139	0.0393459	0.0374614	0.0407978	0.0388506	0.0428064	0.0401245	0.0394546	0.0361908	0.0406902	0.0399699	0.0405373	0.0378118	0.0354255	0.0501866	0.0399816	0.0502753	0.0409403	0.0406564	0.0641949
YS	0.0473037	0.0413721	0.0433208	0.0414894	0.0458684	0.0392837	0.0422155	0.0433342	0.0417883	0.0474959	0.0416912	0.040851	0.0415818	0.0394528	0.0407586	0.0338536	0.039625	0.0415474	0.0347366	0.0364154	0.0398718	0.0340223	0.0405092	0.0616114
YStop	0.0338203	0.0253966	0.0371351	0.0248403	0.030124	0.0278525	0.0393946	0.0332302	0.0282264	0.0436518	0.04046	0.0314216	0.059585	0.0318162	0.0323511	0.035124	0.034581	0.0414691	0.0324291	0.0361403	0.117343	0.0436915	0.0456597	0.0942562
YT	0.0435722	0.0492667	0.0447818	0.0485269	0.0440725	0.0456805	0.0448221	0.0424048	0.0433479	0.0439022	0.0490789	0.0403989	0.042838	0.0356608	0.0427882	0.0378297	0.0381891	0.0488978	0.0375124	0.0348323	0.0445132	0.0385016	0.0419866	0.0165949
YV	0.041168	0.0449273	0.0446685	0.0469683	0.0429237	0.0412207	0.0440428	0.0450904	0.0404198	0.0375766	0.0434114	0.0433471	0.0427977	0.0404319	0.0404336	0.0380808	0.0381005	0.0424573	0.0402902	0.0442137	0.0444352	0.0379249	0.0484008	0.0266689
YW	0.0389206	0.0413347	0.0383973	0.0424538	0.0339417	0.0423821	0.0420685	0.0448252	0.0440647	0.0393817	0.0449072	0.0530586	0.0358175	0.0357889	0.0385365	0.0396861	0.0382527	0.0264524	0.0383019	0.0358263	0.0384463	0.0439062	0.042616	0.0806333
YY	0.0422742	0.0408232	0.0474303	0.0453355	0.0433921	0.0413983	0.0397067	0.0383402	0.0415802	0.0426203	0.043581	0.0407676	0.0463727	0.0404359	0.042405	0.0334577	0.0386177	0.048549	0.0337332	0.0398494	0.0419763	0.0433584	0.0431379	0.0408571

## Sheet: trigram_proportions
	Trigram proportions of aminoacid across chromosomes. Every trigram is a directional triplet of amino-acids.
	1	2	3	4	5	6	7	8	9	10	11	12	13	14	15	16	17	18	19	20	21	22	X	Y
AAA	0.0378862	0.0351264	0.0354187	0.0370547	0.0360012	0.0445325	0.0549526	0.038937	0.044826	0.0445621	0.0435661	0.0351645	0.0465604	0.0446698	0.0368647	0.0469958	0.0365982	0.0408419	0.0454406	0.0459388	0.036364	0.0432123	0.0522969	0.0361884
AAC	0.04074	0.038254	0.0387663	0.03325	0.0376391	0.0438957	0.0323947	0.0482223	0.0450763	0.0285642	0.046782	0.0383086	0.0318815	0.0454855	0.0603007	0.0347762	0.0405153	0.0740042	0.0454235	0.0593574	0.0362097	0.0463963	0.0458317	0.00792473
AAD	0.0419824	0.036212	0.0460307	0.0438487	0.0461236	0.0377515	0.0369668	0.0324799	0.0387816	0.0395548	0.0376323	0.0470203	0.0504157	0.0360442	0.0377505	0.0447348	0.0377757	0.0600766	0.0462698	0.0482287	0.0442038	0.0489583	0.0382119	0.0229454
AAE	0.0385821	0.0398444	0.0387184	0.0464471	0.0459861	0.0469599	0.0409156	0.0499402	0.0419782	0.0350554	0.0420445	0.0404453	0.0403673	0.0368971	0.0416466	0.0477631	0.0464623	0.0322368	0.0470328	0.0568417	0.0440195	0.04688	0.0484154	0.00452028
AAF	0.0409851	0.0359366	0.0370039	0.0383393	0.0329071	0.0363477	0.0449742	0.0380075	0.0445445	0.0304202	0.044727	0.0381299	0.0438016	0.0382008	0.0308639	0.0401889	0.0379358	0.0423526	0.0389948	0.0391345	0.0549341	0.0476444	0.0360056	0.0876199
AAG	0.0442463	0.0420143	0.0385897	0.0398434	0.0371456	0.0389874	0.0425503	0.0400789	0.0464134	0.0403131	0.0363872	0.0381093	0.0364015	0.0383048	0.0439442	0.0523085	0.0452938	0.0353254	0.0552896	0.0493893	0.0317162	0.0609471	0.0412315	0.0251692
AAH	0.03659	0.0411422	0.0414965	0.0448423	0.0329244	0.0422908	0.051849	0.0410077	0.0427638	0.047652	0.0366497	0.0387903	0.0520256	0.0564635	0.0429912	0.0587645	0.0464542	0.039551	0.0533376	0.0445623	0.0297872	0.0380385	0.0381982	0.00182733
AAI	0.0422684	0.0380562	0.0461664	0.0446395	0.0417908	0.0440347	0.0432314	0.0387697	0.0431182	0.0529586	0.0498972	0.0414557	0.0486155	0.0415813	0.0430763	0.0452183	0.0455202	0.062154	0.0297873	0.0359453	0.0402371	0.0405743	0.0327578	0.00814569
AAK	0.0322308	0.0510322	0.0391077	0.0460544	0.0504184	0.0393796	0.0658326	0.0415774	0.0491407	0.0542853	0.0369868	0.0414264	0.0368491	0.0428225	0.0366576	0.0342069	0.0374026	0.0352702	0.0333075	0.0563578	0.0521346	0.0368517	0.0299194	0.0207477
AAL	0.040664	0.0343684	0.0410941	0.0355494	0.0394317	0.0381511	0.0388692	0.0366819	0.0446558	0.0369597	0.0484787	0.044287	0.0405333	0.0467225	0.0414053	0.0536056	0.0478851	0.0342588	0.0502815	0.0483413	0.0437844	0.0692953	0.0367817	0.00791412
AAM	0.0470398	0.0306837	0.0415995	0.0422259	0.0344357	0.0409377	0.0288471	0.0371706	0.0373267	0.0493636	0.0482213	0.0607728	0.0666356	0.041064	0.0546571	0.0406681	0.0367432	0.0393746	0.0287016	0.0571541	0.0445715	0.0432222	0.0485835	0
AAN	0.0381221	0.0509001	0.0400945	0.0582227	0.0355785	0.0438662	0.0360625	0.0445407	0.0433999	0.0410419	0.0388757	0.036605	0.0359315	0.0442615	0.0358172	0.0477541	0.034491	0.0439111	0.0291035	0.0445697	0.0374394	0.0352474	0.044497	0.0596669
AAP	0.0436116	0.0321207	0.0388072	0.0358313	0.0410523	0.0406479	0.0438667	0.0377023	0.0477673	0.038159	0.0471203	0.0380077	0.0281784	0.0393504	0.0400183	0.0627962	0.0516683	0.034677	0.06209	0.0520562	0.0487528	0.0503685	0.0415288	0.0038205
AAQ	0.0416564	0.0378447	0.0374153	0.0406069	0.0347641	0.0449675	0.0387504	0.0514835	0.0426858	0.0474118	0.0438168	0.0428121	0.0343111	0.046735	0.0422796	0.0452598	0.0436184	0.0474066	0.0413897	0.0377274	0.0522201	0.0467408	0.0383281	0.019768
AAR	0.0353139	0.0351548	0.0344895	0.0314117	0.0333315	0.0359177	0.032771	0.0445475	0.0392111	0.0383651	0.0387118	0.0330201	0.0253834	0.0394277	0.0359168	0.0409192	0.0357496	0.0458149	0.0481622	0.04235	0.038647	0.0633722	0.0378092	0.114202
AAS	0.0415487	0.0378378	0.0387597	0.0430952	0.0405845	0.0455863	0.0378605	0.0335828	0.0456677	0.038248	0.0500903	0.0397007	0.0415041	0.0498646	0.0458275	0.0514767	0.0467759	0.0367011	0.048899	0.0414176	0.0371285	0.045891	0.039845	0.022107
AAStop	0.0212675	0.0280755	0.0128613	0.0707296	0.0395164	0.0550081	0.0258413	0.0371029	0.0745175	0.00898219	0.0814023	0.0263515	0.0886857	0.0247349	0.0117871	0.0767995	0.0302436	0.0125055	0.0494766	0.0748782	0.03539	0.0838901	0.0299528	0
AAT	0.0399056	0.0395524	0.039776	0.0357293	0.0330959	0.0417248	0.0398162	0.0549746	0.0443984	0.0405235	0.0469213	0.0378064	0.0388312	0.04949	0.0450773	0.0523557	0.0451465	0.0360416	0.040146	0.0470342	0.0439369	0.0562079	0.0451551	0.00635335
AAV	0.0420024	0.0387127	0.0388629	0.0414275	0.0400275	0.0414689	0.0411006	0.0448454	0.044445	0.0383172	0.0393108	0.0357461	0.0320525	0.0398619	0.0486999	0.0473987	0.0479962	0.028847	0.0416914	0.0452188	0.0466891	0.0508084	0.0363609	0.0481082
AAW	0.0322962	0.0276716	0.0312447	0.0300241	0.0282091	0.0268215	0.0255953	0.0258241	0.0317923	0.0281327	0.0360975	0.0272091	0.0213668	0.0441982	0.0378646	0.0339224	0.0385915	0.033142	0.0508598	0.0340759	0.0426321	0.0404229	0.0188429	0.253163
AAY	0.0495832	0.0532006	0.049221	0.0293945	0.0327389	0.0317387	0.0506036	0.041568	0.044198	0.0525143	0.049581	0.0442308	0.033189	0.0307388	0.0506031	0.0582951	0.045747	0.0593382	0.0378234	0.0408872	0.0269879	0.0363306	0.0332754	0.0182117
ACA	0.0452912	0.0347527	0.0458987	0.0262586	0.0408206	0.0348036	0.0469775	0.0411944	0.0477316	0.0381373	0.0427497	0.0333451	0.0413879	0.0420991	0.0392609	0.0597348	0.0469855	0.0503504	0.0468437	0.0395882	0.0492237	0.0334353	0.0416611	0.0314683
ACC	0.0412932	0.0212221	0.0183475	0.0436549	0.0393715	0.017296	0.0301937	0.0302456	0.0273354	0.0307528	0.0444307	0.0282324	0.0234958	0.0292369	0.0249825	0.0273899	0.0788928	0.0224273	0.0241994	0.0298414	0.262528	0.0623069	0.0423227	0
ACD	0.0372332	0.0545833	0.0386574	0.0327892	0.0387741	0.0334439	0.0343679	0.0414501	0.0441019	0.0468281	0.0297485	0.0440583	0.0424614	0.0519763	0.0269634	0.0321742	0.0396864	0.0532217	0.0470265	0.035408	0.0545981	0.0485952	0.0499278	0.041925
ACE	0.0386567	0.0343433	0.0444834	0.0349474	0.0299562	0.040583	0.0469332	0.0539093	0.0511936	0.0391525	0.034208	0.0288942	0.031514	0.0709013	0.033508	0.0386613	0.047764	0.0521401	0.0671996	0.0409954	0.0704238	0.0397466	0.0264907	0.00339447
ACF	0.0561453	0.0353998	0.0464537	0.0423346	0.0431358	0.018733	0.0273785	0.0446705	0.052484	0.0389312	0.0582918	0.0565632	0.0752758	0.0419896	0.0442768	0.0346739	0.0456365	0.027101	0.0381235	0.0492823	0.010226	0.0471336	0.0605842	0.00517543
ACG	0.0358622	0.0295287	0.0361885	0.0476492	0.0323007	0.027917	0.0457658	0.0482137	0.056518	0.0497	0.0505157	0.0357417	0.0543688	0.0431583	0.0426155	0.0491946	0.0424696	0.0228029	0.0613892	0.0350493	0.0389413	0.0357511	0.0445724	0.0337859
ACH	0.0435162	0.0344678	0.0503438	0.0395515	0.0292176	0.0307601	0.0320315	0.0423599	0.0546914	0.0492232	0.0249368	0.0361021	0.0564114	0.0326771	0.0772828	0.0375775	0.0335421	0.0195803	0.0729487	0.0374516	0.0588748	0.0693237	0.0371278	0
ACI	0.0355393	0.0425281	0.0552764	0.0447629	0.0452897	0.0400092	0.0620812	0.0376171	0.0381856	0.0362286	0.0458675	0.0677042	0.038116	0.0367987	0.051439	0.0520502	0.0431055	0.0644963	0.0318421	0.0209043	0.00702008	0.0431426	0.0363094	0.023686
ACK	0.0317627	0.0370294	0.0425325	0.050661	0.0355977	0.0398194	0.0344586	0.0230886	0.0581296	0.0407234	0.036623	0.0425682	0.0354779	0.0679453	0.0477821	0.0435242	0.024735	0.0707048	0.0482061	0.0488144	0.0415285	0.0556839	0.0426039	0
ACL	0.0361981	0.0341508	0.0460722	0.0454022	0.0341972	0.029033	0.0511766	0.0376659	0.0267404	0.0396878	0.0494764	0.0319512	0.0603284	0.0416788	0.0441368	0.0445741	0.0439565	0.0518215	0.0365589	0.0377995	0.0318042	0.0456064	0.037386	0.0625968
ACM	0.0388457	0.0339562	0.027063	0.0850458	0.0393402	0.022403	0.0678233	0.0419744	0.0480518	0.0658467	0.0470861	0.0735914	0.0451484	0.0419737	0.0400043	0.0195487	0.0529184	0.0339538	0.0241802	0.0429195	0.0192176	0.0430235	0.0460843	0
ACN	0.0461228	0.0347249	0.0449438	0.0414294	0.0335507	0.0373466	0.0497666	0.0656923	0.0685722	0.0385028	0.0178096	0.0470072	0.0495858	0.050709	0.0494281	0.032205	0.0407087	0.0489443	0.0682362	0.055821	0.0362766	0.0156348	0.0269815	0
ACP	0.0487641	0.0264273	0.0395524	0.0380036	0.0450739	0.0316426	0.0583159	0.0410441	0.0395678	0.0453095	0.0275628	0.0466409	0.0353182	0.031193	0.0495489	0.0547975	0.0455003	0.0365213	0.0703491	0.0353416	0.0595068	0.0387702	0.036227	0.0190211
ACQ	0.0349162	0.0327567	0.0274123	0.0301039	0.0177102	0.0313368	0.0335598	0.0385481	0.0320211	0.026761	0.044125	0.0272628	0.04065	0.0306112	0.0307957	0.0497226	0.0415874	0.0447097	0.0477753	0.0526258	0.0421756	0.0589596	0.0196785	0.164195
ACR	0.0302627	0.0352303	0.0284555	0.0250248	0.0240685	0.0316588	0.0355557	0.0273632	0.021839	0.037373	0.0430093	0.042266	0.0644291	0.0269544	0.0241327	0.0516728	0.0332903	0.0239516	0.0413903	0.0324191	0.033891	0.034474	0.0336296	0.217659
ACS	0.0474789	0.0311836	0.034789	0.0457567	0.04804	0.0413181	0.0465992	0.0473612	0.0435968	0.0251151	0.0423809	0.0425613	0.0357137	0.0514951	0.0415558	0.0469743	0.0304349	0.0805752	0.0443095	0.0475375	0.054855	0.0345616	0.0358066	0
ACStop	0.0453399	0.0380888	0.0342737	0.0107705	0.018721	0.0502591	0.0275454	0.0527329	0.0297868	0	0.00754525	0.00802549	0.118168	0.145013	0.0125644	0.010233	0.042984	0	0.0210958	0.124158	0.150895	0.0198716	0.031928	0
ACT	0.0440225	0.0286481	0.0415894	0.0356442	0.0544458	0.042002	0.03453	0.0515612	0.0353483	0.0470489	0.0442656	0.0494975	0.0379215	0.0416449	0.044101	0.0569552	0.0380775	0.0641672	0.043017	0.0435793	0.0283736	0.0328817	0.0453604	0.0153174
ACV	0.031774	0.026888	0.0207753	0.0365463	0.0422463	0.0251115	0.044767	0.0386527	0.0376157	0.0337496	0.0362906	0.0237948	0.034257	0.0334405	0.043875	0.0323625	0.0311528	0.0245918	0.0368331	0.0233725	0.0310687	0.0746287	0.039969	0.196236
ACW	0.058333	0.0331555	0.0552419	0.0486922	0.0239187	0.0411621	0.046924	0.0233216	0.0585488	0.0282294	0.0415265	0.0331272	0.0325177	0.0285037	0.0395145	0.0603418	0.0366119	0.0209613	0.0898423	0.0418362	0.0444898	0.0312476	0.0669414	0.015011
ACY	0.0386786	0.0574427	0.0536034	0.0231618	0.0411741	0.027839	0.0466706	0.083762	0.0543504	0.0683206	0.0413022	0.0384396	0.00693045	0.0425246	0.0601798	0.0100027	0.0315123	0.0130301	0.0309313	0.0832205	0.0184373	0.0174819	0.0811441	0.0298599
ADA	0.0379457	0.0391168	0.0328521	0.032997	0.037763	0.0292198	0.0388524	0.0367896	0.028461	0.0361578	0.0353604	0.0372459	0.0365606	0.0261921	0.032395	0.0414381	0.0375939	0.0303258	0.0387138	0.0610645	0.0337562	0.0512351	0.0397074	0.148256
ADC	0.0399474	0.0263676	0.0397078	0.0569919	0.0474452	0.0489896	0.0311968	0.0477295	0.0403717	0.0517297	0.0470699	0.0308441	0.0329094	0.0352458	0.0657843	0.0490177	0.0351148	0.0252444	0.0470009	0.0454451	0.0273156	0.0641967	0.0515729	0.0127612
ADD	0.0373581	0.0426525	0.0404672	0.0445882	0.0515914	0.0307786	0.0393605	0.0268037	0.0345371	0.0368223	0.0321601	0.0391219	0.0277885	0.0481167	0.0273923	0.111046	0.0489615	0.0411434	0.0273883	0.049531	0.04528	0.0418626	0.0471872	0.028061
ADE	0.0415334	0.0315568	0.0377607	0.0405372	0.031387	0.0369723	0.0424117	0.0263877	0.046882	0.0456998	0.0321415	0.03405	0.0505396	0.0455574	0.0374012	0.0414902	0.0292919	0.0387684	0.0342856	0.0267026	0.0290417	0.0509939	0.0418767	0.126731
ADF	0.0432445	0.0409788	0.0439693	0.0385992	0.0342752	0.0469871	0.0364822	0.0544353	0.0605944	0.033567	0.0307634	0.0358477	0.0466448	0.0407402	0.0531854	0.0462396	0.0366508	0.0574652	0.0438275	0.0414554	0.0607392	0.0418003	0.0315077	0
ADG	0.0435995	0.0428365	0.0381291	0.0384672	0.0452388	0.0465939	0.0382352	0.0478855	0.0469297	0.0423442	0.0369244	0.0407382	0.0405874	0.0420744	0.0429645	0.0391912	0.0322279	0.0437596	0.0490536	0.0566084	0.0401327	0.0619115	0.0412454	0.0023213
ADH	0.0354605	0.0355219	0.0450963	0.0277981	0.033633	0.0580753	0.0413547	0.0453668	0.0306507	0.0358555	0.028638	0.02843	0.0334883	0.0393617	0.0298847	0.0548929	0.0471309	0.0391264	0.0323834	0.043085	0.0439087	0.0643606	0.0414714	0.0850251
ADI	0.0313531	0.0498189	0.0416587	0.0539054	0.0448034	0.0349362	0.0382949	0.0382268	0.0384531	0.0355592	0.0337171	0.0355443	0.0661822	0.0486991	0.0349353	0.041663	0.0415463	0.0534786	0.0283507	0.0514309	0.0427055	0.0347304	0.0496721	0.0303348
ADK	0.0431309	0.0479623	0.0436377	0.0435825	0.0436669	0.0377812	0.046383	0.038395	0.0514367	0.0380025	0.0427829	0.0395075	0.0402019	0.0631978	0.0527843	0.0321764	0.0398826	0.0426021	0.0346164	0.0438857	0.0466693	0.0312419	0.0466309	0.0098415
ADL	0.0362977	0.0440666	0.0477372	0.0473031	0.0455263	0.0426222	0.0416662	0.0408701	0.040261	0.0499011	0.0497493	0.0384923	0.042474	0.0510868	0.0393751	0.0440227	0.0506152	0.0431223	0.0418624	0.0368574	0.0254239	0.0564714	0.0407643	0.00343125
ADM	0.0477832	0.0515848	0.0392029	0.0366257	0.0429234	0.0414323	0.0529847	0.0353207	0.0399027	0.0217057	0.0439295	0.0508605	0.0815845	0.0536594	0.0336629	0.0316344	0.0394951	0.0412089	0.0347816	0.0447794	0.0563661	0.0440257	0.0345458	0
ADN	0.0380434	0.0375718	0.0430506	0.0426042	0.0415738	0.032553	0.0299478	0.0338504	0.0337628	0.0352154	0.0277517	0.0476187	0.0426424	0.0283606	0.0340054	0.0252099	0.0308238	0.0333025	0.0295236	0.0233868	0.0130896	0.0275805	0.024742	0.243789
ADP	0.0320929	0.037376	0.0268142	0.0437446	0.0409961	0.0311992	0.0299023	0.0463881	0.0349372	0.0394246	0.0368588	0.0396554	0.026098	0.0347905	0.0291603	0.0507547	0.0493436	0.0314364	0.0461964	0.0474724	0.0204758	0.0468631	0.0422293	0.13579
ADQ	0.0331051	0.0529674	0.0358959	0.0418687	0.0496193	0.0476325	0.0289082	0.0364239	0.0516755	0.0415257	0.0409663	0.0428002	0.0501117	0.0389645	0.0415764	0.0502992	0.0430391	0.0573861	0.0329832	0.0427371	0.0472658	0.0453271	0.0297466	0.0171744
ADR	0.0445607	0.039707	0.0355092	0.0363874	0.0461707	0.0462223	0.0357764	0.0469139	0.0447255	0.033425	0.0378967	0.0347052	0.0314053	0.058196	0.0458438	0.0407943	0.0469538	0.0318246	0.0335762	0.0331572	0.0832653	0.0519175	0.0438656	0.0172004
ADS	0.0373527	0.0423745	0.028919	0.0384379	0.0540458	0.0371541	0.0338213	0.0349501	0.0364468	0.0474712	0.0404874	0.0370292	0.0358459	0.0374699	0.0331495	0.0378238	0.0397199	0.0506308	0.0327138	0.0350407	0.0326955	0.0435638	0.0428649	0.109992
ADStop	0.0632019	0.0584036	0	0.0660602	0.0574118	0.0385324	0.0140789	0.040429	0.0304491	0.0146811	0.0462781	0.0246118	0	0.0202142	0.192657	0.0470724	0.0329548	0.0817592	0.0970416	0	0.0578439	0	0.016319	0
ADT	0.038658	0.040201	0.0315118	0.0342613	0.0366917	0.0429772	0.030715	0.0311139	0.0376972	0.0556081	0.037938	0.0395291	0.0358917	0.0392299	0.0391942	0.0357015	0.0363151	0.0497899	0.0382432	0.041861	0.0340646	0.0289552	0.0463043	0.117547
ADV	0.0357324	0.0415272	0.0349118	0.0345139	0.0485434	0.0304731	0.0329763	0.0369391	0.0473412	0.0446138	0.0351581	0.030687	0.0278053	0.0351017	0.0404569	0.0448307	0.0464681	0.0359063	0.0311333	0.0562882	0.0408789	0.0353767	0.0270197	0.125317
ADW	0.0572696	0.0300009	0.0642502	0.0225661	0.0134186	0.0434137	0.0354374	0.0537884	0.0317516	0.042232	0.0515858	0.0345145	0.0208489	0.0436115	0.0249391	0.0440081	0.0576691	0.0323387	0.0325678	0.0176029	0.0665581	0.0416344	0.0622002	0.0757922
ADY	0.0278152	0.0381239	0.0363996	0.0329655	0.0324468	0.0234758	0.0247169	0.0359747	0.0571178	0.0586096	0.0283803	0.0292988	0.0313743	0.0364602	0.0342861	0.0343391	0.0184926	0.0521056	0.0145213	0.0405521	0.0361687	0.0498294	0.0463102	0.180236
AEA	0.0383831	0.0351679	0.0375519	0.034543	0.0389356	0.0366154	0.045741	0.0630994	0.0550398	0.038345	0.0448356	0.0418751	0.0382832	0.0314419	0.0476602	0.0509778	0.0498595	0.0260419	0.0530615	0.0440356	0.0316285	0.0543499	0.0563107	0.00621646
AEC	0.0368534	0.0292372	0.0271085	0.0467612	0.0647817	0.0309662	0.0363113	0.0527025	0.0648743	0.056385	0.0415155	0.0493326	0.0233659	0.034001	0.0432075	0.0448673	0.0289474	0.0355266	0.0483638	0.054133	0.0535126	0.034168	0.0466635	0.016414
AED	0.0388153	0.04413	0.0420184	0.0394679	0.0443895	0.0381433	0.0462634	0.0543477	0.044276	0.0479841	0.0421851	0.045627	0.039481	0.0362312	0.0489191	0.0450805	0.046327	0.0474107	0.046515	0.0535258	0.0284604	0.0331965	0.040003	0.007202
AEE	0.046739	0.0421902	0.0372771	0.0343874	0.0361911	0.0443184	0.0422651	0.0610542	0.0394339	0.0359435	0.0398674	0.0426302	0.0422881	0.0420897	0.042407	0.0411441	0.0506717	0.0275	0.0373525	0.0420672	0.0585003	0.0546599	0.0488403	0.0101817
AEF	0.0433362	0.0445453	0.0392254	0.036862	0.0438255	0.0380717	0.0502793	0.0382612	0.0323505	0.0380116	0.0450361	0.0386736	0.0498253	0.0443967	0.0347453	0.0355826	0.0470758	0.0576664	0.0502511	0.043707	0.040282	0.0544082	0.0431264	0.0104549
AEG	0.0410047	0.0345214	0.0366079	0.0379505	0.0342037	0.0412873	0.0458096	0.0373201	0.0326926	0.0368119	0.0391594	0.0342399	0.0320283	0.032423	0.0398568	0.0504379	0.0393382	0.0299747	0.047578	0.0594698	0.0397628	0.0379017	0.0399572	0.0996627
AEH	0.0384665	0.0372791	0.0510247	0.0454712	0.0402116	0.0462214	0.0425042	0.0419869	0.0470659	0.0450313	0.0329723	0.0469593	0.0288826	0.0580972	0.0525793	0.041307	0.0456328	0.0207337	0.0460936	0.0407252	0.034926	0.0654963	0.0390193	0.0113128
AEI	0.0366037	0.0425128	0.0419711	0.0384826	0.0475996	0.0470665	0.0325338	0.0457348	0.03577	0.0373321	0.0361315	0.0402159	0.0539583	0.0398707	0.0398627	0.0345898	0.0458827	0.0229246	0.0249162	0.0425993	0.0480976	0.0288715	0.0402347	0.0962377
AEK	0.0468677	0.041056	0.0430528	0.0439251	0.0552398	0.0435186	0.0431546	0.0491801	0.0395512	0.04046	0.0403131	0.0372125	0.0378561	0.049735	0.0533596	0.045615	0.0403145	0.0376473	0.0345322	0.056448	0.0373687	0.0374844	0.0364501	0.00965746
AEL	0.0406671	0.0422038	0.0427432	0.0351868	0.043112	0.0492459	0.0367439	0.0446036	0.0418289	0.0361559	0.0460607	0.0463063	0.0392065	0.0397109	0.0432414	0.048843	0.051083	0.0455856	0.0384757	0.0508474	0.0345845	0.0474244	0.037247	0.0188926
AEM	0.0440418	0.0381141	0.0469978	0.0303694	0.030561	0.0410225	0.0307951	0.0477371	0.0409631	0.0386483	0.0248583	0.0428764	0.0343715	0.0532142	0.0376651	0.0385728	0.0484802	0.0443126	0.036316	0.0710699	0.0403081	0.0713663	0.0650718	0.00226669
AEN	0.0471861	0.078902	0.0442299	0.0373637	0.0397785	0.036178	0.0369486	0.0423035	0.0442607	0.0312217	0.0485545	0.0331307	0.0434527	0.0443607	0.0459841	0.0339015	0.0334264	0.0508675	0.0311026	0.0535315	0.0595442	0.0299871	0.0511344	0.00264929
AEP	0.0479128	0.0415645	0.0296947	0.0343714	0.045686	0.0349565	0.0408362	0.036931	0.0378507	0.0384352	0.0446709	0.0281608	0.0368569	0.0449256	0.036649	0.0591058	0.0545171	0.0334928	0.0591983	0.0443089	0.0680915	0.0619803	0.0398032	0
AEQ	0.0449897	0.0372635	0.0392496	0.0359165	0.0379141	0.0442842	0.0388332	0.0529689	0.0457079	0.0437648	0.0440626	0.0400785	0.0269109	0.0443902	0.0406722	0.0489387	0.0538393	0.0394647	0.0331722	0.0525111	0.0564554	0.0494569	0.0354901	0.0136651
AER	0.0395736	0.0363447	0.0345496	0.0317071	0.0348626	0.0401648	0.0306135	0.0635067	0.0346546	0.0480445	0.0522492	0.0353494	0.0358411	0.0501283	0.0493174	0.0430189	0.0504878	0.0410259	0.044617	0.0496438	0.0546856	0.0553971	0.0365524	0.00766432
AES	0.0429315	0.0429629	0.0352871	0.0505338	0.053241	0.0417137	0.0372402	0.044927	0.0391982	0.0356161	0.0414674	0.0463217	0.0289265	0.0444517	0.0405568	0.0408898	0.0434125	0.0531057	0.0387306	0.048101	0.0411931	0.0457828	0.045081	0.018328
AEStop	0.0457791	0.0494458	0.0173028	0.048937	0.0661583	0.0338306	0	0.0399328	0.0551382	0	0.0685651	0.0283613	0.0715874	0.0266214	0	0.0464946	0.0325503	0.0672964	0.0710004	0.0179087	0.0952231	0.0802564	0.0376102	0
AET	0.0436468	0.0407196	0.0412191	0.0384324	0.035102	0.0438661	0.0353419	0.0402902	0.040022	0.0374862	0.0501078	0.0513084	0.0437273	0.0485652	0.0435882	0.0407405	0.0395283	0.0400786	0.0434462	0.0506909	0.0504785	0.0479283	0.0511623	0.00252321
AEV	0.0390094	0.0405617	0.0418879	0.0410252	0.0340139	0.0407148	0.0417324	0.0526797	0.0442001	0.0489989	0.037556	0.0469791	0.0347932	0.0443611	0.0460966	0.0455537	0.0450333	0.0286582	0.041656	0.0520172	0.0462808	0.049687	0.0341963	0.0223076
AEW	0.0357323	0.0434344	0.0388316	0.0295828	0.0257099	0.029478	0.0299477	0.047525	0.0392023	0.0279413	0.053753	0.0599297	0.0446274	0.0690232	0.0237256	0.059726	0.0621052	0.0411897	0.0313854	0.0441496	0.0712344	0.0477576	0.0374529	0.00655493
AEY	0.0551872	0.0548766	0.0483923	0.0468206	0.0361337	0.0434049	0.0577958	0.0330099	0.044198	0.0416214	0.0372607	0.0480053	0.0583547	0.0504309	0.044569	0.0434163	0.0406099	0.0203975	0.0276339	0.0474961	0.0275502	0.0373178	0.0555177	0
AFA	0.0370014	0.0336005	0.0403071	0.0345452	0.0453791	0.0338149	0.0441743	0.0364514	0.0366044	0.0338859	0.0429767	0.0377235	0.0322374	0.0354787	0.0402989	0.0428183	0.0463514	0.0663437	0.048867	0.0411954	0.0465898	0.0351645	0.0321733	0.0760171
AFC	0.0404006	0.0251163	0.0425783	0.0521709	0.0362727	0.0434386	0.0408126	0.0525885	0.0362121	0.0458319	0.0503073	0.0489358	0.0350165	0.0360601	0.0522682	0.0279908	0.0526643	0.0243084	0.0585057	0.0495273	0.0451446	0.0396344	0.0424541	0.02176
AFD	0.0394238	0.0345807	0.0418211	0.0499683	0.0505653	0.0340704	0.0507669	0.0326753	0.0454328	0.0465492	0.0477123	0.0400382	0.0510671	0.0523634	0.0399252	0.0341426	0.0530414	0.0550658	0.0341876	0.0343804	0.0359617	0.0492529	0.0470077	0
AFE	0.0438418	0.0434072	0.0476986	0.0406854	0.0395463	0.0347645	0.0440395	0.04554	0.0468828	0.0444954	0.0465031	0.0355016	0.0651941	0.0363659	0.0409045	0.0307713	0.0338272	0.041741	0.0452616	0.0506912	0.0328126	0.0617305	0.0402023	0.00759161
AFF	0.0339416	0.0321654	0.0399901	0.0361439	0.0328619	0.0276775	0.0327085	0.040497	0.0348575	0.0242213	0.0352538	0.0393621	0.0475857	0.0404963	0.0314607	0.0390948	0.0412396	0.0344103	0.029951	0.0384601	0.0107118	0.0415501	0.0480776	0.187281
AFG	0.0390993	0.0342337	0.0312434	0.031259	0.0355538	0.0466639	0.0513288	0.043397	0.0585999	0.0309582	0.0310104	0.0395497	0.0276205	0.0392878	0.0291234	0.0334861	0.0446536	0.0285614	0.0527334	0.0390398	0.0367398	0.035223	0.0431187	0.117516
AFH	0.0317011	0.0284658	0.0452269	0.0403672	0.0376406	0.0310675	0.0354881	0.018014	0.0418645	0.0411177	0.0306356	0.0244391	0.0359842	0.0360273	0.0441474	0.0427471	0.0360798	0.0499604	0.0529847	0.0263136	0.0117822	0.0434451	0.0236835	0.190817
AFI	0.0276191	0.0413218	0.0367453	0.0402635	0.0327916	0.0506143	0.0399371	0.0316154	0.0359501	0.0240867	0.0406243	0.0339641	0.0366732	0.0207666	0.0490374	0.0283898	0.0276233	0.0319677	0.0849794	0.0275231	0.0399121	0.0303685	0.0417873	0.145438
AFK	0.0369228	0.0379573	0.0483468	0.0499042	0.0272273	0.0349305	0.0359251	0.0335957	0.0447268	0.0389404	0.0301046	0.0435894	0.086386	0.0386853	0.0407512	0.0308188	0.0346689	0.046666	0.0705936	0.041091	0.0631184	0.0163685	0.0608178	0.00786328
AFL	0.0377258	0.034671	0.0415011	0.0365547	0.0383279	0.0397095	0.0440297	0.0408462	0.043373	0.0319713	0.0409731	0.0443717	0.0320844	0.0461857	0.0349398	0.0461577	0.0372557	0.0394042	0.0418039	0.0576737	0.049148	0.0426415	0.0384511	0.0601995
AFM	0.052998	0.025641	0.0438381	0.0500293	0.0453701	0.0400368	0.0587204	0.047924	0.0314151	0.061232	0.0482542	0.0578087	0.0604574	0.0301739	0.0312955	0.0303105	0.0655892	0.00897372	0.0492317	0.041791	0.0330139	0.0615359	0.0243594	0
AFN	0.0386265	0.0368083	0.042754	0.0374322	0.0325318	0.0228737	0.0666705	0.0417265	0.0268048	0.0249566	0.0379296	0.0308804	0.0381348	0.0433621	0.0370388	0.0374693	0.0431268	0.0546008	0.166272	0.0181627	0.0597002	0.0271316	0.0350063	0
AFP	0.0267713	0.0316619	0.0262252	0.0243406	0.0308149	0.0278736	0.0455849	0.0286201	0.0339229	0.0301564	0.0365201	0.0309899	0.0264946	0.0377685	0.0250409	0.0258571	0.0370969	0.0246693	0.0365381	0.0318778	0.0396056	0.0318247	0.0270817	0.282663
AFQ	0.0400897	0.031827	0.0264225	0.0284823	0.0299979	0.040736	0.0353925	0.040476	0.0280368	0.0364771	0.0393989	0.0390289	0.0582607	0.032203	0.030692	0.0357753	0.0324311	0.0256914	0.0266327	0.0437245	0.0566429	0.0325096	0.037923	0.171148
AFR	0.0403139	0.0323032	0.0424512	0.0372609	0.043577	0.0427526	0.0499999	0.0616548	0.0339253	0.0300563	0.0356096	0.042332	0.0287676	0.0312492	0.0252216	0.0430497	0.0403887	0.0352986	0.127642	0.0412862	0.0241678	0.0445578	0.0384095	0.0277247
AFS	0.0351956	0.0291809	0.0377405	0.0363375	0.0381639	0.0396752	0.0454067	0.0478096	0.0449551	0.031671	0.0373134	0.0391592	0.0314263	0.0373777	0.0288581	0.0419461	0.0370813	0.0316423	0.119548	0.0368399	0.0203138	0.0375613	0.0359061	0.0788904
AFStop	0.0517078	0.00525079	0.0132296	0.0103935	0.0632299	0.0889162	0.0354416	0.0636087	0.0383255	0.0461968	0.116498	0.0309782	0	0	0.133371	0.0691236	0.0414793	0.0514541	0.0407146	0.034232	0.0364033	0.019176	0.0102701	0
AFT	0.0338937	0.0283772	0.0533736	0.0389274	0.0292901	0.0353544	0.0383078	0.0386935	0.0517812	0.0346046	0.048501	0.0443851	0.0366893	0.0348555	0.0265151	0.0384739	0.03545	0.0549686	0.104219	0.0391516	0.0585635	0.0409716	0.0472425	0.00740983
AFV	0.038776	0.0484817	0.0469694	0.0484699	0.0484749	0.0433791	0.0409049	0.0459118	0.0363747	0.0422214	0.0428281	0.0502728	0.0272571	0.0333898	0.0443251	0.0469765	0.0502225	0.0434089	0.0561345	0.0477316	0.0341238	0.0426912	0.0406742	0
AFW	0.0353176	0.0408608	0.0184783	0.0404403	0.0333437	0.0419352	0.0397789	0.0253842	0.0238977	0.072821	0.0486699	0.0301334	0.0341297	0.0583828	0.030241	0.0433479	0.0951803	0.0385007	0.0399428	0.022199	0.0581096	0.0535678	0.0532803	0.0220572
AFY	0.058497	0.0345357	0.0354002	0.0445831	0.0413296	0.0376454	0.0412645	0.0394983	0.0403166	0.046049	0.0261758	0.0465085	0.0465845	0.0457341	0.0391303	0.0488126	0.0271125	0.0315304	0.0512848	0.057337	0.0698967	0.0423029	0.0394386	0.00903195
AGA	0.0404886	0.0368907	0.035225	0.0341047	0.0390871	0.0383985	0.0445659	0.0370723	0.0429141	0.0416773	0.0447609	0.0366039	0.0322282	0.0373763	0.0376554	0.0480914	0.0444862	0.0353287	0.056885	0.0498775	0.0293543	0.0473071	0.0496067	0.0600139
AGC	0.0436271	0.0308533	0.035629	0.0288394	0.035974	0.0445943	0.0341302	0.0269938	0.0447268	0.0253353	0.0432588	0.0389333	0.0431803	0.0307309	0.0328511	0.0557672	0.0343027	0.015117	0.0341133	0.0424639	0.0308971	0.0482007	0.0214566	0.178024
AGD	0.0435769	0.043669	0.0432983	0.0393399	0.0352875	0.0536124	0.036306	0.035562	0.0402584	0.0489277	0.0353973	0.0412808	0.0384095	0.0379911	0.0355769	0.0485208	0.0433312	0.0518157	0.0491302	0.0442795	0.0549887	0.0589312	0.0392294	0.00127955
AGE	0.042122	0.0484546	0.0460549	0.0332054	0.0425402	0.0388913	0.0354124	0.0459873	0.0393916	0.0424543	0.0367927	0.0384444	0.0357052	0.0390238	0.0412052	0.0520357	0.0459329	0.0337287	0.0539823	0.0538111	0.0403118	0.058579	0.051243	0.00469013
AGF	0.0433897	0.0474782	0.0429746	0.0393051	0.0363491	0.0444811	0.0461798	0.041325	0.0399501	0.048155	0.0413024	0.0510653	0.035383	0.0366984	0.0526117	0.0363859	0.0469245	0.0330542	0.0411244	0.0502052	0.0432412	0.039048	0.0580087	0.0053595
AGG	0.0436424	0.0392006	0.0368363	0.0315623	0.0406346	0.0391763	0.0417862	0.0428389	0.0440192	0.0429303	0.0451719	0.0425213	0.0331398	0.0512508	0.0512725	0.0521552	0.0498071	0.0434282	0.0616424	0.0390197	0.0332591	0.0547284	0.038694	0.00128249
AGH	0.052707	0.0380716	0.0432362	0.0486312	0.0600093	0.0349345	0.0462048	0.0463477	0.050649	0.0320106	0.036929	0.038173	0.0211791	0.0599783	0.057164	0.0324487	0.0459276	0.0496209	0.0530791	0.0403485	0.0455082	0.0246571	0.0421847	0
AGI	0.042653	0.0445762	0.0428557	0.0460823	0.0453272	0.0470912	0.0351736	0.0406641	0.0398469	0.0389009	0.0412918	0.0423229	0.0360573	0.0454731	0.0418809	0.0313944	0.0378986	0.0397909	0.0313691	0.0432386	0.056929	0.0415222	0.0395344	0.0481257
AGK	0.040787	0.0569864	0.042407	0.0407652	0.0421157	0.0439273	0.0459173	0.0356693	0.0418057	0.0442428	0.032572	0.0468441	0.0377199	0.0358691	0.0441172	0.0412194	0.0431224	0.0478189	0.0414723	0.0469115	0.0366985	0.0302055	0.0378547	0.0429508
AGL	0.0463611	0.0369797	0.0441426	0.0347224	0.0327717	0.0420658	0.0499645	0.0476172	0.0415254	0.0436076	0.0507409	0.0417016	0.0293904	0.0418732	0.0349323	0.0532532	0.0467017	0.0327321	0.0533044	0.0580236	0.0475105	0.047378	0.0408855	0.00181474
AGM	0.046375	0.0299426	0.0343572	0.0381285	0.0567593	0.0308279	0.0415153	0.0425109	0.0407174	0.0429554	0.0333223	0.0396626	0.0488732	0.0337309	0.0576906	0.044475	0.0328941	0.0476569	0.0325341	0.0416527	0.0158667	0.0452728	0.0339456	0.0883328
AGN	0.0427081	0.0395139	0.0417349	0.0438765	0.0416555	0.0461784	0.029273	0.0440732	0.0378101	0.0320088	0.0380877	0.0398011	0.0533709	0.0356082	0.0339374	0.0346634	0.0413973	0.0519426	0.0370533	0.0341643	0.0359137	0.0316768	0.0490106	0.0845402
AGP	0.0472066	0.0337746	0.0389667	0.0377039	0.0365826	0.037026	0.0342531	0.0421548	0.0417093	0.0417212	0.0441535	0.039416	0.0422307	0.0366437	0.0445089	0.0503649	0.0469382	0.0317595	0.0688521	0.062832	0.0421797	0.0494213	0.0496009	0
AGQ	0.0514717	0.0487811	0.0445504	0.0350949	0.0370951	0.0395396	0.0292712	0.0476003	0.0421458	0.0332214	0.0466461	0.0517353	0.0328844	0.051779	0.0272196	0.0567738	0.0411346	0.0385046	0.0407478	0.0446733	0.047839	0.0566999	0.0451754	0.00941563
AGR	0.0474549	0.0462664	0.0416601	0.038722	0.0515474	0.0469651	0.0430967	0.0398729	0.042354	0.0345587	0.046072	0.0429361	0.0236018	0.0451383	0.0492942	0.0509505	0.0405757	0.0338513	0.0648076	0.0609838	0.0236803	0.0467775	0.0279376	0.0108952
AGS	0.0412858	0.0400201	0.0376346	0.0384497	0.0331923	0.0420515	0.0378265	0.0474829	0.0451769	0.03624	0.0398625	0.034086	0.03371	0.0345611	0.0357428	0.0520237	0.0490943	0.052261	0.0453875	0.0479131	0.0309621	0.0505128	0.0336681	0.0608547
AGStop	0.0711618	0.0049443	0.0373721	0.0489342	0.0340224	0.0532803	0.0667457	0.0119792	0.0180442	0.0261002	0.0411367	0.0218775	0.021475	0.0838528	0.194087	0.0371936	0.0130194	0	0.0638968	0	0	0.0541701	0.0967066	0
AGT	0.040709	0.0348396	0.0347388	0.030712	0.0332428	0.0393024	0.0414147	0.0377625	0.0477446	0.0501355	0.0586776	0.0343267	0.0260372	0.0435714	0.0408756	0.0395245	0.0441987	0.0566704	0.0493081	0.0432198	0.0391159	0.0368312	0.0435898	0.0534513
AGV	0.0441627	0.041903	0.0378697	0.0428886	0.0394005	0.0370616	0.0540198	0.0406725	0.0368065	0.0452245	0.0462861	0.0483684	0.0336306	0.0356273	0.0377117	0.0502927	0.040435	0.0341121	0.0477619	0.0483584	0.0496213	0.0458617	0.0381796	0.0237438
AGW	0.0396254	0.036617	0.0578966	0.0488134	0.0424229	0.0293353	0.0384605	0.0362109	0.0463627	0.0269561	0.043004	0.0259016	0.0486863	0.0461681	0.0664341	0.0611336	0.0506699	0.0402759	0.0700163	0.0645521	0.018133	0.0382075	0.0241169	0
AGY	0.0474507	0.0402688	0.0428784	0.0427012	0.0453578	0.0364077	0.0426043	0.036393	0.0288673	0.0303675	0.0358969	0.037946	0.0298446	0.0236163	0.028781	0.0441763	0.0284026	0.0399304	0.0439867	0.0286489	0.0576086	0.0525223	0.0275044	0.127838
AHA	0.0438389	0.0456147	0.0460724	0.0334115	0.0477043	0.0488764	0.040351	0.0535542	0.0546347	0.0452591	0.0493203	0.043568	0.0305475	0.0335925	0.0491845	0.0332556	0.0425952	0.0275678	0.0589493	0.0491267	0.0292559	0.0491685	0.0389103	0.00564061
AHC	0.0266978	0.0385227	0.0237486	0.0705743	0.040185	0.0574108	0.052557	0.0595748	0.0321559	0.0620161	0.0511453	0.0259914	0.0302598	0.0278011	0.0264966	0.0770713	0.0528775	0.0341353	0.0683208	0.0320611	0.0284122	0.0419064	0.0400784	0
AHD	0.0375605	0.0487908	0.0354799	0.0573184	0.0648271	0.0244262	0.0435085	0.0663138	0.0332961	0.0321076	0.0440045	0.0263279	0.0465184	0.0518969	0.0375543	0.0529657	0.0396919	0.0136049	0.0312706	0.037498	0.0082503	0.0579464	0.0364655	0.0723758
AHE	0.0443859	0.0350138	0.0288061	0.0466762	0.0319607	0.0414347	0.0542605	0.0432818	0.0599797	0.0364635	0.0396348	0.039347	0.0331055	0.0629018	0.0451003	0.0550973	0.0435905	0.0315102	0.0470963	0.0473619	0.0561457	0.0365346	0.0302821	0.0100291
AHF	0.048755	0.0352954	0.0433431	0.0422709	0.0295937	0.0351581	0.0390386	0.0380863	0.0395091	0.047493	0.0662172	0.0415591	0.0515299	0.0280253	0.0349289	0.0602419	0.0574043	0.00581295	0.0433135	0.0464077	0.0370135	0.0530763	0.055112	0.0208141
AHG	0.0414455	0.0421905	0.0427144	0.0259309	0.0255189	0.0430034	0.0520139	0.036874	0.0527309	0.0498317	0.044613	0.0443269	0.0435114	0.0532096	0.0355881	0.060505	0.0299301	0.0519157	0.055769	0.0288873	0.0173632	0.0492496	0.0512461	0.0216311
AHH	0.0345554	0.0338327	0.0416636	0.0459002	0.0241963	0.0362829	0.049393	0.0672344	0.0527186	0.042141	0.0284652	0.0392479	0.0544865	0.0653913	0.0368671	0.0521883	0.0255254	0.0260759	0.0506009	0.0433703	0.036897	0.0652496	0.0423811	0.00533536
AHI	0.0459554	0.048039	0.0532559	0.0592271	0.0439176	0.0426816	0.0365941	0.0252733	0.0365664	0.0449217	0.0357814	0.0356295	0.0274228	0.0319236	0.0367644	0.0536899	0.0325277	0.0793548	0.0333471	0.0518993	0.0475786	0.0551381	0.038658	0.00385277
AHK	0.0427554	0.0508773	0.046735	0.0451087	0.0387474	0.0436486	0.0433734	0.0494352	0.0415839	0.0554865	0.0378473	0.0461187	0.0529431	0.0430143	0.0312059	0.0443524	0.0491924	0.0233701	0.0465732	0.023322	0.0532767	0.0416126	0.0419816	0.00743825
AHL	0.0379682	0.0368011	0.0377889	0.0271271	0.030665	0.0410145	0.0504559	0.0392408	0.0545616	0.0414841	0.0309642	0.038589	0.0378791	0.0401689	0.047136	0.0493837	0.0383582	0.0248869	0.0625453	0.0449852	0.0279058	0.0465494	0.0314912	0.0820496
AHM	0.0512753	0.0470602	0.039794	0.0931519	0.0487959	0.0258029	0.0337226	0.0655997	0.0694043	0.0158809	0.0357573	0.0285249	0.0448001	0.0281137	0.025306	0.0557689	0.0254629	0.0347447	0.0483207	0.0357238	0.035755	0.0847553	0.026479	0
AHN	0.0301872	0.0532785	0.0594791	0.0445849	0.0521609	0.0513453	0.0416629	0.0377808	0.0316162	0.0533534	0.0672727	0.0274718	0.0357461	0.0482747	0.0600125	0.0610958	0.0353585	0.0339572	0.0733318	0.0282393	0.0060061	0.0237286	0.0440556	0
AHP	0.0362525	0.0273723	0.0351502	0.0318097	0.0379744	0.0437693	0.0452952	0.0406468	0.0454363	0.0609051	0.034773	0.0325583	0.0437204	0.0427853	0.0489334	0.0464956	0.0448739	0.0579723	0.0607066	0.034539	0.0501973	0.0522395	0.0455938	0
AHQ	0.0384858	0.0320533	0.0384569	0.0487722	0.0363854	0.0422951	0.0283318	0.0343393	0.0541126	0.0445073	0.0438427	0.0318392	0.025571	0.0628662	0.05035	0.0360863	0.0344503	0.0352562	0.0791838	0.0717885	0.0256993	0.0573353	0.0388104	0.00918109
AHR	0.0404733	0.0404121	0.0420986	0.0334584	0.0233962	0.0478554	0.0468827	0.0324802	0.0404162	0.0338454	0.0487641	0.0518678	0.02616	0.0320089	0.0381338	0.0595579	0.0439979	0.0523571	0.0657844	0.0500326	0.0323277	0.0525065	0.057002	0.00818062
AHS	0.0487351	0.0383362	0.0340904	0.0412239	0.0273837	0.0530943	0.0398437	0.042745	0.0462326	0.034312	0.0498488	0.0404998	0.0437878	0.039209	0.0385945	0.0521388	0.0410426	0.0415965	0.0457716	0.0544828	0.0193129	0.0479601	0.0648638	0.0148942
AHStop	0.0423371	0.0419173	0.0352041	0.0691433	0.0240366	0.0215098	0.0471553	0.0507792	0.0892367	0.012293	0.0775008	0	0	0.0338522	0.0645276	0.0131385	0.0183962	0	0	0.045546	0	0.204111	0.109316	0
AHT	0.0401689	0.0419609	0.0424051	0.0355964	0.0475943	0.0298138	0.0369595	0.0307226	0.0479603	0.0523336	0.0412418	0.0343453	0.0430597	0.0374251	0.0447195	0.0728428	0.0455324	0.0282409	0.0518438	0.0255523	0.0671335	0.0589394	0.0306644	0.0129435
AHV	0.0353409	0.0550981	0.0444124	0.0513972	0.0330474	0.0393229	0.0523651	0.0398945	0.0404473	0.0464327	0.0354206	0.0460818	0.0476791	0.0588178	0.0541082	0.0567722	0.0603131	0.0237897	0.0493798	0.0350949	0.0234171	0.0377769	0.0276645	0.00592576
AHW	0.0663915	0.0488786	0.0276029	0.0366988	0.0405928	0.0622724	0.0554605	0.0347105	0.02768	0.0459694	0.0163603	0.0609057	0.0256222	0.0490023	0.046703	0.0554705	0.0366151	0.0041291	0.0511873	0.131859	0.0175278	0.0369322	0.0214282	0
AHY	0.0310054	0.0251329	0.0275908	0.0341133	0.0315003	0.0392434	0.0393809	0.0304463	0.0347235	0.0360111	0.0248936	0.0275372	0.0202729	0.0452337	0.0281882	0.0405134	0.0340355	0.0510161	0.03016	0.0386221	0.0721869	0.0681838	0.0589895	0.131019
AIA	0.0460316	0.0414542	0.044973	0.0505847	0.0429556	0.0393409	0.0421355	0.0477367	0.0395126	0.0454823	0.0407117	0.0533734	0.0538036	0.0434822	0.0470727	0.0418233	0.0399388	0.0296303	0.0326477	0.0340205	0.0513936	0.0598442	0.0320509	0
AIC	0.049706	0.0336439	0.0426842	0.0377847	0.0537724	0.0396712	0.0398613	0.0375771	0.0492005	0.0272909	0.0744465	0.0492706	0.0269457	0.0479823	0.041874	0.023783	0.0342429	0.0327349	0.038237	0.0396676	0.0810588	0.042699	0.0424698	0.0133957
AID	0.0352715	0.0395312	0.0401551	0.0408255	0.0510709	0.0432968	0.0411313	0.0306638	0.0339289	0.0756083	0.0348834	0.0366428	0.0787238	0.04467	0.0371621	0.023214	0.0384695	0.0451686	0.0395776	0.0412555	0.0400809	0.0422265	0.0488979	0.0175439
AIE	0.0374025	0.0464065	0.0584615	0.0398341	0.0446456	0.0326729	0.044721	0.0359685	0.0467547	0.0435377	0.0355301	0.0484963	0.0601818	0.0482236	0.0408823	0.0459116	0.0353274	0.0506477	0.0434872	0.0394309	0.0396447	0.0345381	0.0395763	0.00771709
AIF	0.0409686	0.0429847	0.0501561	0.0463782	0.0360638	0.0420358	0.0309162	0.0439626	0.0408255	0.0282087	0.06498	0.0400144	0.028311	0.0486568	0.0528824	0.0407505	0.0526509	0.0319368	0.0357436	0.0557024	0.0403046	0.0514692	0.0540972	0
AIG	0.0407209	0.0400562	0.0438868	0.0467464	0.0435445	0.0433859	0.0396308	0.0565857	0.0421413	0.0454584	0.050117	0.0498429	0.0493037	0.0347727	0.0352501	0.0424504	0.0352161	0.0492252	0.036253	0.0331745	0.0379924	0.0381202	0.0441498	0.0219751
AIH	0.0263162	0.0504893	0.0353036	0.0320907	0.0545838	0.0427847	0.0523692	0.0314234	0.0316962	0.0423832	0.0375753	0.0471405	0.0593504	0.0527455	0.0310181	0.0470404	0.0478739	0.0590081	0.0619566	0.0392577	0.040142	0.0405992	0.0303507	0.00650116
AII	0.040899	0.0489539	0.0549991	0.0332376	0.0479957	0.0351953	0.0510026	0.040996	0.0428966	0.0481838	0.030628	0.0533431	0.0336611	0.0381788	0.0325101	0.0510118	0.0586709	0.0518952	0.0328843	0.0328413	0.0420884	0.0353788	0.0462328	0.0163158
AIK	0.0280314	0.0400392	0.0322817	0.0383759	0.0247964	0.03854	0.0339953	0.0304299	0.0296861	0.0439037	0.0402091	0.0267302	0.0486937	0.0363519	0.0328944	0.0242542	0.0274123	0.0309755	0.0123096	0.0384679	0.0537645	0.0326311	0.0328093	0.222417
AIL	0.0441445	0.0371492	0.0458227	0.040028	0.0454574	0.0518182	0.0432813	0.0478988	0.0479821	0.0361514	0.0465863	0.0446916	0.042934	0.0410107	0.0444571	0.0387593	0.0454232	0.041785	0.0312268	0.0442261	0.0425521	0.0460097	0.03791	0.0126948
AIM	0.0464587	0.047407	0.0434341	0.0511846	0.0456243	0.0377661	0.0598575	0.0457829	0.0423456	0.0455007	0.0565439	0.0616097	0.0561565	0.0562237	0.0244963	0.0486301	0.0432113	0.0292378	0.036845	0.0194517	0.0229838	0.0435856	0.0356632	0
AIN	0.040547	0.056462	0.0448092	0.0533177	0.0386146	0.0404032	0.0445788	0.0276105	0.0485213	0.0556003	0.0445344	0.0588291	0.0427476	0.0464351	0.0462498	0.0396161	0.0413748	0.0507604	0.026554	0.0371476	0.00837959	0.0403573	0.0520092	0.0145404
AIP	0.0367397	0.0538451	0.0440995	0.0383484	0.0503368	0.0380519	0.0473466	0.0414355	0.0360833	0.0606566	0.0461333	0.0451282	0.0278555	0.0556781	0.0357884	0.0379421	0.0445059	0.0392787	0.0305625	0.0365846	0.0370525	0.0458672	0.0444264	0.0262535
AIQ	0.038243	0.0418601	0.0394057	0.0259503	0.0383797	0.0401873	0.0302728	0.0395649	0.0377725	0.0437089	0.037156	0.0396905	0.0254741	0.0437435	0.0403633	0.0294132	0.0422434	0.0484577	0.0228873	0.04236	0.0310942	0.0369586	0.0411625	0.14365
AIR	0.0393825	0.0353338	0.0553033	0.0266103	0.0354062	0.033882	0.0375408	0.0392008	0.0401614	0.0408212	0.0417377	0.0529923	0.0408215	0.0302648	0.0340643	0.0333368	0.0421349	0.0477984	0.0325944	0.0504144	0.0354665	0.0690819	0.0388599	0.0667899
AIS	0.0400092	0.0405806	0.0440002	0.0346445	0.0391683	0.0318319	0.0352841	0.0446567	0.0455037	0.0466048	0.0425262	0.0400928	0.0396915	0.0410909	0.0450641	0.0351001	0.0405813	0.0288381	0.0283235	0.0398861	0.0451006	0.0220605	0.0439275	0.105433
AIStop	0.0168048	0.0887371	0.0139735	0.010978	0.0286224	0.11953	0.0374346	0.0537486	0.0101202	0.0585536	0.0230717	0.0327203	0.0963549	0.134369	0.0256129	0.0834409	0.0584159	0	0.0286694	0.0180785	0	0.0607631	0	0
AIT	0.0398117	0.0428839	0.0447751	0.0329853	0.0338792	0.040005	0.0412947	0.0287984	0.031471	0.0340386	0.0389437	0.05036	0.0450469	0.0423499	0.0398246	0.0381328	0.0377431	0.0416806	0.0269571	0.0319083	0.0387796	0.0387276	0.0271234	0.132479
AIV	0.0459369	0.0398806	0.0599929	0.0413277	0.0353119	0.0364752	0.0550245	0.0326816	0.0327475	0.0503605	0.0492833	0.0442889	0.0402475	0.0471743	0.0455025	0.0379415	0.0495728	0.0408044	0.032894	0.0309703	0.0333413	0.0586863	0.0447372	0.0148164
AIW	0.0405301	0.0500525	0.0521831	0.0580784	0.0519596	0.0810384	0.0524238	0.02509	0.0346436	0.06074	0.0514565	0.0572772	0.0187411	0.0188172	0.0438393	0.0632945	0.0306773	0.0295979	0.0334574	0.0703259	0.0119658	0.0283644	0.0354461	0
AIY	0.040241	0.0421396	0.0502624	0.0532417	0.0266061	0.0317456	0.040471	0.0532207	0.034357	0.042202	0.0428929	0.0495901	0.0739902	0.0575642	0.0626269	0.0370953	0.0457425	0.0296525	0.0289672	0.0489536	0.0435117	0.0425666	0.0223591	0
AKA	0.0390306	0.050045	0.0367763	0.0376801	0.0484844	0.0417308	0.0587957	0.044654	0.0330174	0.0421362	0.0443985	0.0393867	0.0362275	0.0394383	0.0372771	0.0425041	0.04986	0.0369123	0.0427688	0.0491149	0.0452351	0.0491305	0.0497314	0.00566443
AKC	0.0407013	0.0437565	0.0429636	0.0426694	0.0370833	0.0520064	0.032032	0.021047	0.0369869	0.0679363	0.033461	0.0484034	0.0531026	0.0545653	0.0720641	0.0429601	0.044902	0.0409866	0.0345109	0.05978	0.0223059	0.0317249	0.0440507	0
AKD	0.0429664	0.0523181	0.057654	0.0455986	0.0544239	0.040822	0.0366265	0.0434101	0.0386727	0.0444985	0.0320858	0.0434906	0.0342413	0.0530835	0.0465737	0.0421676	0.0362609	0.0421382	0.0317553	0.042385	0.0276829	0.0265474	0.0400509	0.0445461
AKE	0.0407725	0.0413744	0.0419141	0.0360094	0.0477275	0.0408102	0.0355876	0.0416054	0.0375042	0.0391871	0.0338581	0.0378336	0.0468492	0.0405646	0.0396526	0.0344141	0.030593	0.0394398	0.0244809	0.0383089	0.0390646	0.0342965	0.0391505	0.119001
AKF	0.0392935	0.0453352	0.0390486	0.052173	0.0391761	0.0467437	0.03487	0.042914	0.0404008	0.0660442	0.0397658	0.0342107	0.0576988	0.0378045	0.03457	0.0341035	0.0421985	0.048558	0.0215277	0.0508636	0.0336234	0.064686	0.0395931	0.0147974
AKG	0.0403772	0.0451096	0.0484492	0.0389216	0.045599	0.051044	0.0300901	0.0387662	0.043971	0.0524081	0.0384937	0.0500423	0.0351666	0.030125	0.0511911	0.0406045	0.0432746	0.0344755	0.0386152	0.0505856	0.0621472	0.0401293	0.0395907	0.0108226
AKH	0.046747	0.0495527	0.0326575	0.049951	0.0568298	0.0462645	0.0313564	0.0422424	0.0485595	0.0351196	0.0359472	0.0378968	0.0358711	0.0300139	0.0588003	0.0409865	0.0392656	0.0415892	0.0364664	0.0329036	0.0588479	0.0511066	0.0610244	0
AKI	0.0416232	0.0646367	0.0452718	0.0485553	0.0390338	0.0436158	0.0480159	0.0368479	0.0467755	0.0328042	0.0455803	0.0531848	0.0580662	0.0312013	0.0342687	0.0355216	0.0385942	0.043268	0.0252023	0.0459774	0.0331627	0.0264274	0.0496581	0.0327069
AKK	0.0345755	0.0516651	0.037929	0.0384991	0.0417461	0.0421779	0.0291622	0.042017	0.0374687	0.0488459	0.0364893	0.0404104	0.0392311	0.0417245	0.040462	0.0298963	0.0346456	0.0418952	0.0235013	0.038472	0.0521839	0.0435421	0.0413398	0.0921201
AKL	0.0407617	0.0547058	0.0361108	0.0421745	0.0447984	0.0367401	0.0410279	0.0410805	0.046468	0.0397429	0.040192	0.049073	0.0430753	0.0567366	0.0484602	0.0452438	0.0467537	0.0413816	0.0311733	0.0433819	0.041254	0.0397237	0.0445522	0.00538811
AKM	0.0472679	0.0363585	0.043637	0.0466825	0.0359222	0.0408443	0.0397964	0.0452356	0.0542417	0.0622478	0.0415602	0.0449301	0.0320106	0.0363069	0.057294	0.0434286	0.0475464	0.0457397	0.042225	0.051251	0.0374699	0.0314012	0.0331547	0.00344796
AKN	0.0444471	0.0652865	0.0378262	0.0425312	0.0490474	0.0400747	0.0388141	0.0520585	0.0356892	0.0564701	0.0435466	0.0367702	0.0323048	0.049388	0.0407098	0.0383363	0.0340925	0.0256445	0.02403	0.0345711	0.0477454	0.04175	0.0463367	0.042529
AKP	0.0387396	0.0492424	0.0474047	0.0552559	0.052248	0.0457242	0.0427716	0.0408507	0.0421769	0.0387065	0.0363867	0.0350794	0.0295842	0.0413911	0.0293934	0.0422086	0.0402816	0.0366557	0.0522376	0.0465896	0.0603825	0.0358853	0.0482663	0.0125374
AKQ	0.0421284	0.0457794	0.0504441	0.048437	0.0420959	0.0421767	0.0361553	0.0428343	0.050207	0.0510931	0.0362053	0.0359193	0.0488194	0.0487906	0.047042	0.0387534	0.0393087	0.0458932	0.0304133	0.0301507	0.0316573	0.0517383	0.0425948	0.0213626
AKR	0.0396293	0.0445438	0.039161	0.047087	0.0435312	0.063612	0.0450989	0.0624568	0.0440994	0.0526979	0.0433687	0.0394194	0.0370476	0.043168	0.0422367	0.032617	0.0420508	0.0301834	0.0271904	0.0438687	0.0361383	0.044649	0.0494939	0.00665084
AKS	0.0427135	0.0476981	0.0406548	0.0454524	0.0510933	0.0429926	0.0466769	0.0446791	0.0427097	0.0541335	0.0377426	0.0477292	0.0508302	0.0388788	0.0423773	0.0301788	0.0526443	0.0291044	0.0373517	0.0401709	0.0436409	0.0492149	0.0388435	0.00248867
AKStop	0.0267303	0.0217151	0.034195	0.0268646	0.0466952	0.0626797	0.0778663	0.0197295	0.0396246	0.052539	0.0338757	0.0160141	0.0353689	0.0328819	0.0250712	0.0357334	0.0607543	0.0531983	0.0456026	0.0530886	0.0376373	0.109043	0.0530913	0
AKT	0.0358091	0.0479347	0.0435508	0.0487533	0.0423707	0.0414872	0.0400708	0.046562	0.0354713	0.0507246	0.0370638	0.0431696	0.0575666	0.0379983	0.0428463	0.039881	0.0492965	0.0524926	0.0426782	0.0342028	0.0336922	0.0447731	0.0438539	0.00775083
AKV	0.0405081	0.0536544	0.0499889	0.0496449	0.0550107	0.0297849	0.0341598	0.0468764	0.0397181	0.0521703	0.0432247	0.04624	0.0517439	0.0464416	0.0463308	0.0309956	0.045522	0.0377435	0.0329911	0.0432134	0.0254612	0.0428532	0.0481795	0.00754305
AKW	0.0259253	0.0667656	0.0233244	0.0499755	0.0357115	0.0336848	0.0710061	0.0271868	0.0419752	0.032579	0.0762441	0.044686	0.0463008	0.0489354	0.0323884	0.0337644	0.033241	0.0439837	0.0261025	0.100588	0.0388975	0.0491757	0.0175581	0
AKY	0.0337681	0.0364134	0.0335301	0.0465432	0.037641	0.0253887	0.0537303	0.0379795	0.0366492	0.046834	0.0292092	0.0402202	0.043972	0.0185938	0.0233771	0.0282519	0.0348279	0.0312023	0.0194141	0.0415172	0.0124527	0.021468	0.0447131	0.222303
ALA	0.0408294	0.035836	0.0409929	0.0387613	0.0349098	0.039647	0.04155	0.0488534	0.0408035	0.04219	0.0486622	0.0389387	0.0325615	0.0467387	0.0497688	0.0550579	0.045863	0.0397399	0.0490264	0.048032	0.0374128	0.0565271	0.0386804	0.00861706
ALC	0.0424926	0.034274	0.0447605	0.0436455	0.0552268	0.0316577	0.0512807	0.0440112	0.0419028	0.0301545	0.0522795	0.0502148	0.0446596	0.04318	0.0501234	0.0509208	0.0373036	0.0251896	0.0397164	0.0476685	0.0332666	0.0571607	0.0408927	0.00801735
ALD	0.0487265	0.0419323	0.0431927	0.0455248	0.061383	0.0411977	0.0471039	0.0451368	0.0424104	0.0431389	0.0396338	0.0377707	0.0361093	0.0442539	0.0557695	0.042568	0.0425048	0.0297328	0.0428975	0.0417379	0.0323949	0.0458748	0.0447469	0.00425851
ALE	0.0448504	0.0356029	0.0416221	0.0310082	0.0376057	0.0388593	0.0347249	0.0434748	0.0448268	0.0409087	0.0423097	0.0387012	0.043917	0.0521862	0.0441472	0.0433205	0.0534375	0.0376794	0.0420538	0.050832	0.0493664	0.0579901	0.0355842	0.0149908
ALF	0.0379461	0.0424723	0.0505783	0.028882	0.0396498	0.0363402	0.0417157	0.0371532	0.0384963	0.0376127	0.043817	0.0511293	0.0492468	0.0522387	0.0454956	0.0484142	0.0475987	0.0428038	0.042037	0.0533188	0.0341493	0.0437837	0.0459898	0.00913072
ALG	0.0476774	0.0389302	0.0454173	0.0318581	0.0398698	0.0415085	0.0404506	0.0395451	0.0392505	0.0344509	0.0412752	0.0465834	0.0205604	0.0400949	0.0384759	0.0507792	0.0418322	0.0437895	0.0492829	0.0376505	0.0438455	0.0496502	0.0350353	0.0621865
ALH	0.0447297	0.0410446	0.0420705	0.0398837	0.048463	0.0486818	0.0344728	0.0470099	0.0571934	0.0407073	0.0425572	0.0361852	0.0433527	0.0352568	0.0448033	0.044735	0.0431089	0.0406779	0.0460512	0.0346646	0.0614389	0.04054	0.0332067	0.00916472
ALI	0.0418226	0.0444504	0.0508556	0.035547	0.0541271	0.0451242	0.036815	0.0422512	0.0417064	0.0417846	0.0428072	0.0421387	0.0377106	0.0354185	0.0395826	0.0447979	0.0341958	0.0334505	0.034908	0.0343491	0.0288107	0.0249328	0.0418016	0.090612
ALK	0.0421267	0.0470426	0.047624	0.0383424	0.0406937	0.0394391	0.0380339	0.0441198	0.0469112	0.0373046	0.0369487	0.0466075	0.0428422	0.0450922	0.0392663	0.0338267	0.0463643	0.0402378	0.0264174	0.0387	0.034966	0.0399347	0.0376253	0.0695331
ALL	0.0434133	0.0360973	0.0378222	0.0374468	0.0339802	0.0419361	0.0457329	0.0446555	0.04442	0.0362257	0.0477404	0.0414097	0.0316187	0.0408352	0.0420242	0.054326	0.0489605	0.0312381	0.0473388	0.0457969	0.0422725	0.0530022	0.0359139	0.0357928
ALM	0.0378816	0.0378651	0.032733	0.0491059	0.0363879	0.0333667	0.042964	0.0272058	0.0431244	0.0376793	0.0405568	0.0317759	0.0669194	0.0363793	0.0410038	0.0493562	0.058277	0.0422232	0.0423535	0.0361775	0.0814704	0.0596053	0.0319229	0.00366513
ALN	0.0415528	0.048326	0.0417231	0.0364035	0.0397183	0.0468187	0.051051	0.0362637	0.0345758	0.0407664	0.0402958	0.0433302	0.0625892	0.0422427	0.0354808	0.0393778	0.0352199	0.0456398	0.0368341	0.0469731	0.0540922	0.0389611	0.045003	0.016761
ALP	0.0443414	0.0382895	0.0436899	0.0336746	0.037409	0.0385989	0.0419143	0.0451922	0.0509692	0.0427999	0.0434119	0.0373962	0.0386759	0.0496197	0.0413395	0.0572014	0.0491164	0.0300812	0.0541464	0.0433865	0.0428892	0.0575083	0.0370331	0.00131554
ALQ	0.0417345	0.0353609	0.0418548	0.0293577	0.0389202	0.0368282	0.0334403	0.0434457	0.0472469	0.0389991	0.0455482	0.0428857	0.035485	0.0491294	0.0454697	0.0453845	0.043357	0.0316131	0.031079	0.0408348	0.0438606	0.0503397	0.0349094	0.0729156
ALR	0.0436576	0.037144	0.041132	0.0344362	0.0398566	0.042394	0.0402087	0.044747	0.0420513	0.0441772	0.0514494	0.046333	0.0338419	0.0380543	0.0371255	0.0503943	0.0511294	0.0337323	0.0580184	0.0463619	0.0411569	0.0624807	0.0383815	0.00173581
ALS	0.043611	0.0398939	0.0414439	0.0335052	0.0439131	0.0392969	0.0437082	0.0390262	0.045708	0.0371707	0.0522439	0.0446969	0.0361669	0.0457228	0.0438138	0.0471077	0.0426847	0.0319368	0.0375756	0.0431621	0.0432972	0.043247	0.0360444	0.0450233
ALStop	0.0347934	0.036745	0.0446371	0.0337693	0.0564392	0.0565669	0.0509327	0.0254362	0.0167626	0.0346377	0.0345755	0.0367761	0.0512993	0.0731279	0.0424241	0.0567639	0.05529	0.0771591	0.0457908	0.0256667	0.00909823	0.0191705	0.0821376	0
ALT	0.0400842	0.0360495	0.0340775	0.0353052	0.043661	0.0369974	0.0418272	0.0451722	0.0382495	0.0474089	0.0468505	0.0418052	0.0292558	0.0383826	0.0399412	0.0530003	0.0451927	0.0440915	0.0509054	0.0330224	0.0369849	0.0438845	0.0358346	0.062016
ALV	0.0378375	0.0418006	0.0464994	0.0396625	0.0395829	0.0462697	0.0439232	0.0326358	0.0421615	0.0323902	0.0517153	0.042139	0.0472629	0.040765	0.0394057	0.0456163	0.0562972	0.0267754	0.0452234	0.0460963	0.037222	0.0495434	0.035535	0.0336398
ALW	0.0440561	0.0404787	0.0524592	0.0336154	0.0384193	0.0318736	0.0482849	0.038891	0.0318378	0.0347948	0.0519371	0.0494097	0.0687093	0.0405812	0.053181	0.064313	0.0428807	0.0296358	0.0499068	0.0530828	0.0241927	0.0560732	0.0213859	0
ALY	0.0397108	0.0426401	0.0427322	0.0469371	0.0446338	0.0425609	0.0382192	0.0381292	0.0452098	0.0379828	0.0433506	0.0570882	0.0406429	0.0499793	0.0400225	0.0481941	0.0396201	0.0354281	0.0371032	0.0433273	0.0619254	0.0466002	0.033485	0.00447726
AMA	0.0440493	0.0387187	0.048958	0.0227928	0.0349131	0.0405493	0.0451762	0.0439401	0.0501655	0.039257	0.057682	0.0518001	0.0412611	0.0352213	0.0408806	0.0522432	0.0475662	0.0260937	0.0476193	0.0511415	0.0269432	0.0483604	0.0565869	0.00808065
AMC	0.0468043	0.0294566	0.0443492	0.0526185	0.0593253	0.0409227	0.0545557	0.0365545	0.049818	0.0429828	0.0478205	0.0286111	0.0717721	0.0487384	0.0331797	0.0513436	0.0368909	0.0176009	0.0204266	0.0374711	0.0498098	0.0708429	0.0281048	0
AMD	0.0393512	0.0561039	0.050718	0.0339329	0.056747	0.0347874	0.0359403	0.0572668	0.0388648	0.0425049	0.0352971	0.054017	0.0383572	0.021396	0.0197923	0.0478706	0.0485605	0.0254527	0.0345741	0.0643474	0.066628	0.0578632	0.0396264	0
AME	0.0444334	0.042443	0.041453	0.0261163	0.0410191	0.0442932	0.0410407	0.0458315	0.0362584	0.0469917	0.0409998	0.0443127	0.0317601	0.0377429	0.0594639	0.0448425	0.0594387	0.0397219	0.0357452	0.0404173	0.0374705	0.0516676	0.0665365	0
AMF	0.0478509	0.0452424	0.0424774	0.0515357	0.0286355	0.0466511	0.0244876	0.0361934	0.0381627	0.0322943	0.0538586	0.0377714	0.0370765	0.0496359	0.0680037	0.0481609	0.0398983	0.0648286	0.031992	0.0347822	0.0443861	0.0576733	0.0384016	0
AMG	0.054403	0.0360203	0.044817	0.029488	0.02754	0.0592164	0.0476501	0.025858	0.0434129	0.0320821	0.0570397	0.0449287	0.0395954	0.032322	0.0379933	0.046415	0.0374712	0.0501135	0.050573	0.0362393	0.053953	0.0438489	0.0565362	0.0124827
AMH	0.0314164	0.039588	0.0292898	0.0559724	0.0216199	0.0435311	0.0657421	0.0700331	0.0321059	0.0740825	0.0470534	0.0222437	0.0736912	0.0365384	0.042079	0.0307256	0.0281292	0.0184731	0.0251744	0.0225317	0.0697043	0.0206538	0.0467044	0.0529166
AMI	0.0348576	0.0380584	0.0366124	0.0513638	0.0601145	0.0324901	0.0262723	0.0377218	0.0366175	0.0499216	0.0355028	0.0449068	0.0646182	0.0352064	0.0319566	0.0357869	0.0273316	0.0576371	0.0228035	0.0687963	0.076758	0.0581231	0.0365429	0
AMK	0.0399334	0.0528991	0.029184	0.0530769	0.0379696	0.0362246	0.0252402	0.0596631	0.0416067	0.0529604	0.0376886	0.0478897	0.0459522	0.0433103	0.0404357	0.0394504	0.0458711	0.0420062	0.0322957	0.0237842	0.0607026	0.0626198	0.0492357	0
AML	0.0399805	0.0448147	0.0367306	0.0299253	0.0278653	0.0442615	0.0391778	0.0389181	0.0475383	0.0270773	0.051287	0.0428048	0.0381087	0.0676967	0.0439486	0.0520404	0.0446079	0.0396825	0.0293066	0.055001	0.0570859	0.0384513	0.0504275	0.0132617
AMM	0.0494989	0.028931	0.0640954	0.0296207	0.0326076	0.0222688	0.0336685	0.0169194	0.0409592	0.0526628	0.0415012	0.0647426	0.0389975	0.0531745	0.0299469	0.0506563	0.0466283	0.039104	0.0257852	0.104062	0.0760807	0.0200383	0.0380497	0
AMN	0.0374656	0.0394458	0.0412831	0.0390399	0.0401928	0.0597903	0.0419855	0.0374929	0.0454019	0.0298994	0.045021	0.0563896	0.0566701	0.020584	0.0420389	0.0291025	0.0259673	0.0327073	0.0211751	0.0296726	0.0042073	0.059839	0.0581613	0.106467
AMP	0.0552972	0.0320559	0.0455809	0.0332967	0.0414954	0.0376219	0.0257073	0.0607486	0.0393821	0.0363009	0.0519329	0.0435353	0.0510055	0.0338341	0.0630273	0.0441695	0.0392799	0.0668683	0.027071	0.0693169	0.00660122	0.0428866	0.0440754	0.00890911
AMQ	0.0409468	0.0467571	0.044603	0.0369138	0.0302214	0.0395265	0.0410462	0.0471472	0.0409339	0.0313879	0.0348545	0.0506264	0.06926	0.0360146	0.049927	0.0472703	0.0441244	0.033106	0.0328325	0.0607895	0.016864	0.073041	0.0518059	0
AMR	0.0327442	0.0412353	0.0472897	0.0484104	0.0332668	0.0372121	0.0383902	0.0372064	0.0633089	0.0545438	0.0414062	0.0427832	0.0209981	0.0682105	0.0387433	0.0449246	0.0408116	0.0390144	0.0507171	0.061182	0.0354887	0.0498513	0.0322612	0
AMS	0.0394267	0.0385466	0.035249	0.0468645	0.043422	0.0412671	0.0274048	0.0279701	0.0353475	0.0444147	0.0501956	0.035786	0.0314449	0.0317621	0.0474409	0.0463654	0.0474017	0.055605	0.0432405	0.0548525	0.0841062	0.0371584	0.0547277	0
AMStop	0.0675718	0.0223006	0.0187291	0.117713	0.0383634	0.0915481	0.0627183	0.0360204	0.0271287	0.0261603	0.0515395	0.0438559	0.0968603	0.0360197	0	0.0279595	0.0685093	0	0.0768529	0.0484623	0	0.0271475	0.0145394	0
AMT	0.045208	0.0485629	0.0460678	0.0486423	0.0548558	0.0495396	0.0389988	0.051033	0.058187	0.0339748	0.0515198	0.035382	0.0292249	0.0318951	0.0547173	0.0330104	0.0531534	0.0372679	0.0412095	0.032423	0.00811283	0.068377	0.048637	0
AMV	0.0499824	0.0316468	0.0424733	0.0388955	0.0380734	0.0525394	0.0373465	0.0441004	0.0520859	0.0320286	0.0461783	0.0445412	0.0422245	0.0405917	0.04012	0.0287855	0.0318625	0.0435784	0.0326116	0.0364091	0.0458885	0.0649635	0.027915	0.055158
AMW	0.0487072	0.0498646	0.0347152	0.023377	0.0586925	0.0646432	0.0442861	0.0604066	0.0454952	0.0323262	0.0382122	0.0541924	0.00569951	0.0317924	0.0575713	0.0616954	0.0742905	0.0321473	0.0457875	0.0128324	0.0181951	0.0383383	0.0667319	0
AMY	0.0334112	0.0491313	0.0316504	0.0408899	0.0547458	0.0309416	0.04899	0.0459914	0.0254694	0.0471557	0.0410323	0.0461143	0.0218246	0.036522	0.0425435	0.0346492	0.0323433	0.0711238	0.0461775	0.0564177	0.0464487	0.0672858	0.0491405	0
ANA	0.0417288	0.0477419	0.0470355	0.029986	0.0450133	0.0428726	0.0420882	0.0418934	0.0424416	0.0525045	0.0526224	0.0478467	0.0451942	0.0289171	0.0498204	0.0457557	0.0386814	0.0539812	0.0379682	0.0548675	0.0307651	0.0419121	0.0362144	0.00214764
ANC	0.0399402	0.0597871	0.0504097	0.0549787	0.032394	0.0427582	0.0405138	0.0513262	0.0566959	0.0521869	0.045043	0.0673515	0.0552073	0.0296546	0.0565263	0.0318721	0.0309906	0.0184527	0.0304192	0.0475712	0.00652755	0.0395426	0.0598506	0
AND	0.0269895	0.0416839	0.0378439	0.0428683	0.0709069	0.0344152	0.0314364	0.0270818	0.0416432	0.0626936	0.0468227	0.0278209	0.047538	0.0383653	0.0457064	0.0319699	0.0432305	0.077587	0.0349098	0.0379545	0.030675	0.0442234	0.0560236	0.0196103
ANE	0.0330843	0.0350224	0.0354692	0.0513814	0.0309512	0.0458806	0.0319826	0.0462533	0.0478677	0.0270671	0.0329478	0.0443631	0.0345989	0.030946	0.0380567	0.0366774	0.02188	0.0336466	0.0168618	0.0129832	0.0199959	0.0341074	0.045936	0.212039
ANF	0.0444955	0.0460598	0.0472673	0.043537	0.0431791	0.0426235	0.0449746	0.0363623	0.0382464	0.0414343	0.037676	0.0553403	0.0314694	0.0238232	0.0340581	0.0413642	0.0425861	0.041839	0.0625342	0.0607312	0.0394676	0.0396903	0.0612405	0
ANG	0.0384704	0.0264787	0.0424781	0.0409472	0.0361204	0.0324825	0.0366525	0.0400957	0.0277445	0.0393122	0.0285419	0.0340199	0.0314473	0.0446058	0.04514	0.0377365	0.0336364	0.0481443	0.0327489	0.0461907	0.0301177	0.0438175	0.0349988	0.148072
ANH	0.0429472	0.0425997	0.046563	0.0520817	0.0404137	0.0298967	0.0348851	0.0235262	0.0440111	0.0319678	0.0443039	0.0351118	0.0462568	0.0341503	0.0484603	0.0288647	0.038766	0.0368336	0.0412897	0.0265472	0.0781783	0.0331741	0.0312456	0.0879255
ANI	0.0377517	0.0521092	0.0409006	0.0581602	0.0460779	0.0484813	0.03835	0.0416905	0.0432479	0.0322779	0.036917	0.0493228	0.0507657	0.0357903	0.0408582	0.0338872	0.0361203	0.0564719	0.0310488	0.0402162	0.0506451	0.0557276	0.0431816	0
ANK	0.0334019	0.0584693	0.0549382	0.0489158	0.0441791	0.0355565	0.0378846	0.0434375	0.0445041	0.0622416	0.0210534	0.047169	0.042092	0.0469586	0.0402797	0.0261229	0.0401918	0.0680586	0.0189948	0.0389609	0.0447915	0.0318527	0.0518101	0.0181354
ANL	0.0406711	0.0391745	0.0470064	0.0537827	0.0462614	0.0392496	0.0412957	0.061096	0.0558625	0.0476465	0.0522577	0.0446043	0.0367783	0.035169	0.0360972	0.0384988	0.0358959	0.038753	0.0406455	0.0394314	0.0251595	0.0482551	0.0420421	0.0143658
ANM	0.0342999	0.0377332	0.0442077	0.0478015	0.0701048	0.0319485	0.043934	0.0292547	0.0234102	0.0856506	0.0439518	0.0623323	0.0311391	0.037482	0.0426936	0.0347715	0.0432214	0.0332783	0.0273077	0.0245998	0.0706323	0.0261825	0.0634707	0.0105918
ANN	0.0312966	0.038364	0.0260237	0.0329868	0.0325505	0.03287	0.0284139	0.0235527	0.0402289	0.0268801	0.0394775	0.0353331	0.0482547	0.0382726	0.040886	0.0169761	0.0267407	0.0493315	0.0188445	0.0373468	0.0336981	0.0209208	0.0468556	0.233894
ANP	0.0315294	0.0441405	0.0453438	0.0366496	0.0422989	0.0330638	0.0372422	0.0394762	0.0391915	0.0523883	0.0382039	0.0375769	0.0424613	0.0312216	0.033519	0.0434559	0.0374436	0.0478994	0.0296706	0.0622857	0.039023	0.0540947	0.0373733	0.0644466
ANQ	0.0455026	0.0288832	0.0371771	0.0526148	0.0392457	0.0454306	0.0497981	0.0395533	0.0381917	0.040143	0.0327958	0.0407485	0.0545438	0.036003	0.0531621	0.0476272	0.0490503	0.0512744	0.0348923	0.0457107	0.0493356	0.0428043	0.0425746	0.00293753
ANR	0.0355317	0.0403912	0.0331929	0.0289429	0.0348667	0.025184	0.0322466	0.0417399	0.0317005	0.0384659	0.0307148	0.0343779	0.0427582	0.0329704	0.0334292	0.0231422	0.0318313	0.0617116	0.0297477	0.0250113	0.035129	0.0407105	0.04927	0.186934
ANS	0.0387705	0.0397702	0.0372913	0.0438338	0.0340136	0.0386128	0.0444221	0.0547478	0.0428826	0.0435388	0.0535815	0.058325	0.0613413	0.0410602	0.047743	0.0446208	0.0416513	0.0359827	0.0337288	0.0430902	0.0313322	0.0330094	0.0534788	0.00317148
ANStop	0.0346949	0.0183205	0.0346194	0.0453299	0.110308	0.042305	0.023186	0.0332905	0.0334303	0.0241777	0.0698624	0.0810643	0	0.0665799	0.010576	0.163657	0.0542719	0.022441	0.0118381	0.0597193	0	0.0334534	0.0268751	0
ANT	0.0472224	0.0428025	0.038707	0.0541391	0.0488846	0.050581	0.0440553	0.0473333	0.0311119	0.0453145	0.0435912	0.0458418	0.0339417	0.0301207	0.0356792	0.0307287	0.0399856	0.04438	0.0316742	0.053262	0.07511	0.0330793	0.0524542	0
ANV	0.0310936	0.0490592	0.0355602	0.0444066	0.0506799	0.0290331	0.0382722	0.0456932	0.0384625	0.0650693	0.035382	0.0390884	0.0385477	0.033448	0.0404175	0.0326859	0.0324581	0.0501281	0.0266029	0.0381715	0.0213646	0.0306112	0.037852	0.115912
ANW	0.0354657	0.0419419	0.0344055	0.0347528	0.0587283	0.0420437	0.0707744	0.0283585	0.046276	0.0360426	0.0324612	0.0187023	0.0550746	0.0189053	0.031532	0.0807115	0.0513683	0.0764654	0.0453791	0.0508718	0.0270493	0.0712431	0.0114467	0
ANY	0.031966	0.0530499	0.0451866	0.0536973	0.0399266	0.0380495	0.0406902	0.0335932	0.036851	0.0413698	0.0472307	0.0533488	0.0327296	0.0343229	0.0459366	0.0334447	0.0432568	0.0472593	0.0245407	0.0422492	0.0710504	0.0418301	0.0430374	0.0253828
APA	0.0410459	0.0301908	0.0356236	0.0291393	0.0521513	0.0478853	0.0364194	0.0311328	0.0495512	0.038782	0.0471122	0.0383344	0.0312473	0.0348601	0.0422507	0.0605316	0.0495498	0.0344341	0.0690043	0.0473087	0.0435342	0.0639371	0.0418886	0.00408557
APC	0.0558872	0.0354699	0.0496885	0.0247139	0.0473502	0.0279572	0.0632052	0.0419375	0.0388343	0.0554231	0.0456438	0.0368303	0.0295795	0.0391868	0.0412795	0.0309515	0.0590287	0.0361484	0.0451055	0.0536483	0.0452475	0.0580326	0.0388508	0
APD	0.0487575	0.0380233	0.0427952	0.0403453	0.0356786	0.0381668	0.0406292	0.0323444	0.0452403	0.0285243	0.041817	0.0388529	0.0279564	0.0479382	0.0432118	0.0564889	0.0497478	0.075338	0.0471362	0.052453	0.0396658	0.0391773	0.0380012	0.0117105
APE	0.0470317	0.0387658	0.0376623	0.0422343	0.0480154	0.0432544	0.0343297	0.0474873	0.045159	0.0431105	0.0411982	0.0395206	0.0288258	0.0414755	0.0419642	0.0534241	0.0422197	0.0461931	0.0460904	0.0507481	0.0356913	0.0459831	0.0526513	0.00696427
APF	0.0367987	0.0319595	0.0375008	0.0404873	0.0367577	0.0328936	0.0419111	0.0398223	0.0406561	0.0350272	0.0440641	0.0449832	0.0317286	0.0513257	0.0366881	0.0542654	0.0377501	0.0536882	0.0391782	0.0511963	0.097492	0.042685	0.0385778	0.00256318
APG	0.0442346	0.0351176	0.039042	0.0303618	0.0311706	0.0419788	0.0533557	0.0352071	0.0419022	0.0493242	0.0428505	0.0445856	0.035259	0.0529184	0.0370757	0.0551626	0.0444645	0.038676	0.0621344	0.0466371	0.0416662	0.0553622	0.0371069	0.00440634
APH	0.0346006	0.0392111	0.0417772	0.0648171	0.0348035	0.031466	0.0432897	0.0298144	0.0312082	0.0414713	0.0448288	0.0323007	0.0389537	0.0424469	0.0423816	0.0553063	0.0538224	0.0357672	0.045822	0.032634	0.0462719	0.0548425	0.0587442	0.0234185
API	0.0432765	0.0485164	0.042075	0.0365348	0.0381022	0.0422151	0.0296625	0.0366269	0.059341	0.0482527	0.0455822	0.0339643	0.024432	0.0540877	0.0690037	0.050249	0.0534623	0.0387577	0.0270334	0.0418293	0.0377796	0.0455797	0.0536359	0
APK	0.0454388	0.0421167	0.0418027	0.0383532	0.0453078	0.0346508	0.0428766	0.0300783	0.0444601	0.0569598	0.0403827	0.0436374	0.0327559	0.0514415	0.0490277	0.0327297	0.0401753	0.0477521	0.0395845	0.0472754	0.0555025	0.0538127	0.0406211	0.00325683
APL	0.0372135	0.0438276	0.0372921	0.0401277	0.0426021	0.0377691	0.0400395	0.0344653	0.0522303	0.036989	0.0471981	0.0386497	0.0392727	0.043953	0.0360392	0.05318	0.0486804	0.0366836	0.0480806	0.0529407	0.0475145	0.0576298	0.0395386	0.00808314
APM	0.051807	0.0340304	0.0503624	0.0477409	0.0284184	0.0310258	0.0301059	0.0368222	0.046422	0.0372072	0.0577263	0.0404464	0.0373105	0.0328192	0.04196	0.0571638	0.0369747	0.0485642	0.0555069	0.054926	0.027487	0.0615366	0.0536363	0
APN	0.0401881	0.0419843	0.0439953	0.0339974	0.0436633	0.0399546	0.047338	0.0369893	0.046663	0.0359307	0.052132	0.0441912	0.0314975	0.0522466	0.0449478	0.0473742	0.0281409	0.0589075	0.0365006	0.0702944	0.042338	0.0362411	0.0418055	0.00267844
APP	0.0386026	0.0351166	0.0360598	0.0318455	0.0384941	0.0434994	0.0449252	0.0331421	0.0449298	0.0401645	0.0373707	0.0424595	0.030505	0.0428367	0.0314922	0.0542153	0.0579009	0.0312107	0.0608439	0.038334	0.0336881	0.0492109	0.0360997	0.0670528
APQ	0.0480579	0.0305543	0.0425505	0.038927	0.0456812	0.0439579	0.0416218	0.0390328	0.0413593	0.0537638	0.0411363	0.0568645	0.0318502	0.0317641	0.0418187	0.0486855	0.0431537	0.028308	0.0549937	0.0564992	0.0346632	0.05843	0.044767	0.0015594
APR	0.0512942	0.0322486	0.0335089	0.0442641	0.0425187	0.0405856	0.0448846	0.0399218	0.0366532	0.0379681	0.0532049	0.0313624	0.0228335	0.0422023	0.0338808	0.0557782	0.056405	0.0430578	0.0621589	0.0473171	0.0288311	0.0719244	0.0438921	0.00330375
APS	0.0397887	0.0310063	0.0379531	0.037466	0.0363028	0.0419618	0.0424037	0.0361039	0.0470364	0.0382728	0.0449208	0.0385652	0.0347737	0.0422699	0.0411415	0.0577893	0.0535575	0.0451226	0.0553212	0.0500831	0.0410678	0.0474915	0.0394651	0.0201351
APStop	0.0581622	0.0372935	0.027636	0.00434233	0.0188693	0.00337713	0.0222108	0.0159451	0.0240181	0.0270209	0.0395459	0.0323561	0.038113	0.0372047	0.0607868	0.0701354	0.0750955	0	0.133247	0.0214528	0	0.120174	0.133014	0
APT	0.0539575	0.0409194	0.0386336	0.0442923	0.0317458	0.0414464	0.0347501	0.0321829	0.0541706	0.0316873	0.0473466	0.0397095	0.0317511	0.0345582	0.0368479	0.0497939	0.0572785	0.0414959	0.0620982	0.0581198	0.0309031	0.0543709	0.0456845	0.0062561
APV	0.0496537	0.0461493	0.0312166	0.0419994	0.0497979	0.04048	0.0392567	0.0486536	0.0430042	0.0464028	0.0471811	0.0407955	0.0408129	0.0389223	0.0325465	0.0514468	0.0447971	0.0363864	0.0388787	0.0395226	0.0530621	0.0395746	0.0403151	0.0191442
APW	0.0286722	0.0264165	0.0357622	0.0429241	0.0393395	0.0497712	0.0412497	0.0448973	0.0388506	0.0437078	0.0699817	0.0430333	0.0291124	0.0248364	0.0482525	0.0481967	0.0352992	0.0502273	0.0733732	0.0295601	0.0738041	0.0403174	0.0424145	0
APY	0.0463501	0.0318684	0.0465704	0.0277557	0.0267535	0.0498446	0.0576479	0.054357	0.0446607	0.0426178	0.0484334	0.0394831	0.0476154	0.05065	0.0388542	0.0489051	0.0382658	0.0349763	0.0431614	0.0398905	0.0282805	0.0418983	0.0568469	0.0143129
AQA	0.0444192	0.0358312	0.0323522	0.026143	0.0505951	0.0438645	0.0366286	0.0519987	0.0442953	0.0421761	0.0468881	0.0349017	0.0284169	0.0419242	0.036992	0.0525513	0.0500737	0.0323558	0.0420387	0.0422549	0.0390003	0.0509134	0.0453267	0.0480584
AQC	0.0480504	0.0364816	0.0343653	0.0422866	0.0474931	0.0328873	0.0404858	0.0605184	0.0299864	0.0312293	0.0451191	0.0402347	0.055673	0.0493694	0.0265621	0.0407943	0.0765915	0.0434791	0.0373773	0.0503532	0.0615221	0.0492117	0.019928	0
AQD	0.0456072	0.0409197	0.0384158	0.0392089	0.0580634	0.0475461	0.0591539	0.0331523	0.0504129	0.0332497	0.0446348	0.0411328	0.0249048	0.029363	0.0367118	0.0534272	0.0451247	0.0446957	0.0522082	0.0463028	0.0496914	0.0299831	0.0451156	0.0109742
AQE	0.0416922	0.0403763	0.0354568	0.0333979	0.0411935	0.0484325	0.0402827	0.0501619	0.0418128	0.0351344	0.0392329	0.0424907	0.0326418	0.0576584	0.0474671	0.0421233	0.0453991	0.0252702	0.0540839	0.0369866	0.0541461	0.0573137	0.0500065	0.00723871
AQF	0.0395316	0.0367151	0.0401437	0.0420507	0.0313816	0.0362586	0.0498753	0.0369244	0.0391862	0.055259	0.0493108	0.0449565	0.0471383	0.0413994	0.0351912	0.0473345	0.0367865	0.0418615	0.0259621	0.0391407	0.0640359	0.0581875	0.0451646	0.0162045
AQG	0.0353103	0.0327512	0.0357441	0.0328956	0.0299836	0.0401851	0.0393973	0.036729	0.0381653	0.0345206	0.0430545	0.041849	0.0278164	0.0373176	0.0391233	0.0468045	0.043654	0.043295	0.0453636	0.0544365	0.0269776	0.064541	0.0367862	0.0932989
AQH	0.0532437	0.0286523	0.0403252	0.0354469	0.0246451	0.0416964	0.0487268	0.0450142	0.0477902	0.0456904	0.0478018	0.029384	0.035001	0.0526061	0.0527222	0.0370456	0.0751529	0.0307095	0.107324	0.042321	0.0186229	0.0294297	0.0306478	0
AQI	0.0455237	0.0459561	0.0345583	0.0478624	0.0415965	0.0587743	0.037939	0.046593	0.0363817	0.0358294	0.0400004	0.0331611	0.0522045	0.0452219	0.0342841	0.0364321	0.0383516	0.0415697	0.0332587	0.0313435	0.0803878	0.0521573	0.050613	0
AQK	0.0339092	0.037524	0.0387071	0.041944	0.0419208	0.0387373	0.0287545	0.0397883	0.0389888	0.0371309	0.0367296	0.0454483	0.0398825	0.0331564	0.0540269	0.037526	0.03313	0.0311472	0.0424461	0.044322	0.0385636	0.034179	0.0293576	0.12268
AQL	0.0433673	0.0362927	0.0413203	0.034785	0.0313577	0.0389834	0.0424548	0.054213	0.0403326	0.0353397	0.0492666	0.0396841	0.038875	0.0477331	0.0374281	0.0452627	0.0513041	0.0401102	0.0522625	0.0446529	0.0469176	0.0631816	0.0257256	0.0191494
AQM	0.0297223	0.0313895	0.0308559	0.0701349	0.0286357	0.0347774	0.0296941	0.0449393	0.0334121	0.0640204	0.0504516	0.041387	0.0795297	0.029959	0.0296515	0.0299632	0.0338134	0.0547612	0.0411802	0.0480595	0.0560538	0.0434223	0.064186	0
AQN	0.0399438	0.0591321	0.046054	0.047019	0.0353571	0.0565375	0.0409362	0.0363269	0.0387338	0.0492087	0.0520949	0.0325506	0.0373177	0.0310202	0.0447361	0.0386527	0.0419212	0.0214613	0.0328751	0.0560137	0.0759182	0.0436826	0.0425067	0
AQP	0.0407299	0.0302058	0.0363785	0.0424316	0.0336766	0.0441819	0.0334821	0.040562	0.048006	0.0554885	0.0490098	0.0304413	0.0411669	0.0382006	0.0439762	0.053141	0.0640271	0.038627	0.0586111	0.0398467	0.0429882	0.0601703	0.0346511	0
AQQ	0.0515604	0.0375927	0.0364753	0.0407762	0.0339681	0.045596	0.043732	0.0671604	0.0446922	0.0285642	0.0398864	0.0401848	0.0375213	0.0342696	0.0337577	0.0426687	0.0552442	0.0390709	0.0429389	0.0445604	0.00987224	0.0488833	0.039735	0.0612891
AQR	0.0374356	0.0355119	0.0427534	0.0252778	0.0264826	0.0372985	0.0373419	0.0425957	0.0333578	0.0398625	0.0429363	0.0368965	0.0311523	0.0353898	0.0410003	0.0472099	0.0491735	0.0407133	0.0755089	0.0621558	0.0466933	0.0712338	0.0374665	0.0245525
AQS	0.0520859	0.0388257	0.0419241	0.037642	0.0365004	0.0418796	0.0372892	0.0398882	0.0467495	0.0399685	0.0429732	0.0383067	0.039004	0.0447935	0.0508235	0.0518238	0.0526251	0.0349407	0.0375465	0.0424737	0.0512715	0.0623758	0.0358175	0.00247132
AQStop	0.0593597	0.0408843	0.0429207	0.0202318	0.0468884	0.0157348	0.0229966	0.0247639	0.0310849	0.0839307	0.0472443	0.0301508	0	0.016509	0.102273	0.108925	0.0538285	0	0.0352241	0	0.0708619	0.0995403	0.0466471	0
AQT	0.0412716	0.0413446	0.0365959	0.0470034	0.0371174	0.0410091	0.0396632	0.0283282	0.0431106	0.0352087	0.051147	0.0609805	0.0319362	0.0353366	0.0375753	0.060299	0.0553868	0.0383887	0.0428382	0.0636528	0.0409484	0.0382981	0.0339499	0.0186095
AQV	0.0382751	0.032095	0.0293313	0.0307247	0.0470072	0.0378342	0.0376517	0.0379989	0.0448461	0.0270283	0.035537	0.0346986	0.0287932	0.0411322	0.0326685	0.0462194	0.0433209	0.0194093	0.0405372	0.0292515	0.0493226	0.0268672	0.0313086	0.178141
AQW	0.0566068	0.049426	0.0489228	0.0267881	0.0313789	0.0289861	0.0377301	0.0413425	0.0246949	0.0590158	0.0514033	0.0633535	0	0.0741301	0.0529888	0.03873	0.0557782	0.0201809	0.0380207	0.0479506	0.0611904	0.0343819	0.0322244	0.0247751
AQY	0.0216807	0.0245097	0.0372511	0.026292	0.0171375	0.0284811	0.0144088	0.0325648	0.0173126	0.0267113	0.025874	0.0368498	0.0247251	0.0191554	0.0292106	0.0231956	0.0331024	0.0286665	0.0271789	0.0340196	0.0131554	0.0132821	0.0213406	0.423894
ARA	0.0402886	0.035076	0.0394885	0.0334647	0.0392266	0.033899	0.0431479	0.0443137	0.0377662	0.0427701	0.043967	0.0415298	0.0334488	0.0453333	0.0347316	0.0596288	0.050142	0.0203403	0.0598696	0.0521677	0.0463	0.0540518	0.0606039	0.00844422
ARC	0.0432664	0.0491147	0.0510975	0.0426015	0.0455683	0.044601	0.0507512	0.0361	0.0563914	0.0427259	0.0386444	0.0345925	0.0311597	0.0688563	0.0293085	0.0441077	0.04977	0.00811163	0.0438602	0.0467706	0.0439983	0.035269	0.0555879	0.00774531
ARD	0.0482197	0.0431468	0.0423545	0.0397081	0.0705616	0.0403708	0.0397132	0.0415433	0.0382413	0.0477221	0.0453779	0.0363649	0.0335865	0.0355691	0.0442514	0.0465783	0.0538562	0.0252587	0.0560496	0.0409151	0.0318557	0.0458394	0.0403326	0.0125833
ARE	0.0426761	0.0353266	0.0370562	0.0387695	0.0381048	0.0393621	0.0340122	0.0503877	0.0354802	0.034715	0.0455297	0.0401287	0.0377405	0.0388255	0.0475293	0.0471483	0.0437918	0.0457148	0.0470343	0.0571127	0.0246891	0.0681482	0.0557225	0.0149944
ARF	0.0469981	0.0509514	0.0462845	0.0363624	0.0286207	0.0373508	0.0333382	0.0453476	0.0407945	0.0551956	0.0473422	0.0362968	0.0376363	0.0499655	0.0376166	0.041392	0.0360513	0.0297195	0.0557676	0.0740044	0.0324406	0.0601265	0.0379645	0.00243235
ARG	0.0381682	0.0337097	0.0364511	0.0297656	0.0337153	0.0413617	0.0425721	0.0443761	0.0511081	0.0512902	0.0453608	0.0450944	0.0260017	0.0391953	0.0294571	0.0546837	0.0471974	0.0300302	0.058853	0.0441393	0.0340925	0.0530955	0.0352668	0.0550141
ARH	0.0292261	0.0331699	0.0371679	0.0248806	0.035138	0.0459569	0.0391806	0.0439892	0.0414131	0.0297975	0.0365546	0.0272941	0.0189566	0.0465263	0.0322496	0.0489194	0.0390747	0.027372	0.0891173	0.0261774	0.0556756	0.0580184	0.0385852	0.0955593
ARI	0.0307404	0.0389177	0.0459543	0.0359933	0.0352867	0.0349911	0.0286259	0.0338479	0.0313599	0.0306307	0.0301349	0.0340153	0.0496027	0.0459357	0.0450605	0.0375332	0.0312399	0.0249898	0.0240726	0.0354196	0.0315166	0.0542598	0.0526984	0.157173
ARK	0.0419702	0.0350787	0.0426784	0.0417631	0.0386564	0.0443632	0.0380631	0.0446766	0.0391258	0.0442186	0.034371	0.0412391	0.0223511	0.0432213	0.0493131	0.0466145	0.0465236	0.0420228	0.0349144	0.0430545	0.0416231	0.0516818	0.0358992	0.0565764
ARL	0.0466843	0.037474	0.0390852	0.0292941	0.0355517	0.0450772	0.0432567	0.0480216	0.0395431	0.0410147	0.0532101	0.0420968	0.0268595	0.0523747	0.0452794	0.0569563	0.0511478	0.0398813	0.0502048	0.0480691	0.0340787	0.0638918	0.0294632	0.00148365
ARM	0.0314106	0.0485336	0.0350226	0.0223849	0.0251285	0.0435231	0.0322024	0.0479487	0.0374023	0.0464313	0.0414909	0.0479541	0.0317224	0.0325361	0.0342736	0.0482954	0.03226	0.0657984	0.0417129	0.0407033	0.0212341	0.030975	0.0387085	0.122347
ARN	0.0471006	0.0497425	0.0436536	0.037891	0.0314883	0.0305443	0.041733	0.0338532	0.0423242	0.0339292	0.0393322	0.0397747	0.0479439	0.0409617	0.0461378	0.0499269	0.0380806	0.0273844	0.0386425	0.0364373	0.0426232	0.0275553	0.0388076	0.0941318
ARP	0.0432476	0.0339203	0.0375151	0.0313913	0.0471367	0.0402827	0.0487642	0.0375693	0.0419607	0.0435634	0.0456924	0.0393743	0.0237257	0.040984	0.0484193	0.0526901	0.0408316	0.036693	0.0703657	0.0548542	0.0409251	0.0569515	0.0406688	0.00247312
ARQ	0.0471786	0.0411055	0.0393726	0.0499847	0.0350644	0.0388743	0.0487262	0.058438	0.0448391	0.0314824	0.0493057	0.0484354	0.0309858	0.0425246	0.043667	0.0496196	0.0447271	0.0271866	0.0387805	0.0513081	0.0400387	0.0492123	0.0411963	0.00794659
ARR	0.0459013	0.033104	0.0385696	0.0357304	0.0354418	0.0364293	0.0425146	0.044816	0.0473708	0.0518528	0.0542185	0.0368783	0.0271499	0.0384793	0.0374102	0.0540995	0.0476159	0.0468781	0.0666862	0.0359697	0.0375879	0.0528777	0.0363042	0.016114
ARS	0.0379084	0.0279168	0.0362107	0.0313817	0.0321351	0.0376706	0.0442	0.0357393	0.0457841	0.0361446	0.0347925	0.0317202	0.0272446	0.0454249	0.0412243	0.0404453	0.039841	0.0341112	0.0515778	0.0343779	0.0516119	0.0508505	0.035593	0.116094
ARStop	0.0227166	0.0134948	0.00944464	0.00890397	0.0077383	0.0115414	0.0177113	0.0181642	0.0246247	0.0105536	0.00831684	0.00663464	0	0.0254295	0.0173116	0.019739	0.0197415	0	0.0135643	0	0.0103954	0.0219037	0.0175965	0.694474
ART	0.0359557	0.0362794	0.0411334	0.0382999	0.0367531	0.0358372	0.0471049	0.0244163	0.0463406	0.0397213	0.0388487	0.0367136	0.0358922	0.0339381	0.0248992	0.0428322	0.0319765	0.0266635	0.0448013	0.0450046	0.0754567	0.0430603	0.0376481	0.100423
ARV	0.03896	0.0420329	0.032999	0.035313	0.033235	0.0417985	0.033041	0.0318377	0.0536738	0.0362918	0.0366851	0.0335008	0.0313725	0.0411142	0.0361708	0.0541719	0.0451434	0.027289	0.0491471	0.0482247	0.0494735	0.0603851	0.0434044	0.0647345
ARW	0.045267	0.0493105	0.0536968	0.0388771	0.0208476	0.0469617	0.0282063	0.0364487	0.062528	0.0227948	0.0683775	0.0480755	0.045376	0.0506223	0.0540367	0.0447957	0.0434651	0.0143325	0.0540047	0.0381411	0.0492518	0.0518884	0.032694	0
ARY	0.0312532	0.0345963	0.0324845	0.0323263	0.0539706	0.0363882	0.0377108	0.047377	0.0580323	0.0419705	0.0485698	0.0386666	0.0261331	0.0510206	0.0476342	0.0484941	0.0415889	0.0547486	0.0583173	0.0448293	0.0342648	0.0470857	0.052537	0
ASA	0.0398224	0.039717	0.0381669	0.0330269	0.0431921	0.0398806	0.0377872	0.0376206	0.0455965	0.0370855	0.0435061	0.0382683	0.0282598	0.0434225	0.044058	0.0418131	0.0342129	0.0353995	0.04555	0.0494442	0.0301645	0.0432956	0.0472346	0.0834752
ASC	0.0387835	0.035457	0.0319604	0.0317644	0.0328643	0.0463493	0.0453894	0.0292525	0.0546604	0.032271	0.0525581	0.0401241	0.0438113	0.0562823	0.044466	0.054035	0.0396402	0.0419341	0.0501674	0.0323821	0.0455615	0.0457679	0.0466326	0.0278852
ASD	0.0436219	0.051773	0.0414961	0.0470981	0.0641317	0.042595	0.03335	0.0405605	0.0437008	0.0452775	0.036326	0.0378379	0.0309702	0.0460053	0.0585219	0.05291	0.0372457	0.0482277	0.0320517	0.0386542	0.0263293	0.035098	0.0488129	0.0174046
ASE	0.0395814	0.0445962	0.0409385	0.0350767	0.044852	0.0418678	0.0421889	0.043453	0.0397604	0.0390947	0.0328132	0.0440614	0.0469713	0.0438414	0.0496961	0.0399712	0.0461689	0.040396	0.0363925	0.0525287	0.0567885	0.0490749	0.0438751	0.00601118
ASF	0.0393087	0.0416623	0.0388951	0.0469401	0.0468742	0.0471005	0.0411145	0.0506956	0.0507388	0.0337093	0.0399762	0.0486929	0.0444311	0.0358243	0.031996	0.0430234	0.0421192	0.0446537	0.0392995	0.0603249	0.0348157	0.043472	0.0491112	0.00522087
ASG	0.0480286	0.0298629	0.0408019	0.0457805	0.0430646	0.0413341	0.0441116	0.036713	0.0482669	0.0419442	0.0447278	0.0415624	0.0319454	0.039074	0.0441977	0.0510783	0.0453845	0.0484108	0.0471244	0.0427505	0.0408545	0.0446596	0.0477502	0.0105715
ASH	0.0363027	0.0336695	0.0340565	0.0306475	0.0308631	0.0455897	0.0410563	0.0413831	0.030495	0.0326498	0.0407247	0.0235614	0.0256186	0.0395961	0.0383057	0.0388239	0.0402848	0.0240831	0.0416065	0.0372518	0.0272617	0.0525056	0.0273995	0.186263
ASI	0.0413846	0.0415277	0.0422761	0.051003	0.0534653	0.0426651	0.03063	0.0392589	0.0353844	0.0450277	0.0428513	0.0403548	0.0373048	0.0405454	0.0519328	0.0456267	0.0357898	0.0373103	0.0288363	0.0470468	0.0423574	0.0488287	0.0375816	0.0410106
ASK	0.0377683	0.0487761	0.0417219	0.0459891	0.0498984	0.0503179	0.0432233	0.0496479	0.0417372	0.0407552	0.0378204	0.0456551	0.0567241	0.0393331	0.0478174	0.0290388	0.0417993	0.0445448	0.0344081	0.0515089	0.0240114	0.0363641	0.0368343	0.0243046
ASL	0.0403983	0.0376508	0.0424516	0.0432294	0.0469767	0.0404664	0.0439676	0.0435755	0.0428569	0.0449787	0.0444898	0.0442121	0.0409187	0.0474853	0.042519	0.0503022	0.0443669	0.032602	0.0478485	0.0446682	0.0440759	0.0443902	0.0395592	0.00601019
ASM	0.0391724	0.0403468	0.0491573	0.0468681	0.0296532	0.0326596	0.0495438	0.0481882	0.0480449	0.0439968	0.0496438	0.0284971	0.0485412	0.0413035	0.0498629	0.0591345	0.0428957	0.0306273	0.0320682	0.0419871	0.0472768	0.0297462	0.054833	0.0159514
ASN	0.0471004	0.0464881	0.0393845	0.0503807	0.043985	0.0432973	0.0429491	0.0368872	0.0398697	0.0568518	0.0409345	0.0385688	0.0514886	0.0473049	0.045622	0.041965	0.0382541	0.0427079	0.0343947	0.0488708	0.0322298	0.0288619	0.0616031	0
ASP	0.0367401	0.0371243	0.0392249	0.0358958	0.038922	0.0360814	0.0435918	0.0336779	0.0426904	0.0489181	0.0486918	0.0390482	0.0460701	0.0522257	0.0408868	0.0454455	0.0473014	0.036044	0.0514592	0.0549304	0.0450711	0.0474839	0.0446716	0.00780369
ASQ	0.0392669	0.0320653	0.0342479	0.0285995	0.044151	0.0407779	0.0347534	0.0276363	0.0529607	0.0383584	0.0409492	0.0395364	0.0517454	0.0385366	0.0406793	0.0489813	0.0410493	0.0658243	0.0368529	0.0355297	0.0373439	0.0462859	0.0380518	0.0658164
ASR	0.0468485	0.0402941	0.0390638	0.0358518	0.0300736	0.0384712	0.0418796	0.0368005	0.0401625	0.0342911	0.0424425	0.0333929	0.0440644	0.0467983	0.0452643	0.0469976	0.0459578	0.0314535	0.0429623	0.0437199	0.0377507	0.0537963	0.0429374	0.0587254
ASS	0.041759	0.0362291	0.0339711	0.0402432	0.0371207	0.0371818	0.0373973	0.0324742	0.0413122	0.0424061	0.0405952	0.0382856	0.0408091	0.0394185	0.0400205	0.0460214	0.0382295	0.0410939	0.0349521	0.0404901	0.0401142	0.0538932	0.0458911	0.0800906
ASStop	0.0515624	0.0253277	0.0777736	0.0250671	0.0762491	0.0146215	0.0347255	0.0383529	0.0808794	0.0362107	0.028536	0.0443611	0.00687551	0.0268466	0.0146211	0.0774022	0.0229258	0.0387804	0.0716009	0.0722408	0.0109747	0.0404677	0.0835972	0
AST	0.0358714	0.0346247	0.0473965	0.0333725	0.0382496	0.0487737	0.0387604	0.0453716	0.0455277	0.0447985	0.0359313	0.0418065	0.0454605	0.0378319	0.0420662	0.0376653	0.0444697	0.0443526	0.0343642	0.0453677	0.0537366	0.0423566	0.0429355	0.0389088
ASV	0.0450463	0.0450519	0.0428079	0.0402488	0.0494052	0.0421022	0.0487394	0.0398368	0.049305	0.0381903	0.0431681	0.0407421	0.037374	0.047405	0.0442948	0.0425691	0.043296	0.0408178	0.0418603	0.0464507	0.032678	0.0472374	0.0459885	0.00538464
ASW	0.0476626	0.0369767	0.0465821	0.0507625	0.0338572	0.0459061	0.0427714	0.0484065	0.0527815	0.0199392	0.0533421	0.034746	0.0518078	0.0484056	0.0502658	0.0639315	0.0502542	0.0321436	0.0597327	0.0495741	0.00413478	0.0479173	0.0239134	0.00418527
ASY	0.0432039	0.0386965	0.0434736	0.0340112	0.0362652	0.033342	0.0380093	0.04163	0.0461082	0.0515763	0.0384425	0.0376948	0.0514256	0.0549226	0.0456774	0.0423609	0.0644455	0.0417402	0.0432911	0.0489495	0.0180188	0.0432399	0.0432095	0.0202654
AStopA
AStopC
AStopD
AStopE
AStopF
AStopG	0	0	0	0	0	0	0	0	0	0	0	0	0	0	0	0	0	0	1	0	0	0	0	0
AStopH
AStopI
AStopK
AStopL
AStopM
AStopN
AStopP
AStopQ	0	0	0	0	1	0	0	0	0	0	0	0	0	0	0	0	0	0	0	0	0	0	0	0
AStopR
AStopS
AStopStop
AStopT
AStopV
AStopW
AStopY
ATA	0.039681	0.0384691	0.0426438	0.0378418	0.0463646	0.0418507	0.0383764	0.0390946	0.0376586	0.0410465	0.0419942	0.0412179	0.0358042	0.0511338	0.0456295	0.0566235	0.0364855	0.0329419	0.0521326	0.0552665	0.0433696	0.0388589	0.056489	0.00902601
ATC	0.0569215	0.0435541	0.0446181	0.0331585	0.0432262	0.035735	0.0452277	0.049863	0.0620083	0.032424	0.0438032	0.0370612	0.0332611	0.0446441	0.0419967	0.0486055	0.0387542	0.0574539	0.0426787	0.063186	0.0199093	0.0340844	0.0444665	0.00335873
ATD	0.0314763	0.0450815	0.0413035	0.0612929	0.0816656	0.0382052	0.0437992	0.0510266	0.0403003	0.0677075	0.0345717	0.0310632	0.0321399	0.0413722	0.0323334	0.0411062	0.0289278	0.0384873	0.0320725	0.0415622	0.0505125	0.0365863	0.0318413	0.0255647
ATE	0.0420298	0.0406224	0.0439978	0.0400409	0.042753	0.0408008	0.0378963	0.0422089	0.0439933	0.0411153	0.034691	0.0457888	0.039089	0.0540105	0.0556706	0.0385084	0.0377212	0.0360044	0.0336112	0.0419858	0.0555249	0.0440237	0.0644353	0.00347647
ATF	0.0354032	0.0549925	0.0406752	0.0318097	0.0415948	0.0331368	0.0422933	0.0571527	0.0511154	0.0332064	0.0498837	0.0400114	0.0422637	0.036077	0.0374482	0.0524035	0.0562922	0.0202264	0.0322	0.0490199	0.0603063	0.0479201	0.040083	0.0144847
ATG	0.0352734	0.0328881	0.0381457	0.0385308	0.0431166	0.0357441	0.0417567	0.0423841	0.0342431	0.0397368	0.0374896	0.0365918	0.0248667	0.0411504	0.0430387	0.0479729	0.0391967	0.0405188	0.041598	0.046034	0.0551282	0.0478573	0.0444188	0.0723186
ATH	0.0324595	0.0334767	0.0326138	0.031807	0.038393	0.0470691	0.0361536	0.0281175	0.0333941	0.0541936	0.0451834	0.0352215	0.0533142	0.0373092	0.0432887	0.0444899	0.0367297	0.0962277	0.0478778	0.0385572	0.044871	0.0415677	0.0488901	0.0187941
ATI	0.0441202	0.0422675	0.0459575	0.0455677	0.0454451	0.0331152	0.0418179	0.0365739	0.0404002	0.0409503	0.0418652	0.059002	0.0497207	0.0466309	0.0400858	0.0364328	0.0432279	0.0351324	0.0330018	0.0451064	0.0436067	0.025727	0.0401057	0.0441393
ATK	0.0385484	0.0396505	0.0411357	0.0373538	0.0300927	0.046351	0.0407887	0.0482899	0.032307	0.0455181	0.0338126	0.0404994	0.0230237	0.0436657	0.0298662	0.040474	0.0288937	0.0389586	0.0247987	0.0480363	0.0176402	0.0429767	0.0489373	0.138381
ATL	0.0454428	0.0489304	0.0411167	0.0417529	0.0434328	0.0442652	0.0420574	0.0354212	0.0462672	0.0368316	0.0581255	0.0401027	0.0356159	0.0460075	0.0443471	0.0444375	0.0534128	0.0380627	0.0474083	0.0444908	0.0325392	0.0417677	0.0375641	0.0106003
ATM	0.043916	0.0403298	0.0363406	0.0504479	0.0395073	0.0457018	0.0274107	0.0271422	0.0444617	0.0379465	0.0574777	0.0516351	0.0340604	0.0441054	0.0510898	0.0484568	0.0446174	0.0301892	0.0394515	0.0483857	0.0427171	0.0562548	0.0465622	0.0117924
ATN	0.0389428	0.0589029	0.0583437	0.0314477	0.0412538	0.0639128	0.0419837	0.057012	0.0270759	0.0305928	0.0475942	0.0492971	0.0325494	0.0308658	0.0494907	0.0346699	0.0394666	0.0418586	0.0375768	0.0385966	0.0342905	0.0229894	0.0386963	0.0525898
ATP	0.0322344	0.0375712	0.0558733	0.0353357	0.0423746	0.0363223	0.0344434	0.0352044	0.0463367	0.0328728	0.0405854	0.0365351	0.033058	0.0404005	0.0396233	0.0394277	0.0357106	0.0315285	0.0456037	0.0356361	0.0359776	0.0442208	0.0511562	0.101968
ATQ	0.0485192	0.0404405	0.04759	0.043859	0.0431162	0.0391429	0.0402499	0.0434164	0.0490485	0.0415453	0.0397917	0.0400027	0.0373385	0.0410688	0.0458519	0.0562432	0.0538818	0.0468665	0.0422481	0.0351267	0.0360956	0.0375857	0.0390755	0.0118956
ATR	0.0437748	0.043728	0.0441298	0.0391507	0.0477584	0.0465898	0.0353863	0.0435906	0.0397876	0.038577	0.0515492	0.0414741	0.0300158	0.0456106	0.044571	0.0546748	0.0426696	0.0256869	0.0428068	0.0419465	0.0363465	0.0548274	0.0519696	0.0133783
ATS	0.0366184	0.0382611	0.0363239	0.0293808	0.0361449	0.034198	0.0320701	0.0328034	0.0424575	0.03353	0.0397744	0.0376463	0.0459562	0.0328029	0.0382112	0.0333841	0.0326149	0.0395571	0.0335041	0.0451149	0.0472812	0.0424869	0.0398209	0.140057
ATStop	0.0441259	0.0548247	0.0733831	0.0271303	0.0648409	0.0158249	0.0982954	0.0249057	0.0375155	0.0301469	0.0427634	0.00505391	0.119062	0.0332071	0.0553857	0.0515525	0.045114	0	0.0664234	0.022339	0.0237559	0.0375414	0.0268082	0
ATT	0.0414261	0.0333479	0.0396163	0.0425813	0.0454782	0.0412294	0.0440268	0.0410261	0.0460329	0.0411972	0.0517535	0.0370806	0.0532842	0.0496072	0.0329162	0.0419184	0.0419724	0.0296309	0.0432083	0.0470301	0.0491147	0.054268	0.0437656	0.00848784
ATV	0.0434718	0.0428161	0.0376033	0.0487923	0.0427359	0.034587	0.0354207	0.0388816	0.038303	0.0406632	0.0389879	0.0391024	0.0473979	0.0381033	0.0303864	0.0408039	0.0502868	0.0355407	0.0295329	0.0466621	0.0436138	0.0436042	0.0325187	0.0801842
ATW	0.0507301	0.0395306	0.0539005	0.037743	0.0160009	0.0479681	0.0392385	0.0405638	0.0313993	0.0564652	0.0496568	0.0404704	0.0626188	0.0450702	0.0429554	0.0253639	0.0679662	0.0205079	0.0402683	0.0439633	0.0386911	0.0543498	0.0545779	0
ATY	0.0395904	0.0398512	0.0471857	0.0409499	0.0382112	0.037882	0.0422588	0.0364051	0.0425185	0.0547954	0.0356325	0.0452878	0.0425629	0.0437908	0.0432447	0.0409538	0.0521816	0.0426792	0.0464353	0.0404616	0.0377439	0.0413549	0.0557973	0.0122255
AVA	0.0381718	0.0371503	0.0448884	0.0372271	0.0422191	0.0394038	0.0374995	0.0380059	0.0409356	0.0342061	0.0442645	0.0349538	0.0342497	0.0390269	0.0380721	0.0402066	0.0461363	0.0361568	0.0443048	0.0397248	0.0523305	0.0534379	0.0417338	0.0656941
AVC	0.0482768	0.0345009	0.0394388	0.0518512	0.0406667	0.0479485	0.0366559	0.0607573	0.0303119	0.0320405	0.047177	0.0322752	0.0457877	0.0367633	0.0372513	0.0555715	0.0519433	0.0438258	0.0326143	0.0343636	0.0697643	0.0472493	0.0362398	0.00672536
AVD	0.0544345	0.0453296	0.0533421	0.0422549	0.0541023	0.0354321	0.0352807	0.0370343	0.0487314	0.0507018	0.0421485	0.0444425	0.0476948	0.0398005	0.0375273	0.0388243	0.0327321	0.0434729	0.0415516	0.0438129	0.0347155	0.0423487	0.0407222	0.0135626
AVE	0.0434615	0.0395486	0.0477294	0.0384461	0.041876	0.0397361	0.0360093	0.0393184	0.0466341	0.0408097	0.0412857	0.0356208	0.0463431	0.0580478	0.038063	0.0436164	0.0406296	0.0372522	0.0355044	0.0433193	0.0398656	0.0356997	0.0418635	0.0493197
AVF	0.0458311	0.0526392	0.0419617	0.0432345	0.043962	0.0443843	0.036857	0.0444522	0.0462331	0.0370883	0.0481574	0.0473567	0.044588	0.0320156	0.0481658	0.0474436	0.0442862	0.0519038	0.0320377	0.0395151	0.0310429	0.0299128	0.0378082	0.0291228
AVG	0.0470828	0.0397012	0.040454	0.0414653	0.0462868	0.041421	0.0411697	0.0405726	0.0453209	0.0389576	0.0403545	0.0424604	0.0324172	0.0496893	0.0418544	0.0455293	0.0402147	0.0377981	0.0534956	0.0433425	0.0204368	0.0393969	0.0386422	0.0519361
AVH	0.0292291	0.038992	0.0351351	0.0262632	0.0305108	0.0366825	0.0404375	0.0393628	0.0355753	0.0352583	0.0311648	0.0235633	0.0317545	0.0357539	0.0359521	0.0519417	0.0213904	0.0517419	0.0314941	0.0357475	0.0262819	0.0425221	0.0299235	0.203322
AVI	0.0465473	0.0452821	0.0472097	0.0399982	0.0339718	0.0425608	0.0415377	0.0500708	0.0410629	0.0355566	0.0434318	0.0453833	0.0462771	0.0347152	0.0400853	0.0447387	0.0425675	0.0486037	0.0320492	0.0431142	0.0439385	0.0362274	0.0467094	0.0283609
AVK	0.0452736	0.0448655	0.0391846	0.0441621	0.0452442	0.0377303	0.0417698	0.0467553	0.0497747	0.0522963	0.0392929	0.0410732	0.0413785	0.0570129	0.0449368	0.0321576	0.0454551	0.0474759	0.0340941	0.0568005	0.0378226	0.0321157	0.036471	0.00685692
AVL	0.0459111	0.0377107	0.0444969	0.0420915	0.0393212	0.0432796	0.0477763	0.0475646	0.0397471	0.0348248	0.0464944	0.0439327	0.0411643	0.0519053	0.0463435	0.0530215	0.0476579	0.0413634	0.03484	0.0419271	0.0419638	0.0385384	0.0358281	0.0122957
AVM	0.0415046	0.040987	0.0452133	0.039094	0.0365333	0.0428276	0.0476616	0.0483658	0.0662656	0.0310159	0.057719	0.0576339	0.0488869	0.0514521	0.0392303	0.0603072	0.0399835	0.0270537	0.0334828	0.0463811	0.0456422	0.0232672	0.0294916	0
AVN	0.042965	0.0644531	0.0380883	0.050568	0.0477782	0.0443793	0.0381651	0.0488351	0.0521764	0.0389727	0.0445252	0.0392355	0.0610789	0.0482664	0.0405897	0.0414327	0.0396525	0.0292831	0.0345295	0.0446936	0.0259984	0.029958	0.0428622	0.0115132
AVP	0.0430076	0.0455744	0.036978	0.0281591	0.034771	0.0385479	0.0392124	0.0508426	0.0488635	0.0404365	0.0409708	0.0305714	0.0397013	0.0347782	0.040281	0.0571391	0.0379683	0.0419474	0.0467518	0.047841	0.0562308	0.0559498	0.0472139	0.0162621
AVQ	0.0391437	0.0337981	0.0312723	0.0385359	0.0321214	0.0357638	0.0341949	0.0384009	0.03394	0.0278892	0.0373329	0.0346921	0.0304913	0.0419071	0.0352615	0.0379737	0.0401156	0.0411338	0.0277783	0.0396335	0.0486702	0.0444036	0.0370875	0.158459
AVR	0.0373124	0.035348	0.0453048	0.028748	0.0370139	0.0378548	0.0401973	0.0439381	0.037579	0.0394827	0.0519997	0.0381952	0.0493966	0.0346286	0.039569	0.0434988	0.0473488	0.028991	0.0425035	0.0330643	0.0527422	0.0516367	0.0324647	0.0711817
AVS	0.0389158	0.034965	0.0424356	0.0371836	0.0454464	0.041654	0.0383315	0.0388688	0.0451203	0.0410165	0.0389147	0.0353244	0.0385125	0.0387574	0.042638	0.0403133	0.0355643	0.042997	0.0328413	0.0302444	0.0326381	0.0447342	0.0405862	0.101997
AVStop	0.0229384	0.0419279	0.0469507	0.0138322	0.0881563	0.00717174	0.0550284	0.0846533	0.0850088	0.0450859	0.0613703	0.0790188	0.0303515	0.00564346	0.0699226	0.0131418	0.0736034	0.0342387	0.0210719	0.0759292	0	0.00850676	0.0364479	0
AVT	0.0412138	0.0470816	0.0516068	0.036602	0.0354806	0.0469693	0.0452442	0.0522105	0.0376352	0.0503079	0.0457599	0.0445814	0.0395395	0.0416988	0.0459827	0.0347752	0.0356758	0.0498304	0.0423709	0.0303698	0.0591685	0.0389599	0.0389495	0.00798547
AVV	0.0418263	0.0497804	0.0504184	0.0468231	0.0322996	0.0455431	0.0428345	0.04145	0.04215	0.043145	0.0504443	0.0530173	0.0442625	0.0427961	0.0360817	0.052733	0.0451307	0.0338927	0.0390307	0.0434865	0.0274043	0.0502992	0.0364822	0.00866843
AVW	0.0494407	0.0262488	0.0366424	0.043532	0.0311207	0.0415007	0.0365121	0.0300794	0.0453085	0.0368254	0.038366	0.0429007	0.0369759	0.0275007	0.0507825	0.0567024	0.0593114	0.0886368	0.0343806	0.0312191	0.0541025	0.0595895	0.0423214	0
AVY	0.0567294	0.040805	0.043543	0.042444	0.0333088	0.0396609	0.0531947	0.0403208	0.0437994	0.0436438	0.0394973	0.0420112	0.0347514	0.0376063	0.0376892	0.0713223	0.0474037	0.0415542	0.0446685	0.0422509	0.0510326	0.0426609	0.0278557	0.0022459
AWA	0.038079	0.0436858	0.0520185	0.0225066	0.0339728	0.0368503	0.0525109	0.0391475	0.0404038	0.035276	0.0489602	0.03663	0.0298913	0.0391468	0.0518194	0.072028	0.0484561	0.0190588	0.0525897	0.0253594	0.0663825	0.0546375	0.0479902	0.0125987
AWC	0.0489038	0.0528207	0.0640774	0.0580858	0.0252407	0.0496922	0.0379635	0.0758372	0.017849	0.0447508	0.024415	0.0504952	0.0127456	0.0308084	0.0090347	0.0680637	0.0476506	0.0191706	0.0518285	0.0605818	0.0339076	0.0357227	0.0803546	0
AWD	0.0373653	0.0523464	0.0367767	0.0468263	0.0562817	0.05114	0.0475631	0.0317065	0.0394935	0.0283414	0.0369916	0.033407	0.0480955	0.0560952	0.0523009	0.0728866	0.0397613	0.00986458	0.0617947	0.0295327	0.0139582	0.0533071	0.0570995	0.00706433
AWE	0.0413209	0.0448588	0.0320987	0.0369385	0.0345721	0.0436444	0.0490514	0.0321708	0.0550073	0.0353625	0.0432943	0.0481672	0.0529963	0.0599932	0.0530348	0.0438687	0.0571714	0.0228584	0.0514796	0.0573207	0.0149281	0.0589772	0.0308846	0
AWF	0.0375861	0.0518397	0.0382507	0.0469086	0.0318496	0.0250813	0.0524858	0.0574164	0.0527026	0.0416996	0.0441577	0.0327686	0.0385988	0.0502385	0.0632717	0.0348183	0.0760527	0.00725704	0.0449817	0.0265543	0.0205372	0.0162274	0.0463517	0.0623638
AWG	0.0377308	0.0473708	0.0390528	0.0303363	0.0335552	0.0353899	0.0352656	0.0227854	0.0419487	0.0318707	0.0482998	0.0349343	0.0363088	0.0590724	0.0434319	0.0720556	0.0710819	0.035839	0.0756232	0.0499577	0.0241484	0.0585144	0.0354263	0
AWH	0.042611	0.0248981	0.0476297	0.0438079	0.0412455	0.0411685	0.040458	0.0335132	0.0656253	0.0340753	0.0562639	0.0285624	0.0520685	0.0290443	0.0361989	0.0572296	0.0522068	0.0632552	0.065545	0.00901783	0.0127864	0.0740899	0.0486988	0
AWI	0.0404803	0.0267193	0.0323655	0.0366153	0.0194466	0.0371778	0.0303472	0.0373478	0.0600074	0.0406866	0.0498762	0.0257675	0.0557944	0.0634902	0.0355948	0.0521818	0.0608864	0.0226584	0.0358583	0.0334988	0.0748095	0.0375306	0.0331655	0.0576938
AWK	0.0478854	0.0474107	0.0434851	0.0337515	0.0465034	0.0646631	0.0301764	0.0342588	0.0303553	0.0351261	0.0501724	0.0533657	0.0541902	0.0352658	0.0825873	0.057095	0.0520176	0.0244522	0.0295602	0.0244018	0.0345994	0.0455644	0.043112	0
AWL	0.039	0.0363289	0.0286389	0.0374992	0.0716979	0.0466624	0.0383613	0.0340194	0.0483966	0.0490221	0.059957	0.0348451	0.0280731	0.0556181	0.0555817	0.0628723	0.0443095	0.0141962	0.0489652	0.0217953	0.0355393	0.0602323	0.0483881	0
AWM	0.0220404	0.0207198	0.0272129	0.0165798	0.0182011	0.0251103	0.0386829	0.0202938	0.0176976	0.0240473	0.0244524	0.0130044	0.0114886	0.0299061	0.0142514	0.0165814	0.0139301	0.01296	0.0210796	0.0129332	0.00305635	0.0305896	0.0206942	0.544487
AWN	0.0240751	0.0301927	0.045543	0.0330276	0.0382717	0.0165126	0.0455855	0.0279132	0.0333465	0.0188743	0.0314006	0.0480479	0.0310592	0.0346502	0.0256857	0.0231608	0.0366136	0.031144	0.025157	0.00517997	0.0220341	0.0406238	0.0419599	0.289941
AWP	0.0532645	0.0418091	0.0281304	0.0291533	0.0294232	0.044615	0.0561195	0.0437415	0.0554844	0.0208999	0.0408464	0.0266283	0.0309533	0.0368343	0.0493678	0.0661185	0.0550461	0.0302619	0.068767	0.0480095	0.0263508	0.0676684	0.0371705	0.0133363
AWQ	0.0588076	0.0345625	0.0488997	0.0347332	0.0173798	0.0253757	0.0340961	0.0438019	0.0669491	0.023391	0.0538256	0.0580358	0.0138571	0.0502425	0.0650746	0.0379996	0.0322037	0.0182371	0.0398561	0.0641316	0.0479238	0.0524312	0.0707216	0.00746294
AWR	0.0471207	0.0269945	0.0394282	0.0410431	0.0349969	0.0445678	0.0514931	0.028436	0.0406915	0.0261593	0.0471975	0.0357758	0.0390825	0.0417055	0.0252946	0.0831396	0.0489334	0.0153349	0.063199	0.0344324	0.0379726	0.117158	0.0298429	0
AWS	0.0267454	0.0347234	0.0308777	0.0444738	0.0351377	0.0305455	0.0334821	0.0410039	0.0372715	0.0441561	0.0319651	0.0232402	0.0253474	0.0607979	0.0485122	0.0543268	0.0364968	0.0257343	0.0426116	0.0456556	0.0343906	0.0447567	0.0530774	0.11467
AWStop	0.0322056	0.0141717	0.0357061	0	0.0487586	0	0.0239138	0.0343355	0.0258598	0.0249367	0.0196515	0.0209022	0	0.0686698	0	0.133258	0.0559755	0	0.109887	0	0.196502	0.155266	0	0
AWT	0.0418645	0.0571554	0.0333235	0.0392699	0.0544436	0.0356313	0.0334772	0.0331888	0.02672	0.0490389	0.0510905	0.0250811	0.0164131	0.0469213	0.0392661	0.0257616	0.0391803	0.0277727	0.0836308	0.0461924	0.0949699	0.0414015	0.0582054	0
AWV	0.0393658	0.0411889	0.0475241	0.0297166	0.0297995	0.0491856	0.0552133	0.0419693	0.0491698	0.0298035	0.0384329	0.0471245	0.0334392	0.0447664	0.0337772	0.0644303	0.0669	0.0320635	0.0512399	0.0527016	0.048038	0.0477979	0.0263521	0
AWW	0.0279279	0.031196	0.0410862	0.030875	0.0243937	0.0414757	0.0526414	0.0274846	0.036225	0.037427	0.0786522	0.069018	0	0.0515327	0.0392918	0.0480013	0.0261373	0.00694772	0.0256554	0.0231113	0.0393235	0.0621429	0.0998459	0.0796075
AWY	0.0513806	0.0538636	0.0376976	0.0355396	0.00686376	0.0506733	0.0420795	0.041084	0.0600647	0.0526551	0.0470278	0.092686	0.0303269	0.029	0.0483687	0.03189	0.051218	0.0293237	0.0360939	0.0325147	0.0207462	0.0837844	0.0351177	0
AYA	0.0402668	0.0496391	0.0482544	0.0402311	0.0366451	0.0424202	0.0544129	0.0331444	0.060267	0.0295737	0.0512184	0.0357424	0.0466854	0.0426135	0.0532495	0.0488816	0.0360225	0.0507494	0.0393993	0.0522374	0.025743	0.0478187	0.0347842	0
AYC	0.0352341	0.0545817	0.0376687	0.0563687	0.0408243	0.0379941	0.0480539	0.0471471	0.0424374	0.0359116	0.0408051	0.0497026	0.0309221	0.0563456	0.0383584	0.0455221	0.028745	0.0232549	0.0226947	0.0309426	0.0888441	0.0658667	0.0417746	0
AYD	0.0475472	0.0632601	0.0421722	0.044338	0.045732	0.0485032	0.0697805	0.0328006	0.0390768	0.0515419	0.0597322	0.0330377	0.0534558	0.0328	0.0341029	0.0379589	0.044723	0.0385933	0.0349916	0.0248734	0.0273044	0.0638246	0.0298497	0
AYE	0.0333082	0.0406422	0.0410481	0.0332888	0.0464098	0.0302044	0.0357687	0.0275883	0.0367613	0.0246602	0.0374097	0.0356566	0.0350006	0.0386229	0.0384287	0.0319569	0.0336742	0.0326166	0.0384868	0.0131339	0.0473663	0.0345475	0.0342642	0.199155
AYF	0.0398089	0.0385591	0.0638534	0.0523193	0.0609832	0.0459558	0.0341073	0.0316429	0.0448266	0.051434	0.0422576	0.0371503	0.0432199	0.0497237	0.0373381	0.0350881	0.0221083	0.0411372	0.0446069	0.0375046	0.0732993	0.0329334	0.0401421	0
AYG	0.0448282	0.0349451	0.0442439	0.0354545	0.044709	0.0370354	0.0349658	0.0319092	0.0448605	0.0407872	0.0384737	0.0701898	0.0297458	0.0395668	0.0279786	0.0442528	0.0561817	0.0283931	0.0399411	0.0475104	0.0426105	0.0654134	0.0439637	0.0320401
AYH	0.0415694	0.0593379	0.0533943	0.060052	0.0514228	0.0281597	0.0414068	0.056209	0.0447761	0.0282618	0.0365011	0.0480369	0.0271292	0.0378324	0.0360572	0.019298	0.0587403	0.0262317	0.0530448	0.0392665	0.0216518	0.0619153	0.0383959	0.0313089
AYI	0.0356896	0.03395	0.033168	0.035315	0.0351614	0.027732	0.0461817	0.0226621	0.034452	0.0210305	0.0386709	0.0355116	0.0376169	0.0440644	0.0339975	0.0338783	0.0478916	0.0322502	0.0214897	0.0282314	0.0552405	0.0240382	0.0254095	0.216367
AYK	0.035313	0.03825	0.034935	0.0416421	0.0374243	0.0298099	0.0330791	0.0434405	0.0492939	0.0353352	0.0351392	0.0334971	0.0612622	0.032435	0.0419535	0.0296728	0.0516192	0.0339684	0.0398543	0.0529905	0.0348054	0.041907	0.0350691	0.0973032
AYL	0.0410636	0.041319	0.0443129	0.0455436	0.042068	0.0406129	0.0418747	0.0341479	0.0364894	0.0296757	0.0544562	0.0490384	0.03087	0.044946	0.0369957	0.0484812	0.0493256	0.0483988	0.0496616	0.029058	0.0442637	0.0483929	0.0318083	0.037196
AYM	0.0417305	0.0487569	0.039087	0.0213075	0.0457504	0.0370419	0.0566304	0.0291488	0.031197	0.0289692	0.0237074	0.0887239	0.0495047	0.0230118	0.0394778	0.0619231	0.04752	0.105485	0.0188212	0.0288969	0.0351198	0.0647496	0.0334395	0
AYN	0.0450834	0.055709	0.058847	0.0445196	0.0398818	0.0314279	0.0467109	0.0570073	0.0347269	0.0438379	0.046542	0.048994	0.05711	0.0251499	0.0615225	0.0357904	0.0733468	0.0389936	0.033985	0.0293259	0.0263881	0.0379101	0.0223339	0.00485643
AYP	0.0238613	0.0182986	0.0212408	0.0250957	0.0193369	0.0191151	0.017865	0.0148836	0.0186032	0.0241488	0.0239242	0.0144585	0.0130571	0.0237501	0.0193158	0.0176981	0.0175528	0.0198526	0.0177359	0.0315282	0.0144986	0.0233894	0.0324672	0.528323
AYQ	0.0326254	0.0422079	0.0341821	0.0285595	0.0266729	0.0391186	0.0367018	0.0584356	0.0361517	0.0416819	0.0313545	0.0377969	0.0392839	0.0292173	0.038786	0.0218693	0.0320385	0.0411498	0.0225422	0.0217609	0.0313525	0.0393225	0.0286416	0.208547
AYR	0.0394977	0.0339005	0.0487769	0.0248657	0.0349319	0.0227826	0.0348458	0.0458622	0.0464735	0.0408782	0.0276804	0.033757	0.0291497	0.0287676	0.025431	0.0440132	0.0369304	0.0244514	0.030245	0.0330956	0.0369844	0.0351935	0.0289461	0.21254
AYS	0.0372391	0.028229	0.0376438	0.0357069	0.0298478	0.0334937	0.0415933	0.0410364	0.0399524	0.0542759	0.0376168	0.0448855	0.0358857	0.0397012	0.0483314	0.0476501	0.0478632	0.0452046	0.0437775	0.0323186	0.0190936	0.0291678	0.039323	0.110163
AYStop	0.039448	0.00650948	0.0246013	0	0.0447926	0.0300629	0	0.0315427	0	0.183267	0.00902651	0.0384041	0.254459	0	0	0.25708	0.0257113	0	0.00841241	0.021219	0	0	0.025464	0
AYT	0.0510269	0.0422435	0.0385464	0.0506226	0.029854	0.0344491	0.0327518	0.0293215	0.0375002	0.0490191	0.0519285	0.0286272	0.0337206	0.0359597	0.051145	0.0485255	0.0420893	0.0749598	0.0424937	0.0357279	0.0664896	0.0425297	0.0504682	0
AYV	0.0404709	0.0487892	0.0540977	0.0598601	0.0329482	0.0369334	0.0571539	0.0527539	0.041571	0.0397323	0.0380208	0.0404407	0.0490371	0.0390763	0.0335185	0.042844	0.0323835	0.0454393	0.0380395	0.0584893	0.0377388	0.0301874	0.0504742	0
AYW	0.0329661	0.0518084	0.0287173	0.0328162	0.0641701	0.0430683	0.0244786	0.0577404	0.0510501	0.0565209	0.0402311	0.0229241	0.0225024	0.0276145	0.0669933	0.0292297	0.0859461	0.0456917	0.0629364	0.0439087	0.0143673	0.0416252	0.0526932	0
AYY	0.048531	0.0382151	0.0604137	0.031889	0.0418936	0.0357594	0.0271851	0.0462942	0.0382848	0.054718	0.0306521	0.0359186	0.0667186	0.0390317	0.0622889	0.0472077	0.0567268	0.0587422	0.0285667	0.0390807	0.0467545	0.0218921	0.0432352	0
CAA	0.0382297	0.0385702	0.0587427	0.0425415	0.0432442	0.0327901	0.0359424	0.0367287	0.0448198	0.0398433	0.0548147	0.0458504	0.0475072	0.0418421	0.0310169	0.0498011	0.0497712	0.0564122	0.0416619	0.0337775	0.0412415	0.0700793	0.0247714	0
CAC	0.0501102	0.0286851	0.0656358	0.0463509	0.0483394	0.0243325	0.0642098	0.0482237	0.0309785	0.0319329	0.0397768	0.0621676	0.0305119	0.0453862	0.0459602	0.0110094	0.0516405	0.0602344	0.0620365	0.0400734	0.0324687	0.0513103	0.0286253	0
CAD	0.0305553	0.0275021	0.0225201	0.0258582	0.0390319	0.0289309	0.0394469	0.0288742	0.0200738	0.0270195	0.0336872	0.0260284	0.0378266	0.0433106	0.0243437	0.0366359	0.0223292	0.0393023	0.0340609	0.0216651	0.0222448	0.0267836	0.0331717	0.308797
CAE	0.0343489	0.0409711	0.0339262	0.034171	0.0518716	0.0400405	0.0438899	0.0462869	0.0445212	0.0409069	0.0485149	0.0349677	0.0569851	0.0351328	0.0430513	0.0380929	0.0409117	0.0338333	0.0606823	0.0615247	0.0558524	0.040349	0.0391677	0
CAF	0.0462466	0.0504988	0.0394045	0.0581848	0.0376015	0.0237861	0.0553254	0.0356093	0.0398848	0.0444292	0.0308321	0.055028	0.0278262	0.0392609	0.0417697	0.0510285	0.0516019	0.0572405	0.0443192	0.0552799	0.0287399	0.033031	0.0530714	0
CAG	0.0378138	0.0433891	0.0366171	0.0454442	0.0355091	0.0262641	0.031277	0.024495	0.0457366	0.0426215	0.0516965	0.0428711	0.0466565	0.0474582	0.0530132	0.0641701	0.0335548	0.043344	0.0574342	0.0562996	0.0262847	0.0423068	0.0391371	0.0266056
CAH	0.0438175	0.0351602	0.0457225	0.0325533	0.0214626	0.0611112	0.0497612	0.0590813	0.0320793	0.0359235	0.0361735	0.0351302	0.0566521	0.035723	0.0222614	0.0575913	0.0388256	0.0277859	0.0439729	0.0406687	0.0589748	0.0497055	0.0798625	0
CAI	0.0543041	0.0454793	0.0402996	0.0503516	0.0411077	0.0409397	0.0442251	0.0550942	0.0302415	0.0427257	0.046497	0.0534356	0.0385024	0.0420203	0.0382687	0.0587111	0.0350136	0.0528755	0.0278929	0.0439721	0.0293927	0.0591172	0.0241231	0.0054094
CAK	0.0349195	0.0336129	0.0540397	0.0399205	0.0236802	0.0344968	0.0399739	0.0473117	0.0461474	0.0568925	0.0355125	0.0495767	0.0278084	0.0240432	0.0643101	0.0469586	0.0594281	0.0407808	0.0417842	0.0323487	0.0754591	0.0151982	0.0488385	0.0269579
CAL	0.0451071	0.0361479	0.0534741	0.0421592	0.047219	0.0551858	0.0455582	0.0603248	0.0336647	0.0390611	0.0384779	0.0424755	0.0482088	0.0392468	0.0387907	0.0383626	0.0448278	0.0404198	0.0356663	0.0479148	0.0499141	0.0405351	0.0372581	0
CAM	0.0406111	0.0349285	0.0521883	0.0418045	0.0586896	0.0512695	0.0260432	0.0432969	0.0266801	0.06289	0.0371706	0.0431307	0.0176405	0.0511682	0.0525186	0.0259696	0.0288756	0.071639	0.0178458	0.0556044	0.0225262	0.0296651	0.0508409	0.0570032
CAN	0.0416772	0.0580512	0.0507552	0.0343008	0.0283198	0.0500186	0.0614065	0.0367364	0.026087	0.033541	0.0300366	0.0517563	0.0696204	0.0398846	0.0490169	0.0350331	0.0250966	0.0488202	0.0279931	0.0649594	0.0540624	0.0506279	0.0321989	0
CAP	0.0555487	0.0358505	0.0413998	0.0263424	0.0420499	0.0363751	0.0485798	0.0217149	0.0485681	0.0463565	0.0289992	0.0380555	0.0259521	0.0467191	0.0388828	0.037797	0.0504193	0.0465753	0.0515957	0.0557751	0.0828496	0.0337236	0.0446223	0.0152475
CAQ	0.0324546	0.0407897	0.0269867	0.0191685	0.0434144	0.0383988	0.0529844	0.0618553	0.0412315	0.0526687	0.0362159	0.026402	0.0229423	0.0476349	0.0426894	0.0546354	0.0297497	0.0647014	0.0500592	0.0516544	0.0223792	0.0921653	0.0241066	0.0247118
CAR	0.0430357	0.0286488	0.0311972	0.0278735	0.0313246	0.0340118	0.0442463	0.0411761	0.0567072	0.0328952	0.0245766	0.0318703	0.0421807	0.0352932	0.0330766	0.0547911	0.0431533	0.0107061	0.0461229	0.0435277	0.0117825	0.0239399	0.03704	0.190823
CAS	0.0514529	0.0304686	0.0410727	0.040719	0.0400621	0.0301743	0.0343851	0.0531317	0.0421408	0.0379047	0.0551672	0.0372107	0.0665899	0.0441973	0.0443641	0.0412416	0.037049	0.0446906	0.0471503	0.0278345	0.0430545	0.0276408	0.0387172	0.0435803
CAStop	0.0107127	0.0176775	0.0222696	0.00699824	0.0364924	0.0054427	0	0.0256977	0.032257	0.118201	0.0490258	0.00521462	0.015356	0	0.00816384	0.0531918	0.00465486	0.0173227	0.0137071	0.0230494	0.514738	0.0129117	0.00691516	0
CAT	0.0411732	0.0438024	0.0539726	0.0411366	0.0511517	0.0290397	0.061505	0.0433798	0.0554248	0.0247541	0.0518725	0.0414984	0.018053	0.0441537	0.0516795	0.054717	0.0370438	0.0438632	0.0376004	0.0458572	0.0354661	0.0396999	0.0531554	0
CAV	0.0253347	0.0246954	0.0392881	0.0379888	0.0310734	0.0238965	0.0223838	0.031113	0.0332178	0.0240861	0.0270042	0.0289311	0.0459693	0.0338476	0.0254165	0.0289273	0.0291698	0.0338797	0.0279025	0.0193199	0.0518525	0.0309217	0.0187689	0.305011
CAW	0.0324178	0.0393254	0.033513	0.0366313	0.00994865	0.0373918	0.0741662	0.0448369	0.0654273	0.0264578	0.0465121	0.0238833	0	0.0700565	0.0454032	0.0195767	0.0472075	0.0510037	0.0523162	0.0301621	0.0320752	0.0760326	0.0407209	0.0649339
CAY	0.0362914	0.0391367	0.045903	0.0347271	0.0278591	0.036357	0.0261886	0.0572198	0.0430951	0.0463061	0.0421059	0.0457811	0.0117232	0.0621233	0.0327204	0.0697948	0.0444204	0.0495922	0.032265	0.0483902	0.0888845	0.0566784	0.0224366	0
CCA	0.0377219	0.0294718	0.0371277	0.032186	0.0253499	0.0453702	0.0403	0.0492448	0.0343071	0.0402354	0.0373447	0.0277301	0.0176562	0.0590928	0.0516267	0.0353577	0.0669013	0.0348556	0.0308639	0.0463783	0.133868	0.0482487	0.0387609	0
CCC	0.0499064	0.0366012	0.0453997	0.0657615	0.0358413	0.0303398	0.0361072	0.068214	0.0339077	0.0307157	0.0835486	0.0257463	0.0220117	0.0436562	0.0442083	0.0487128	0.0392928	0.0137949	0.0436623	0.0367104	0.0624623	0.0637495	0.0396493	0
CCD	0.0285675	0.0276108	0.0212093	0.0306593	0.0741439	0.0404319	0.0340914	0.0620014	0.0516117	0.0319946	0.0420225	0.0595962	0.0204749	0.0130527	0.0139953	0.0177308	0.0336926	0.0725911	0.0304605	0.0680511	0.158742	0.0172158	0.050053	0
CCE	0.0655596	0.0346185	0.0218057	0.0641036	0.0365006	0.025787	0.0480524	0.058171	0.0285284	0.0402826	0.0317449	0.0403538	0.0363778	0.0473477	0.028365	0.0189013	0.0602818	0.062923	0.0346363	0.0819043	0.0774216	0.0244698	0.0240265	0.00783671
CCF	0.0512459	0.0260194	0.0421437	0.0220728	0.052434	0.0354776	0.0476695	0.0396254	0.0325569	0.0523246	0.046389	0.0570169	0.0322892	0.057636	0.0497818	0.0419425	0.048939	0.0254972	0.0365079	0.0436194	0.0670021	0.0380093	0.0537999	0
CCG	0.0460812	0.0326923	0.0521326	0.036042	0.05624	0.0254825	0.036312	0.0210552	0.0445526	0.0218452	0.0556626	0.0524914	0.0215689	0.0411071	0.0458672	0.04903	0.0539398	0.0304141	0.0256704	0.026979	0.0946777	0.0483617	0.0469458	0.0348487
CCH	0.042633	0.0372177	0.0526035	0.0341396	0.0406013	0.0377306	0.0658662	0.0197939	0.0430668	0.0383349	0.0440563	0.0267774	0.0512552	0.0373878	0.0293452	0.0153643	0.0513914	0.0489242	0.0457514	0.0503029	0.0566402	0.0828781	0.0479381	0
CCI	0.041585	0.0301546	0.0457803	0.0627497	0.0478842	0.0476116	0.0456652	0.0524529	0.0324504	0.0380947	0.0450311	0.0421952	0.023508	0.052452	0.0910548	0.0421688	0.0397018	0.0113652	0.0259799	0.0302446	0.042884	0.031061	0.0453693	0.0325558
CCK	0.0536472	0.0244208	0.0499925	0.0676747	0.0241562	0.0328952	0.0484202	0.0369796	0.0200529	0.00751996	0.0821194	0.0522276	0.0609897	0.0236666	0.0211463	0.0310004	0.0337602	0.0448701	0.0276148	0.0199011	0.182006	0.0334445	0.0214943	0
CCL	0.0564487	0.043947	0.0433276	0.0586234	0.033418	0.0441221	0.049976	0.0324057	0.0540426	0.0235351	0.0569657	0.0399246	0.0290468	0.0347198	0.0308846	0.0527031	0.0683429	0.0124826	0.0584403	0.0477513	0.0198705	0.0697806	0.0392411	0
CCM	0.0363079	0.0287584	0.0905723	0.00948749	0.0164909	0.0553398	0.004044	0.0406446	0.0174923	0.0590375	0.00664641	0.0530208	0.0936816	0.0174188	0.0442707	0.0495769	0.100969	0	0.00619423	0.0624958	0.0498449	0.0350087	0.0890611	0.0336357
CCN	0.0585323	0.0348654	0.0344257	0.041035	0.0453891	0.0348152	0.0413424	0.0388119	0.0550233	0.0630078	0.0392002	0.0389156	0.0613922	0.0388112	0.0108795	0.0425313	0.0397008	0.0646379	0.0267911	0.0337881	0.0261318	0.0688267	0.0479201	0.0132255
CCP	0.0513405	0.0201272	0.0605431	0.0422794	0.0466371	0.0265583	0.0339635	0.0408031	0.0509682	0.0318022	0.0649331	0.0357447	0.0321136	0.0537398	0.0417334	0.0463492	0.0692234	0.0261635	0.0323811	0.0361517	0.0797373	0.0285019	0.0482047	0
CCQ	0.0336423	0.0352397	0.0158115	0.0200663	0.0290655	0.0349277	0.0162917	0.0245612	0.0396392	0.0161391	0.0568986	0.020648	0.0440308	0.0198826	0.0111469	0.0172491	0.149995	0.0118262	0.029945	0.0582222	0.24766	0.0387851	0.0283258	0
CCR	0.0439802	0.0307597	0.0305157	0.0410983	0.0291035	0.0242683	0.0311431	0.0540309	0.0442014	0.0135313	0.0426536	0.0328921	0.0417504	0.0344674	0.0346258	0.0397702	0.107827	0.0470974	0.0387579	0.0451203	0.11729	0.0435298	0.0315858	0
CCS	0.0434632	0.0273056	0.0500742	0.040366	0.0404328	0.0377787	0.0402441	0.0452211	0.0327968	0.0328425	0.0656628	0.0499601	0.0375313	0.0326591	0.0438966	0.056552	0.0409566	0.0541927	0.0428815	0.0349273	0.0503223	0.0492292	0.0507035	0
CCStop	0.192363	0.043122	0.00603597	0.0569044	0	0.014752	0.0161702	0.0580428	0	0.0168618	0.0398641	0.0141338	0	0.0348251	0	0.0180215	0.113549	0.140855	0.012384	0.0312366	0.0996537	0.0349961	0.0562288	0
CCT	0.0307605	0.03674	0.0381639	0.0484826	0.0310472	0.0267912	0.0239285	0.0468498	0.0423419	0.0578431	0.0446898	0.0256685	0.0391941	0.0156163	0.0506042	0.0521239	0.0237617	0.0189488	0.0424824	0.027314	0.196622	0.0447251	0.0352999	0
CCV	0.0448365	0.0264463	0.0375469	0.0207732	0.0281637	0.0452362	0.0332928	0.0650918	0.0421299	0.0391487	0.0419113	0.0111447	0.0364656	0.0264431	0.024233	0.0323677	0.0751656	0.0267383	0.0287524	0.0478928	0.232825	0.0153306	0.0180634	0
CCW	0.0602613	0.0397759	0.0280607	0.0566879	0.0410555	0.0612327	0.0563803	0.019274	0.0348389	0.0447937	0.0463311	0.0586667	0.0414629	0.0424021	0.0293909	0.0837802	0.0335163	0	0.0185053	0.134844	0.022061	0	0.0466791	0
CCY	0.0594393	0.0336286	0.0564857	0.0332826	0.0347104	0.0276103	0.0359393	0.0298746	0.0818183	0.0493111	0.0248703	0.0247999	0.0243437	0.046169	0.0517679	0.0316215	0.0427997	0.0329537	0.040562	0.0767334	0.0621718	0.0245625	0.0745448	0
CDA	0.0453515	0.0506585	0.0507644	0.0478583	0.0462143	0.038993	0.0336752	0.0446315	0.0553234	0.031739	0.0345912	0.0486798	0.0450061	0.0260346	0.0372196	0.0490785	0.0378962	0.0394878	0.045629	0.0550439	0.0798208	0.0210234	0.0352799	0
CDC	0.0582952	0.0397752	0.0348574	0.0522026	0.0483435	0.027288	0.0408546	0.0356144	0.0370788	0.027387	0.0365703	0.0459122	0.0863795	0.0377087	0.0459225	0.022766	0.0261841	0.105916	0.028495	0.0563718	0.0629448	0.0236837	0.0194493	0
CDD	0.0367137	0.0242331	0.028678	0.0675906	0.0303184	0.0503059	0.0266417	0.0693876	0.0321596	0.122754	0.028512	0.0346591	0.0621955	0.0355828	0.0406959	0.0324539	0.0256211	0.052171	0.0417563	0.0418901	0.028001	0.0281591	0.0337532	0.0257663
CDE	0.0415296	0.0358254	0.0352165	0.0354568	0.0634975	0.0380209	0.0370963	0.0512902	0.0440769	0.0501446	0.0413985	0.0436331	0.0294704	0.0552346	0.0557765	0.0331768	0.0371626	0.0478724	0.0673431	0.0362726	0.00752651	0.0416294	0.0408752	0.0304737
CDF	0.0425446	0.0489168	0.0330943	0.0466204	0.0537631	0.0432305	0.0282791	0.0669401	0.0462835	0.0199247	0.0358	0.028726	0.0649198	0.0285314	0.0449725	0.0264058	0.0393581	0.0776727	0.0474126	0.0324814	0.040822	0.0363907	0.0478387	0.019071
CDG	0.0367281	0.0530025	0.0462844	0.0542455	0.0341923	0.0254982	0.0477683	0.0408596	0.045061	0.0323244	0.070574	0.0461944	0.0444725	0.0372108	0.0410279	0.0232205	0.0222038	0.0250841	0.0361944	0.0598814	0.0835141	0.0373935	0.0359306	0.0211335
CDH	0.031178	0.0272065	0.058002	0.045568	0.0432026	0.07947	0.0341377	0.030423	0.0458262	0.0233227	0.0328897	0.0339542	0.0454493	0.0591549	0.0483251	0.0288625	0.0780697	0.00683602	0.054092	0.0318356	0.0145092	0.0382149	0.0409336	0.0685367
CDI	0.0369617	0.0448292	0.0242034	0.039237	0.0493142	0.0544585	0.0411682	0.044332	0.0612125	0.0343432	0.0528601	0.0364335	0.042386	0.0258599	0.0514056	0.0349846	0.0269014	0.0313782	0.0543872	0.0298224	0.0761136	0.0334117	0.0483148	0.025681
CDK	0.0246675	0.0169082	0.0234041	0.032642	0.0294459	0.0327774	0.0369853	0.0207356	0.0365667	0.0260787	0.0335771	0.0292487	0.0308261	0.0126435	0.0236184	0.0333683	0.0131919	0.0460245	0.108715	0.0408263	0.0130248	0.013722	0.0338876	0.287114
CDL	0.0396896	0.0365503	0.0503546	0.0370652	0.0362394	0.040468	0.0328131	0.0266101	0.0482965	0.0424539	0.0474376	0.0406311	0.0437937	0.0331531	0.0349235	0.0328451	0.0324767	0.037934	0.0316452	0.0322802	0.0299587	0.0618097	0.0419077	0.108663
CDM	0.0484243	0.0342789	0.0466849	0.0348431	0.0462193	0.0356557	0.0390835	0.0650947	0.0574788	0.0521666	0.0295479	0.0614907	0.0442636	0.00673382	0.0406464	0.064466	0.0414725	0.0317752	0.0502862	0.0271798	0.0385383	0.0710523	0.0326174	0
CDN	0.0510699	0.0668699	0.0317629	0.0390582	0.0330019	0.0345954	0.0369964	0.0451515	0.0480082	0.061726	0.0304022	0.0614407	0.0714202	0.034527	0.0531574	0.0175236	0.0267011	0.0510258	0.0531259	0.0178669	0.0456004	0.0480414	0.0332341	0.00769287
CDP	0.0598104	0.0571437	0.036768	0.0419607	0.0332963	0.0520249	0.0777633	0.0528489	0.0398031	0.0502754	0.0426019	0.0425946	0.0106751	0.0372169	0.0397271	0.0392887	0.0380223	0.0346217	0.0480413	0.0470686	0.0234295	0.0471236	0.0306462	0.0172478
CDQ	0.034266	0.0332611	0.0452534	0.0544258	0.0335682	0.0361838	0.051636	0.0386812	0.0582654	0.0421392	0.0190638	0.0385921	0.0500814	0.0494251	0.0266251	0.0483734	0.0443756	0.0499768	0.0475693	0.0404772	0.0522685	0.0534469	0.0520448	0
CDR	0.0375338	0.0447149	0.0369193	0.0370783	0.0379414	0.0265112	0.0525117	0.0431881	0.0385915	0.0441251	0.0431521	0.0383231	0.0433045	0.0439194	0.0299987	0.0380688	0.0318226	0.0562522	0.0339691	0.0344696	0.0397979	0.0353081	0.0307288	0.10177
CDS	0.0547078	0.0357707	0.0376474	0.0452616	0.0451781	0.0365951	0.0355289	0.0526579	0.0475085	0.046211	0.0486604	0.0404043	0.0442498	0.0422353	0.0371169	0.0327842	0.0351729	0.0732115	0.0520792	0.0273055	0.0392397	0.0305918	0.0376392	0.0222426
CDStop	0.0216044	0.142601	0.0718579	0	0.0245315	0.0219527	0	0.276398	0.0780635	0	0.23729	0	0	0	0	0.107272	0	0	0.0184288	0	0	0	0	0
CDT	0.0507705	0.066141	0.0422167	0.0497499	0.03641	0.0502314	0.0275302	0.0331179	0.0362072	0.0232765	0.0507495	0.0364199	0.0325579	0.0341857	0.0203635	0.0356576	0.0597961	0.0626531	0.0376095	0.0488693	0.064197	0.0273755	0.0491593	0.0247547
CDV	0.043361	0.0344509	0.0357217	0.0493086	0.0560741	0.0530352	0.0397993	0.0346715	0.0386857	0.0345069	0.0400551	0.0250155	0.0529472	0.0455858	0.0324322	0.0383753	0.0369844	0.076608	0.0640431	0.0354176	0.0312336	0.0367768	0.0388749	0.0260359
CDW	0.0389371	0.0348795	0.00462528	0.014535	0.0284223	0.0904338	0.0712481	0.0711638	0.0234487	0.0290721	0.0203648	0.086644	0.167442	0.0222383	0.0339118	0.0276192	0.0362547	0.0809515	0.0237242	0.0179521	0	0.0402255	0.0359061	0
CDY	0.0421386	0.0306266	0.0244093	0.10145	0.0376331	0.038488	0.0263676	0.0938892	0.0479021	0.0626894	0.0216679	0.0479377	0.0271475	0.0378579	0.0144326	0.0423164	0.0337397	0.048999	0.0347332	0.0651973	0.0259998	0.0228263	0.045233	0.0263173
CEA	0.065565	0.0427397	0.0476192	0.0586673	0.0413806	0.0403369	0.036604	0.0463117	0.0638807	0.0336346	0.0571813	0.0297768	0.041045	0.0463109	0.0307478	0.0468533	0.0452433	0.0252555	0.0502379	0.0357048	0.025313	0.0282367	0.043268	0.0180862
CEC	0.0386833	0.0305487	0.0195293	0.0406133	0.0423556	0.0393069	0.0400082	0.0220937	0.0557437	0.0328941	0.047419	0.0450572	0.0534699	0.0530241	0.0421134	0.016292	0.0168086	0.102764	0.0500853	0.0222939	0.0948319	0.0316377	0.0624261	0
CED	0.0421051	0.0342605	0.0609678	0.0512177	0.0321479	0.0501603	0.0412369	0.0429548	0.036286	0.0274024	0.0328902	0.0388707	0.029137	0.0679139	0.0381725	0.035595	0.0444767	0.0269992	0.0777151	0.0546681	0.0431864	0.0393735	0.0421747	0.0100878
CEE	0.0425062	0.0243698	0.0256623	0.0606069	0.0348283	0.0377083	0.0653744	0.0451155	0.0394518	0.0285876	0.0382987	0.029308	0.028226	0.0305811	0.0383807	0.0354894	0.0271492	0.0453122	0.20043	0.031368	0.0320579	0.0241895	0.0332436	0.00175402
CEF	0.0505802	0.0529227	0.049847	0.0538467	0.0280784	0.027411	0.0425654	0.0623137	0.0370037	0.0591812	0.0308634	0.0299098	0.0408169	0.0215698	0.0399733	0.0409274	0.0436303	0.0387742	0.0338772	0.0951235	0.0548648	0.0252883	0.0406311	0
CEG	0.0447535	0.047862	0.0474196	0.047863	0.0325915	0.0475856	0.0496364	0.0320102	0.047762	0.0368457	0.0369869	0.0408117	0.0270682	0.0380492	0.0385663	0.041255	0.0492308	0.0244279	0.0515447	0.0593186	0.0829559	0.0427879	0.0326675	0
CEH	0.050556	0.0522077	0.0427164	0.0447456	0.0296287	0.0331426	0.0381453	0.0912816	0.0363386	0.0530357	0.0529902	0.0547752	0.0397411	0.035208	0.0298276	0.0334026	0.0184243	0.0553793	0.0584274	0.0666691	0.00746292	0.0334153	0.0273708	0.0151081
CEI	0.0438089	0.0722909	0.037794	0.0536603	0.0509879	0.031717	0.0445251	0.0315267	0.0408929	0.0521536	0.0426036	0.0501133	0.0455281	0.0280232	0.0325508	0.0183536	0.0380714	0.01771	0.0733377	0.0341688	0.0626483	0.0699621	0.0275721	0
CEK	0.0291619	0.0327634	0.0338449	0.0418299	0.0481898	0.0456458	0.0337246	0.03969	0.0553011	0.0524623	0.024079	0.0323769	0.0426912	0.0293701	0.0355574	0.0240302	0.0340778	0.0232767	0.0815067	0.0469915	0.024986	0.0281184	0.0246718	0.135653
CEL	0.0661776	0.0566456	0.0439721	0.0532991	0.0500958	0.0396097	0.0373594	0.0415593	0.0422191	0.0333418	0.0439763	0.0373614	0.0415832	0.036243	0.0515834	0.0405112	0.0598741	0.0283408	0.0322205	0.042261	0.0331876	0.0509894	0.0319899	0.00559881
CEM	0.0384232	0.0281794	0.0283997	0.0683292	0.0351455	0.0422961	0.0273419	0.0494985	0.0347088	0.0359491	0.0253992	0.031172	0.0152993	0.00682727	0.0715762	0.0291473	0.0435939	0.0793899	0.0546258	0.0505211	0.0439573	0.0823295	0.0482271	0.0296627
CEN	0.0439487	0.038246	0.0387899	0.0551748	0.0546425	0.0673599	0.0448484	0.0408347	0.0449491	0.0268052	0.0512369	0.0535419	0.0408254	0.0596805	0.0486476	0.0249915	0.0366994	0.0651109	0.04817	0.017961	0.0202238	0.0449802	0.0323315	0
CEP	0.0460386	0.0384025	0.039544	0.0416429	0.0356167	0.0359852	0.0321192	0.0404533	0.0383889	0.0293798	0.0402861	0.0428502	0.0551155	0.0412617	0.0370124	0.0439606	0.0444057	0.0343595	0.0573968	0.0685773	0.097236	0.0292689	0.0306981	0
CEQ	0.0394357	0.0320118	0.0342173	0.0268821	0.0500631	0.0567471	0.0403771	0.0376044	0.0354021	0.0238969	0.047977	0.0281384	0.0744354	0.0321199	0.0813851	0.0492565	0.0306523	0.0411921	0.0601744	0.0379451	0.0538025	0.0673106	0.0189735	0
CER	0.0460224	0.0456324	0.0437832	0.0357102	0.0378811	0.0657559	0.0501408	0.0437095	0.0334039	0.0205407	0.0338459	0.0500872	0.028808	0.0520649	0.0404327	0.0364226	0.044012	0.0727945	0.0349719	0.0337278	0.0643767	0.047476	0.0383997	0
CES	0.0285151	0.0381968	0.0332418	0.0365254	0.037775	0.0406216	0.0348741	0.0232478	0.0255902	0.0334435	0.0250759	0.0312987	0.0288528	0.0317417	0.0311045	0.0201274	0.0255095	0.0379727	0.0355318	0.0643604	0.025586	0.0289774	0.0332044	0.248625
CEStop	0.0803225	0.0106035	0	0.125933	0.036482	0.0326469	0.0536782	0	0.0193487	0.018658	0.0441107	0.078197	0	0.0513799	0.0489691	0.0199412	0.0139606	0	0.0685161	0.276513	0	0	0.0207396	0
CET	0.0471928	0.052984	0.0363077	0.05532	0.0385624	0.057365	0.0388087	0.0416147	0.0440915	0.0368827	0.0322951	0.0644074	0.0379335	0.0543098	0.0517616	0.0372294	0.0325798	0.032807	0.03687	0.0389076	0.0645861	0.0255163	0.037581	0.00408593
CEV	0.0515822	0.0397855	0.0359037	0.037483	0.0365245	0.0441689	0.0426053	0.0329035	0.0279225	0.0309647	0.03342	0.0462676	0.0332315	0.0240979	0.0304757	0.0388498	0.0339978	0.0571685	0.0491913	0.0573624	0.0610008	0.0440084	0.0359157	0.0751687
CEW	0.0213947	0.0320602	0.0134628	0.0181316	0.00656579	0.0481797	0.0180332	0.0536336	0.0292509	0.0349227	0.0264625	0.0202657	0.00994642	0.0240422	0.00705051	0.0186622	0.0160802	0.00748018	0.0226892	0.0149295	0	0.0111509	0.0313536	0.514251
CEY	0.0390734	0.0538739	0.0317683	0.0465128	0.0236626	0.0211751	0.0483558	0.0472119	0.0240537	0.0514325	0.0373527	0.0287409	0.0497862	0.044434	0.0238213	0.0204789	0.0173554	0.0280812	0.0488842	0.0261551	0.0278141	0.058606	0.0807112	0.120659
CFA	0.052872	0.0269097	0.0519094	0.0790662	0.0433991	0.0511352	0.0354754	0.0234304	0.0460345	0.0325536	0.0565555	0.0372093	0.0712233	0.0488973	0.0485448	0.030048	0.0343223	0.0206013	0.0336895	0.0424882	0.0145752	0.0644929	0.0427645	0.0118026
CFC	0.0409889	0.0391157	0.0303873	0.0503271	0.0370095	0.0341226	0.0649052	0.0347491	0.0475842	0.0378556	0.0379684	0.0326926	0.0226526	0.0315896	0.0301074	0.0551716	0.0214583	0.0543017	0.0252752	0.0361265	0.149152	0.0214277	0.065031	0
CFD	0.0427617	0.0448708	0.0504487	0.0429765	0.0605903	0.0378804	0.0504778	0.0385759	0.0360967	0.0186776	0.0394736	0.0355813	0.0502945	0.0584474	0.0401076	0.0281285	0.0343028	0.0638278	0.0380351	0.0267367	0.036795	0.052861	0.0585091	0.0135434
CFE	0.0473953	0.0437562	0.0525468	0.0437107	0.0358778	0.0371425	0.0296724	0.0544929	0.0343255	0.0633221	0.0300542	0.0597121	0.0550612	0.0475567	0.0396596	0.0369148	0.0398422	0.0220401	0.0359367	0.0373243	0.0453619	0.053764	0.0487906	0.00573948
CFF	0.0520493	0.0340345	0.0444935	0.0406753	0.050816	0.0385541	0.0509295	0.0373402	0.0304663	0.022599	0.0471946	0.0293614	0.0334698	0.042007	0.0341047	0.0507219	0.0760924	0.0125854	0.0522826	0.0397717	0.0489724	0.0586295	0.0728487	0
CFG	0.0477101	0.0365706	0.0371124	0.045578	0.0320384	0.0328407	0.0508542	0.0352776	0.0271872	0.0488584	0.0399118	0.0259707	0.0397101	0.0147671	0.0242389	0.040756	0.0423534	0.0215684	0.0481366	0.0309061	0.035214	0.027206	0.0536469	0.161586
CFH	0.0423742	0.0541047	0.0404336	0.0562708	0.0299734	0.0705857	0.0417806	0.0355488	0.0451804	0.041954	0.0661242	0.0324613	0.0398301	0.0177741	0.0465853	0.0534624	0.0591609	0.00449312	0.0474042	0.0478278	0.00635768	0.0736782	0.0466345	0
CFI	0.0515894	0.0572467	0.0540883	0.0420049	0.0390527	0.0547002	0.0557951	0.056197	0.0639373	0.0303933	0.0369539	0.0458569	0.0835961	0.0322828	0.0148142	0.0371241	0.0311882	0.0435242	0.0401798	0.0289563	0.0171072	0.048662	0.0347493	0
CFK	0.0325241	0.031376	0.0284313	0.0479417	0.0606042	0.0440645	0.033439	0.0573473	0.0482133	0.0368064	0.0358752	0.0267922	0.0741161	0.0360081	0.0368607	0.0424434	0.0384109	0.0377586	0.0369913	0.0322978	0.0686927	0.036185	0.0613689	0.0154515
CFL	0.0494891	0.0397073	0.0418904	0.038718	0.0393695	0.0370376	0.0462094	0.0516563	0.0392618	0.0450882	0.0512637	0.0395245	0.0858073	0.0412295	0.0356816	0.0448784	0.0553692	0.0258764	0.0422148	0.0299675	0.0189853	0.0500041	0.0397886	0.0109812
CFM	0.0372691	0.0371996	0.0665151	0.0451303	0.0309648	0.0757398	0.0384732	0.0959429	0.0591213	0.0211151	0.0665596	0.0283184	0.0416961	0.0668681	0.0498761	0.0496481	0.0252786	0.0352771	0.00465235	0.0117348	0.0332777	0.0394414	0.0399004	0
CFN	0.0410228	0.0330212	0.0415991	0.0366032	0.0511253	0.0335506	0.0534925	0.0400023	0.032538	0.0464837	0.0329685	0.0555226	0.0487642	0.0304013	0.0335498	0.0285663	0.0313027	0.087368	0.0392604	0.0624308	0.013736	0.0530615	0.0736291	0
CFP	0.0449143	0.0576335	0.0605912	0.0426778	0.035664	0.0395745	0.0594713	0.0452059	0.0385864	0.0452344	0.0574956	0.029966	0.0324161	0.0502279	0.0363821	0.0421073	0.0442182	0.0406308	0.0460822	0.0270314	0.0201221	0.057541	0.046226	0
CFQ	0.0341247	0.0330355	0.0556697	0.0730344	0.0531402	0.022456	0.0354744	0.0270263	0.0485384	0.022648	0.0594928	0.0379676	0.0354057	0.0540516	0.0515154	0.0476043	0.0333272	0.0273275	0.0471285	0.0531437	0.059489	0.0313368	0.0570625	0
CFR	0.0455854	0.0518088	0.027613	0.044176	0.0349647	0.0355837	0.0416946	0.0251047	0.0414513	0.0294528	0.0397893	0.0434974	0.0640458	0.0463464	0.0349693	0.02923	0.0472235	0.0624849	0.0535633	0.0688516	0.0442075	0.0509403	0.0374156	0
CFS	0.0519127	0.0332793	0.0378871	0.0448917	0.0665794	0.02998	0.0366059	0.0352382	0.0346365	0.0481482	0.0505913	0.0472667	0.0299797	0.0513634	0.0495225	0.0356972	0.0662104	0.0386505	0.0554324	0.0433922	0.0290539	0.0369111	0.0467695	0
CFStop	0.0246949	0.0896503	0.102671	0.0161323	0.0701018	0.0125465	0.0687634	0	0.0148718	0.100386	0.0113014	0.0120207	0	0	0.0188193	0.0153272	0.0214607	0.0798646	0.0105325	0.185967	0.113007	0	0.0318816	0
CFT	0.0458413	0.0356682	0.0620994	0.0452173	0.0406765	0.043187	0.0513965	0.0475784	0.0497283	0.0423117	0.0322325	0.0608836	0.0382951	0.0398098	0.0379419	0.0376847	0.034825	0.0215998	0.0362546	0.0156766	0.0361203	0.067326	0.0438966	0.0337489
CFV	0.0477525	0.0401786	0.0567245	0.0582765	0.0417095	0.0367917	0.0315616	0.040281	0.0334978	0.0451009	0.0480298	0.057728	0.0466366	0.0503504	0.0463883	0.0332208	0.0519873	0.0135766	0.0335716	0.0474202	0.0456253	0.0366833	0.0569072	0
CFW	0.0424051	0.0391857	0.0352607	0.0304719	0.0337052	0.0517064	0.0330617	0.0440793	0.0587355	0.0418635	0.021347	0.041283	0.0668637	0.0406879	0.022621	0.0368469	0.0313238	0.123426	0.0343635	0.00456192	0.0388102	0.0562206	0.0711695	0
CFY	0.0330739	0.0241115	0.0353006	0.0335377	0.0302682	0.0682173	0.0241921	0.0505236	0.0368627	0.0412802	0.0451821	0.0346016	0.0509475	0.0710476	0.0361141	0.0453448	0.0283134	0.038315	0.0261071	0.0339876	0.0948762	0.0261787	0.0458855	0.0457309
CGA	0.0290689	0.0473711	0.0420975	0.0290751	0.0337969	0.0361799	0.0427564	0.0449301	0.0435552	0.0465236	0.05805	0.061474	0.0318994	0.0404809	0.0428212	0.0431626	0.0420628	0.0530776	0.0448466	0.0508734	0.0343695	0.0489497	0.0319621	0.0206158
CGC	0.0306497	0.0464553	0.0415325	0.0474605	0.0335133	0.041525	0.047203	0.0181537	0.0410174	0.0360374	0.0644184	0.0412584	0.0520706	0.0121023	0.0288361	0.0460312	0.0269645	0.0171323	0.0458337	0.0635031	0.107357	0.0747946	0.0361498	0
CGD	0.039735	0.0302208	0.0383432	0.0546923	0.031193	0.0229293	0.0316903	0.0590988	0.0460858	0.0349448	0.0380151	0.0410714	0.0440661	0.0376552	0.0448605	0.0519627	0.0437678	0.0380755	0.0387764	0.0351824	0.0478899	0.0378401	0.0422211	0.0696824
CGE	0.0480508	0.0392766	0.039026	0.0452599	0.0374314	0.0474061	0.033294	0.0567388	0.0333114	0.0668403	0.0460257	0.0456915	0.0184209	0.025465	0.0391729	0.052711	0.0305901	0.0551124	0.112002	0.0546982	0.00255682	0.0424256	0.0284926	0
CGF	0.0385337	0.0410719	0.035127	0.0619063	0.0324107	0.0429253	0.0559538	0.0310398	0.0481304	0.0450863	0.0376205	0.0389034	0.0458252	0.0383427	0.0574256	0.058108	0.04713	0.0535404	0.0253219	0.0417614	0.049635	0.0344026	0.0397982	0
CGG	0.0390303	0.0399675	0.0394306	0.0521063	0.041419	0.0333584	0.048483	0.0532783	0.0436413	0.0494269	0.0509703	0.0487693	0.0494988	0.0326665	0.0374346	0.0573542	0.0276844	0.0338175	0.0526885	0.0408113	0.0589793	0.0381026	0.031081	0
CGH	0.0291354	0.0307697	0.0329483	0.0535974	0.0386408	0.0388419	0.0321916	0.0588941	0.0320038	0.067137	0.0443742	0.0503753	0.0320747	0.0365287	0.0312622	0.0422425	0.0380808	0.0934716	0.0469223	0.042126	0.0511977	0.0292166	0.0306933	0.0172743
CGI	0.0466856	0.03763	0.0380734	0.0727261	0.0392484	0.0442452	0.0349991	0.0387656	0.0400097	0.0516158	0.0365674	0.0314655	0.0823643	0.0466615	0.0362619	0.0284187	0.0280879	0.0609741	0.032548	0.044429	0.0554639	0.0281344	0.0446244	0
CGK	0.0185778	0.0154078	0.028254	0.031852	0.0271331	0.0315791	0.0533071	0.0453929	0.0417572	0.0378602	0.0176993	0.0270957	0.0108897	0.0157934	0.0111577	0.051866	0.0172851	0.0223352	0.397356	0.0206546	0.0183302	0.0193115	0.0333462	0.00575816
CGL	0.0420992	0.035952	0.0377427	0.0480358	0.0373663	0.0288261	0.0485335	0.0428268	0.0423689	0.0340031	0.0542158	0.0534686	0.03058	0.0442778	0.0477347	0.0416943	0.0461512	0.0403682	0.0495594	0.0405292	0.0394649	0.0547073	0.0468795	0.0126148
CGM	0.0339705	0.0307271	0.0564942	0.049315	0.0228581	0.0511379	0.019619	0.0563378	0.0560692	0.0569903	0.0345473	0.0416457	0.0396772	0.0402406	0.055611	0.0343594	0.0338951	0.0569656	0.0547348	0.0406058	0.0748478	0.0333615	0.0259891	0
CGN	0.052836	0.0325077	0.0417474	0.069969	0.0380056	0.0276941	0.0505943	0.0665259	0.0552871	0.0372084	0.0420141	0.0521362	0.0328995	0.0412912	0.045184	0.040361	0.0274252	0.0340203	0.0742326	0.0339501	0.0328214	0.0391888	0.0320999	0
CGP	0.0631686	0.0259739	0.0413319	0.0374324	0.0388031	0.0333211	0.0572857	0.0364332	0.0544636	0.0360821	0.0502346	0.0366294	0.0316672	0.0391927	0.0568197	0.0475618	0.0485962	0.0323739	0.0630114	0.0571874	0.0142164	0.062406	0.0294121	0.00639557
CGQ	0.0402428	0.0305469	0.0381474	0.0299697	0.0310727	0.029033	0.0448227	0.05599	0.0571946	0.0308483	0.0372019	0.0360437	0.0519171	0.0392567	0.0521353	0.0519525	0.0486116	0.0312353	0.0909681	0.0640736	0.0276234	0.0407429	0.0254576	0.0149124
CGR	0.0337425	0.0180297	0.0320658	0.0341889	0.0320588	0.0368521	0.0493432	0.0447841	0.0467231	0.0285261	0.0239508	0.0350843	0.0282969	0.0330369	0.0318366	0.0763626	0.0289245	0.0645843	0.102992	0.109641	0.0409659	0.0354124	0.0325976	0
CGS	0.0397318	0.0342446	0.0473269	0.0326052	0.0432507	0.0331431	0.0402305	0.04446	0.0464044	0.026442	0.0787426	0.0456067	0.0420481	0.0451594	0.0323637	0.0304344	0.0439452	0.0247786	0.0606877	0.042861	0.064112	0.0348274	0.0361747	0.0304195
CGStop	0.0996262	0.0438393	0.124262	0.0216941	0	0.0337441	0	0.106215	0	0	0.0607908	0.03233	0.0476028	0	0	0.14428	0	0.214797	0.0708187	0	0	0	0	0
CGT	0.0329994	0.0300231	0.0331253	0.0400073	0.0283559	0.0374584	0.0387417	0.0389852	0.0429684	0.0400534	0.0340132	0.0301002	0.0392058	0.0309024	0.0312649	0.031737	0.032553	0.0278822	0.0370247	0.0307032	0.0489759	0.0322485	0.0268666	0.203804
CGV	0.0400531	0.0266614	0.0349984	0.0505567	0.0327608	0.0413886	0.041965	0.0260555	0.0502856	0.0366636	0.0584073	0.0422977	0.0301666	0.0450535	0.0475956	0.0463481	0.0306778	0.0483007	0.0440102	0.0460102	0.0559183	0.0384562	0.0350571	0.0503121
CGW	0.028995	0.0269677	0.056987	0.0378829	0.0359164	0.0482112	0.0778012	0.0358305	0.0634958	0.159196	0.0434268	0.0141139	0.0264489	0.0611216	0.0401749	0.0147241	0.0240523	0.0298363	0.0472177	0.0198499	0.0663423	0.0158849	0.0255226	0
CGY	0.0299015	0.0336563	0.0277427	0.052638	0.0414581	0.031343	0.061701	0.0432884	0.026537	0.0628777	0.0357229	0.0453508	0.0198519	0.0271806	0.0153513	0.0203169	0.0257119	0.0366454	0.0193312	0.0338609	0.204529	0.0440061	0.0260065	0.0349905
CHA	0.0304677	0.03558	0.0467714	0.0449105	0.0328215	0.0269898	0.0626495	0.029984	0.0272871	0.0335719	0.0378971	0.0258587	0.0291158	0.023737	0.0285767	0.0475178	0.0319088	0.0378977	0.0513123	0.0437027	0.0250248	0.0527288	0.0272315	0.166457
CHC	0.0400715	0.0257534	0.057872	0.0358216	0.0502901	0.0428605	0.0375848	0.0590233	0.039373	0.0465408	0.0424678	0.0225854	0.0302317	0.057336	0.049824	0.0746126	0.0284087	0.0511552	0.035081	0.0408398	0.033779	0.050839	0.0476489	0
CHD	0.0241935	0.0532303	0.0211762	0.0443642	0.0269894	0.0250148	0.0274196	0.0298662	0.0296508	0.0335221	0.0450647	0.0165286	0.0486736	0.0447985	0.0284643	0.0221288	0.0221316	0.030199	0.0391023	0.0547941	0.101001	0.0225093	0.036166	0.173012
CHE	0.0300683	0.0412813	0.056672	0.0303805	0.0446123	0.0350341	0.048226	0.0333391	0.0695336	0.0642577	0.0432997	0.0398108	0.0597669	0.0282096	0.0366626	0.0268736	0.0188139	0.0311176	0.094387	0.0241526	0.0477	0.0502534	0.0455473	0
CHF	0.0244	0.0416056	0.0211345	0.0504757	0.0519485	0.0340908	0.0736041	0.034143	0.0244903	0.0614018	0.0158191	0.0514678	0.078696	0.0292649	0.0511349	0.0227162	0.0556617	0.0591832	0.0303531	0.0284368	0.083743	0.0539158	0.0223131	0
CHG	0.0421018	0.0434773	0.0496894	0.0771877	0.0501192	0.0200102	0.0453806	0.0662434	0.0384407	0.0488989	0.0360489	0.0509041	0.0233615	0.0445235	0.0248396	0.0396179	0.0424892	0.0351379	0.0399681	0.0584424	0.0435045	0.0392858	0.0403273	0
CHH	0.0519296	0.0754083	0.027142	0.0445856	0.0471723	0.0165838	0.0694075	0.0711823	0.0393147	0.0344648	0.0298762	0.0361111	0.0170144	0.0403359	0.0587957	0.0460439	0.0373923	0.0287902	0.0847964	0.0191539	0.033948	0.0464949	0.0440562	0
CHI	0.041032	0.0378586	0.0388882	0.0345868	0.0470922	0.0430384	0.0334163	0.0423345	0.0499519	0.0297212	0.0290755	0.0687246	0.0809523	0.0141113	0.0551414	0.0295746	0.049078	0.0513675	0.0361298	0.0341744	0.036342	0.0319062	0.0364546	0.0490478
CHK	0.026548	0.0443556	0.0620864	0.0520286	0.0197826	0.0514229	0.0434299	0.055723	0.029977	0.0770851	0.0387264	0.0298838	0.0404334	0.0252076	0.0796612	0.0205967	0.0223502	0.115371	0.0474146	0.0303452	0.0265752	0.0139989	0.00856849	0.0384282
CHL	0.0457837	0.0275646	0.0516096	0.0520591	0.0356729	0.0595634	0.0520611	0.0422762	0.0456839	0.0404933	0.0252482	0.0484886	0.0241644	0.0459516	0.0338685	0.0575458	0.0456143	0.0421278	0.0532705	0.0329733	0.0438309	0.0397125	0.0331399	0.0212958
CHM	0.0453845	0.0158592	0.0377381	0.0279041	0.0181883	0.0325525	0.023788	0.0426935	0.0450165	0.0713157	0.0415396	0.0285894	0.0459219	0.102463	0.0773102	0.0596508	0.0232004	0.0518032	0.034159	0.0287202	0.0122168	0.102966	0.0310194	0
CHN	0.0433052	0.048021	0.0604954	0.0995801	0.0511394	0.022295	0.0591666	0.0387822	0.0445086	0.0295074	0.0348802	0.0258577	0.0165535	0.0221609	0.0580829	0.0387042	0.0190678	0.115776	0.0325071	0.0397547	0.0158536	0.0556742	0.0283267	0
CHP	0.0516466	0.0485408	0.0298749	0.0542757	0.0305969	0.0501975	0.063777	0.0377057	0.0581484	0.0319484	0.033912	0.0437217	0.016094	0.0350118	0.0308022	0.0369331	0.0590306	0.0363104	0.0411821	0.0495219	0.0616542	0.0636014	0.0355126	0
CHQ	0.0427915	0.0363832	0.0295511	0.0388516	0.0576481	0.0493771	0.067857	0.026677	0.0454249	0.0513847	0.0225704	0.0381288	0.049903	0.046394	0.015476	0.046816	0.032145	0.110243	0.0476378	0.0327706	0.0298707	0.043708	0.0383904	0
CHR	0.0429518	0.0335579	0.043247	0.0534455	0.0298599	0.0290961	0.0325442	0.0457924	0.0373039	0.0346149	0.0283482	0.0460821	0.048585	0.0429881	0.043643	0.0507782	0.0487531	0.041578	0.068292	0.062867	0.0508095	0.0478947	0.0369677	0
CHS	0.0422742	0.0309038	0.0287262	0.0362278	0.0402595	0.0351036	0.0399972	0.0610626	0.0569391	0.0263974	0.0607436	0.0367302	0.0495206	0.0501577	0.0498827	0.0530403	0.0359477	0.0338117	0.0476928	0.0508575	0.0270417	0.0405424	0.0492952	0.0168442
CHStop	0.0896629	0.0322814	0	0.0212995	0.0185111	0.0662606	0.0907883	0	0.0392704	0	0.0447638	0.0317419	0.140211	0.0521406	0.0248471	0	0.0283346	0	0.0278122	0.17538	0.0746015	0	0.0420933	0
CHT	0.0254508	0.0235832	0.0252327	0.0262182	0.0144495	0.0218825	0.0337987	0.010958	0.0336015	0.0125061	0.0215028	0.0138182	0.0378855	0.0148713	0.0320769	0.0328079	0.0170136	0.0332403	0.0333998	0.0484413	0.0313563	0.0235963	0.015165	0.417144
CHV	0.0528617	0.0519441	0.047591	0.046736	0.027981	0.0662336	0.0301029	0.0470354	0.0287227	0.0470856	0.0509299	0.0526237	0.0432995	0.0317801	0.030289	0.0414433	0.0469749	0.0334203	0.0623825	0.0444685	0.0363762	0.0479043	0.0318137	0
CHW	0.0433128	0.0314478	0.0720309	0.0226358	0.093444	0.0528132	0.0144726	0.0207798	0	0.0905498	0.0237861	0.0210833	0	0.0554118	0.105624	0.0645183	0.0752807	0	0.0480303	0.0559148	0	0.041763	0.0671012	0
CHY	0.028889	0.043585	0.0480436	0.0485286	0.059358	0.0349461	0.0352413	0.0791991	0.0397658	0.0367486	0.0314782	0.0642848	0.0276072	0.0285992	0.0545145	0.0324454	0.0310831	0.0266939	0.0704078	0.0177592	0.00629523	0.0497416	0.104785	0
CIA	0.0296479	0.0257379	0.0442143	0.0492619	0.0395195	0.0419142	0.0380471	0.054628	0.0283344	0.0280715	0.0345102	0.0367067	0.0314119	0.0216447	0.0353642	0.0184013	0.0198839	0.0479414	0.0189675	0.0284282	0.0457157	0.0287424	0.0170578	0.235848
CIC	0.0505224	0.0471901	0.0451809	0.0298909	0.0389665	0.0687719	0.0615808	0.0213422	0.0780731	0.0376431	0.0366448	0.0491855	0.0519244	0.0411593	0.0435867	0.0331322	0.0422489	0.0339115	0.0512276	0.0471732	0.0174488	0.0436593	0.029536	0
CID	0.0489451	0.0314887	0.0355471	0.0267126	0.0386925	0.0421796	0.0593459	0.0287332	0.074622	0.0136721	0.0215487	0.033174	0.0746005	0.0317051	0.0406046	0.053066	0.0554571	0.0841547	0.0523206	0.0399911	0.0538683	0.028376	0.0311946	0
CIE	0.0396906	0.0444873	0.0423442	0.0476172	0.0578233	0.0299308	0.0305839	0.0415172	0.0354779	0.0452287	0.0374706	0.0262463	0.0500955	0.0319357	0.0692448	0.0458604	0.0225612	0.0516675	0.0562148	0.051561	0.0434082	0.0276798	0.0528527	0.0185003
CIF	0.0280281	0.046867	0.0326283	0.0431297	0.0388978	0.0411376	0.0457862	0.0547832	0.0360087	0.0267659	0.0444663	0.0485092	0.0446407	0.0348614	0.043668	0.0316993	0.0265225	0.0221575	0.02869	0.0294824	0.00285022	0.0210196	0.0369889	0.190412
CIG	0.0330454	0.06169	0.0449638	0.0593108	0.0318373	0.0366306	0.0542798	0.0459068	0.024926	0.0333405	0.0311624	0.0656417	0.0440193	0.0501764	0.0356122	0.026518	0.0649772	0.0582929	0.0318896	0.0287273	0.0152747	0.0933358	0.0284415	0
CIH	0.0509918	0.0464474	0.0356166	0.0959363	0.0532685	0.0248706	0.034077	0.0358804	0.0589599	0.0521173	0.0410713	0.0754566	0.0292375	0.0195708	0.0310875	0.0303827	0.0212706	0.0230874	0.0347974	0.0614396	0.0233345	0.0319587	0.0513485	0.0377911
CII	0.0531144	0.0594814	0.0535943	0.0553606	0.0454024	0.0406296	0.0398826	0.0410388	0.0380963	0.039509	0.0371438	0.0540329	0.025664	0.0248137	0.0391125	0.0533384	0.0539378	0.0463213	0.014254	0.0603503	0.0355029	0.0445963	0.0392939	0.00552868
CIK	0.0457711	0.0532898	0.0391168	0.044851	0.0613563	0.0633038	0.0424835	0.0406652	0.0451748	0.0406088	0.0372387	0.0365144	0.0473852	0.0172824	0.0552279	0.0339322	0.0287276	0.0863486	0.0298248	0.0273557	0.0465454	0.0122592	0.0352907	0.0294461
CIL	0.0306498	0.0280509	0.0389785	0.041391	0.0342175	0.0348079	0.0306955	0.0329514	0.0369158	0.0227349	0.04927	0.0406208	0.0435655	0.0296558	0.0416113	0.0313323	0.019697	0.025822	0.0184551	0.0448875	0.0282872	0.0366309	0.0249387	0.233833
CIM	0.0297625	0.0276815	0.0359972	0.0795388	0.0522284	0.0261183	0.0436973	0.10601	0.0439942	0.0534225	0.0235264	0.0381942	0.0155137	0.0584126	0.0453622	0.0386242	0.0293916	0.0262509	0.0173099	0.0465721	0.0557169	0.0717438	0.0349309	0
CIN	0.0366445	0.044094	0.0528517	0.0491483	0.0456598	0.0303154	0.0368418	0.0300789	0.0343715	0.0610161	0.0391796	0.0423047	0.0371878	0.0508221	0.0553571	0.052331	0.0276181	0.0293654	0.0287687	0.0348867	0.0682631	0.0844247	0.028469	0
CIP	0.0409064	0.0268738	0.0255508	0.0511873	0.0322742	0.0343455	0.0440645	0.0374693	0.045337	0.037027	0.0228513	0.034028	0.0627664	0.0270266	0.0374668	0.020502	0.0153546	0.026086	0.0239178	0.0256191	0.0123038	0.032406	0.0213227	0.263313
CIQ	0.0408362	0.0333911	0.0522012	0.0326493	0.0484452	0.0359206	0.0678861	0.0331401	0.0256935	0.0368106	0.0329138	0.0646771	0.0454312	0.0350889	0.0529506	0.0310199	0.0593234	0.0197114	0.0322343	0.0590123	0.0557826	0.0631763	0.0417042	0
CIR	0.0479347	0.0454421	0.0604567	0.0445542	0.0416438	0.0536108	0.0673645	0.0216081	0.0325482	0.0567944	0.0382791	0.0419683	0.0498044	0.050418	0.0284391	0.0327463	0.0659801	0.0395361	0.0263445	0.0290718	0.0117774	0.0449787	0.0448559	0.0238425
CIS	0.0392265	0.0390029	0.0527434	0.0414367	0.0451097	0.0607211	0.0401583	0.0459139	0.0337758	0.0345089	0.0485841	0.0565515	0.0593395	0.037905	0.0371441	0.0364678	0.0446786	0.0507442	0.0250599	0.0459707	0.0168047	0.053113	0.0426687	0.0123709
CIStop	0.0336891	0.0222367	0.0280131	0.132047	0.0892581	0.0912857	0	0.0538757	0.0135255	0	0.0102783	0.0546627	0.0321942	0.0179583	0.0684625	0	0.009759	0	0.0478954	0.0241617	0	0.270697	0	0
CIT	0.043888	0.0387608	0.0606516	0.0387658	0.0308832	0.0345458	0.0358015	0.0434954	0.0357366	0.0502556	0.0611036	0.0716123	0.0336706	0.0217473	0.0508752	0.0445042	0.0435121	0.0359838	0.0348006	0.0438895	0.0509164	0.0447017	0.0327193	0.0171794
CIV	0.0369675	0.0533329	0.0579654	0.0448492	0.0449744	0.0461494	0.0605856	0.0371602	0.0400726	0.053363	0.0425363	0.0539839	0.0514767	0.0396932	0.0450749	0.038022	0.0206525	0.0631933	0.0297318	0.042042	0.0120834	0.0216414	0.0497711	0.0146772
CIW	0.0406564	0.0469622	0.0316937	0.0497989	0.0173118	0.0671317	0.0622646	0.125972	0.0153025	0.0206588	0.0162803	0.0395806	0.0291393	0.044699	0.0348559	0.0378508	0.0485813	0.0164356	0	0.0492052	0	0.153131	0.0524882	0
CIY	0.046062	0.0442916	0.0510686	0.0520086	0.0464913	0.0462267	0.0430701	0.0436518	0.017808	0.0303818	0.0489261	0.0642198	0.0554302	0.070933	0.0485367	0.0338832	0.0276747	0.0551729	0.0446273	0.0269178	0.00520457	0.0548318	0.0425812	0
CKA	0.0453882	0.0626005	0.0430926	0.086739	0.0446147	0.057822	0.0298041	0.0335841	0.0448762	0.0428809	0.0505337	0.0356136	0.0514665	0.0341252	0.0227152	0.0437277	0.0353229	0.0416264	0.0436286	0.0437269	0.0155002	0.0359258	0.0358579	0.0188273
CKC	0.0526462	0.0190083	0.0441505	0.0717233	0.0500713	0.0265188	0.0581365	0.0705197	0.052028	0.0261306	0.0288293	0.043806	0.0799802	0.0158307	0.010973	0.0558555	0.0187698	0.0523878	0.0683213	0.0484072	0.0164728	0.0282013	0.027884	0.033348
CKD	0.0438772	0.0452675	0.0392441	0.0525096	0.0427046	0.0558244	0.033265	0.0170999	0.046186	0.0205557	0.0533218	0.044152	0.0465109	0.0501196	0.046082	0.0434812	0.0265955	0.0310036	0.0839768	0.0452196	0.0219348	0.031997	0.0380816	0.0409895
CKE	0.0346132	0.0242455	0.0474938	0.0429819	0.034834	0.033428	0.0521526	0.0400224	0.0354908	0.0267228	0.0271551	0.0359569	0.0266162	0.0258205	0.0378363	0.0418388	0.0271861	0.0306777	0.26771	0.0303973	0.022166	0.022866	0.0317885	0
CKF	0.0249338	0.0481072	0.0548625	0.0461086	0.0331032	0.0280642	0.0504158	0.0318993	0.0314173	0.0178211	0.0308968	0.0328633	0.0637842	0.0503019	0.0140317	0.0380934	0.0506705	0.0372171	0.0602072	0.0231096	0.108834	0.031439	0.0633895	0.0284291
CKG	0.041302	0.0232289	0.0483653	0.0478956	0.0388503	0.0531427	0.0424638	0.0328298	0.0447418	0.0482539	0.0389215	0.0675704	0.0434397	0.0476805	0.0305438	0.043685	0.0573437	0.0300341	0.0350227	0.0326014	0.0357876	0.0683373	0.047958	0
CKH	0.0260102	0.024526	0.0291316	0.0360637	0.0663013	0.0636466	0.0425687	0.0509334	0.0779996	0.0369911	0.0291511	0.0589123	0.015218	0.0509325	0.0275075	0.0289925	0.044285	0.0480676	0.0552412	0.0730949	0.0631566	0.0307096	0.020559	0
CKI	0.0335863	0.0437303	0.0508818	0.0396737	0.0423161	0.0453477	0.0420206	0.0441462	0.0371277	0.02939	0.0454797	0.0367287	0.0435274	0.0323733	0.0420741	0.0376936	0.0435815	0.0386865	0.0404233	0.0257378	0.0547406	0.0243992	0.0368267	0.089507
CKK	0.046199	0.0346378	0.0377461	0.0450075	0.0329007	0.0533229	0.0455402	0.0478815	0.0348986	0.0444966	0.0218056	0.0498346	0.081222	0.0360392	0.0397458	0.0391645	0.0352524	0.0385238	0.0650856	0.05403	0.00883954	0.0473397	0.0515389	0.00894749
CKL	0.0464327	0.0499699	0.0366512	0.0575885	0.0424081	0.0441041	0.0460956	0.0408942	0.0466044	0.0277461	0.0492742	0.0317738	0.0617355	0.0376651	0.0400004	0.0334133	0.0371352	0.0576723	0.04707	0.0427126	0.0323341	0.0397425	0.0447419	0.0062341
CKM	0.0578596	0.0378125	0.0304864	0.023951	0.0286212	0.0477324	0.0242464	0.0403098	0.041399	0.0612126	0.0356548	0.0457321	0.042701	0.0366446	0.0419103	0.0512002	0.037836	0.0481697	0.0332291	0.0468379	0.0471872	0.035904	0.0502916	0.0530705
CKN	0.0327127	0.0573596	0.0494191	0.0652521	0.0601122	0.0441509	0.0294823	0.0423306	0.0469196	0.0417644	0.0324555	0.0505663	0.0629996	0.0694849	0.060135	0.0235583	0.0338538	0.0387644	0.0391939	0.00752198	0.0479945	0.0252819	0.0386865	0
CKP	0.0506673	0.0309429	0.0437059	0.0692918	0.0344117	0.0279073	0.0437756	0.0355914	0.0233837	0.0351984	0.0754135	0.0525536	0.0434414	0.0325618	0.0324774	0.0123438	0.0481468	0.0627878	0.021408	0.0264897	0.0996781	0.0342437	0.0635785	0
CKQ	0.0413348	0.0431986	0.0409175	0.031503	0.0335251	0.0400011	0.0443947	0.0393469	0.0337829	0.0480081	0.0396346	0.0282645	0.032447	0.0393462	0.021	0.0342066	0.0265134	0.0286455	0.183431	0.0381152	0.0180146	0.0343993	0.0571757	0.0227932
CKR	0.0431766	0.0528776	0.0532044	0.0536929	0.0360314	0.0359438	0.0515668	0.0415952	0.0238088	0.0634392	0.0495175	0.0354504	0.0432492	0.0557367	0.0269571	0.034224	0.0311929	0.0302823	0.0315053	0.0369354	0.0642734	0.0363649	0.0496975	0.0192765
CKS	0.032794	0.0400958	0.0391647	0.0442842	0.0474836	0.0357827	0.0480478	0.0506844	0.0636215	0.0639067	0.0370665	0.0501392	0.0441689	0.0288614	0.0422672	0.0426204	0.0267777	0.0512492	0.0506906	0.027466	0.0564019	0.0360771	0.0403486	0
CKStop	0.0881839	0.0551429	0.0771859	0.109151	0	0.0188643	0.0413557	0.0593785	0.0559011	0.0646868	0.0254884	0.081332	0.0266119	0	0.0282957	0.0345678	0.0242005	0	0.142526	0	0	0.0671277	0	0
CKT	0.0551137	0.037601	0.0369706	0.0405422	0.0389158	0.0400015	0.0299192	0.0555491	0.041279	0.0451846	0.0343363	0.0369726	0.017261	0.0259225	0.0705891	0.0436929	0.0495057	0.0284586	0.0375311	0.0318876	0.0996111	0.0435404	0.0424525	0.0171621
CKV	0.0385367	0.0599224	0.0406713	0.0469605	0.0521729	0.0301215	0.0429225	0.0639984	0.0432911	0.0434672	0.0257757	0.0414851	0.0488663	0.0337763	0.0508287	0.0220784	0.0309136	0.0359509	0.0717502	0.0247151	0.0356089	0.0348354	0.0607544	0.0205964
CKW	0.0283231	0.0801207	0.0426164	0.0422914	0.058195	0.0246683	0.0660972	0.0603924	0.0487334	0.0438609	0.029627	0.0157563	0.0618658	0.025882	0.061669	0.0636194	0.0492274	0.0523418	0.0230095	0.0290188	0.0123438	0.045516	0.0348244	0
CKY	0.0318858	0.0440738	0.067376	0.0274465	0.0255571	0.0213458	0.041782	0.0539915	0.0361455	0.0348552	0.0412017	0.0262945	0.0666777	0.0527908	0.0171524	0.0288706	0.0299919	0.0436745	0.0249591	0.0581127	0.109864	0.0271278	0.0610214	0.0278015
CLA	0.0426688	0.0363944	0.0421223	0.0554935	0.0473436	0.0370214	0.0353723	0.0576423	0.0445866	0.0330383	0.0427989	0.0476095	0.0441269	0.0426858	0.0513733	0.0568354	0.0485943	0.0434773	0.0626561	0.0318595	0.0240728	0.0319367	0.0384849	0.00180495
CLC	0.0556616	0.0431162	0.0416936	0.0342582	0.0517115	0.058896	0.0394522	0.0470819	0.0437706	0.0283168	0.0467357	0.0291096	0.0408829	0.0419316	0.0315506	0.0650969	0.0507705	0.0208279	0.0478725	0.0613651	0.0378914	0.0410286	0.0409781	0
CLD	0.045555	0.0511435	0.0402126	0.0565518	0.0445975	0.048054	0.0413653	0.0495648	0.0341116	0.0338249	0.0484208	0.0371964	0.0390653	0.0495639	0.0362432	0.0414578	0.0427235	0.0380199	0.0613083	0.0293184	0.0403481	0.0341352	0.0448422	0.012376
CLE	0.0552364	0.0389564	0.0364924	0.0355897	0.032076	0.0363927	0.0417642	0.0411419	0.0453652	0.0296847	0.0427848	0.0350313	0.0356723	0.0543172	0.0315224	0.0384054	0.0375543	0.0603614	0.0424558	0.0332841	0.0546318	0.0356687	0.047975	0.0576355
CLF	0.0504597	0.047961	0.0626576	0.0562578	0.0371789	0.0387397	0.0394665	0.0372992	0.0421378	0.0343823	0.0521376	0.0528361	0.0488636	0.053796	0.0232432	0.0450985	0.0432666	0.0275608	0.0424689	0.0328118	0.0595234	0.0400045	0.0318484	0
CLG	0.0413826	0.0431921	0.0441743	0.0533229	0.0370219	0.0484209	0.0495206	0.0390147	0.0381716	0.0410461	0.0488329	0.0357372	0.0372585	0.0320863	0.0559489	0.0387745	0.0376471	0.0479293	0.0585414	0.0358116	0.028171	0.0489154	0.0506293	0.00844889
CLH	0.0359458	0.0298025	0.0477505	0.0824739	0.0298653	0.0481065	0.042478	0.0413609	0.0427666	0.0244385	0.0465423	0.0371285	0.0326752	0.0595867	0.0454327	0.0500619	0.0350477	0.0623784	0.0403844	0.0358408	0.02006	0.0348709	0.0628189	0.012183
CLI	0.0352036	0.05146	0.0474071	0.0525011	0.0413381	0.0279189	0.0432266	0.033504	0.0322658	0.0366986	0.0392942	0.0474793	0.0305235	0.0340526	0.0387364	0.0468965	0.0555153	0.0422078	0.0357419	0.0413819	0.0251467	0.0438787	0.02217	0.0954515
CLK	0.0429145	0.0343016	0.0449719	0.0488492	0.0491293	0.0363186	0.0500246	0.038357	0.0608925	0.0475213	0.0314231	0.0512793	0.0377519	0.0394845	0.0455166	0.0329841	0.0463878	0.0532336	0.0415209	0.043005	0.0387383	0.0351437	0.0437155	0.00653523
CLL	0.0460826	0.0371205	0.0377816	0.0441783	0.0366616	0.0433061	0.0470771	0.0443111	0.0388879	0.0355907	0.0540531	0.0385195	0.0350058	0.0354858	0.0443786	0.05407	0.0386699	0.0406282	0.0389585	0.0487544	0.0526527	0.0266036	0.0388034	0.042419
CLM	0.0356788	0.0355756	0.0498669	0.0575255	0.0310311	0.0377967	0.0405848	0.0497737	0.0585164	0.0343855	0.0660072	0.0539496	0.0587606	0.0254934	0.0358673	0.0452313	0.0606928	0.0171853	0.0200738	0.0244998	0.0764245	0.0439176	0.0411618	0
CLN	0.0442106	0.0462964	0.0527387	0.0506945	0.0533777	0.0443546	0.0311658	0.056084	0.0624608	0.0346654	0.0280012	0.0417695	0.0331573	0.0435539	0.0517457	0.0643736	0.0314497	0.0349907	0.063331	0.0305036	0.0136583	0.0440675	0.0433494	0
CLP	0.0544217	0.0474189	0.0389517	0.0452595	0.0408987	0.0403993	0.0438447	0.0563422	0.0327146	0.048006	0.034949	0.0342992	0.0507843	0.0336788	0.0428981	0.0642567	0.043959	0.0394653	0.0495285	0.0338787	0.0477365	0.0436496	0.027189	0.00547013
CLQ	0.0521769	0.0420577	0.0495841	0.045866	0.0559698	0.0456883	0.0380291	0.0561403	0.0460469	0.0385386	0.0499574	0.0395602	0.0544572	0.037298	0.0502069	0.0543219	0.0403286	0.0365479	0.0344574	0.0362139	0.0407115	0.0266619	0.0291796	0
CLR	0.0463345	0.0384734	0.0446811	0.0359952	0.0354195	0.0388682	0.0400688	0.052069	0.0389415	0.0407248	0.0439721	0.0447759	0.0626644	0.0404165	0.0350498	0.0522873	0.0591627	0.0905715	0.0392326	0.031353	0.0239643	0.0411638	0.0238099	0
CLS	0.0432285	0.0356193	0.0323746	0.0338502	0.0242176	0.0357802	0.0459161	0.041204	0.0317224	0.0408975	0.0395663	0.0413878	0.0426782	0.0304446	0.0377428	0.0405119	0.0297302	0.0393486	0.0322346	0.0511247	0.0366816	0.0458912	0.0299372	0.13791
CLStop	0.0452342	0.0341224	0.0214932	0.0759855	0.0807128	0.0262648	0.0503821	0.0413363	0.00778311	0.0375264	0.0177437	0.0440372	0.0555776	0.0206678	0.0295471	0.0641717	0.0673887	0	0.0551219	0.0556145	0.059142	0.0934619	0.0166852	0
CLT	0.0291078	0.026724	0.0342637	0.0419428	0.0350917	0.027021	0.0360228	0.031416	0.0377998	0.0258771	0.0394695	0.037317	0.0240387	0.0306492	0.0299414	0.0306306	0.0380997	0.0216939	0.0514979	0.0365975	0.0383706	0.0375372	0.0436099	0.21528
CLV	0.0466325	0.0417783	0.0487256	0.039449	0.0487602	0.054543	0.0505695	0.0289715	0.0344808	0.0384453	0.045855	0.05008	0.0429604	0.0422047	0.0337476	0.0419223	0.0476197	0.0419525	0.0421629	0.0505279	0.0378689	0.0490613	0.037537	0.00414392
CLW	0.0354474	0.0256616	0.0456391	0.0373493	0.0363549	0.0499616	0.0649536	0.0384013	0.0344309	0.0132807	0.0638423	0.0578868	0.0688418	0.0402292	0.0296276	0.0383241	0.0357736	0.0443763	0.0390156	0.0762683	0.00523264	0.0689093	0.050192	0
CLY	0.0406742	0.0371472	0.0459461	0.0528079	0.0336947	0.0306725	0.0507168	0.0417278	0.0246489	0.0332766	0.0346529	0.0438317	0.0454699	0.0392726	0.0226139	0.0596988	0.0595792	0.0579118	0.0432059	0.0297218	0.0655553	0.0505651	0.0376495	0.0189588
CMA	0.0554285	0.0369098	0.055471	0.0397344	0.0267348	0.0458551	0.0437074	0.037653	0.0496271	0.0364614	0.0592631	0.0191015	0.0253126	0.0454966	0.0448571	0.0633247	0.030692	0.022209	0.0476997	0.0548804	0.0493827	0.0354724	0.0747256	0
CMC	0.0615643	0.0171099	0.00808294	0.203206	0.0294339	0.0493869	0.0252629	0.0362725	0.0975664	0.0263434	0.0444859	0.0252359	0.0371574	0.0207268	0.0543242	0.024133	0.0647651	0.0104791	0.0193477	0.0418298	0.0296554	0.0234321	0.0501984	0
CMD	0.0478917	0.0405873	0.0658799	0.0556196	0.038939	0.00600787	0.0526836	0.0434947	0.0569705	0.0192279	0.0595283	0.0218732	0.0644123	0.0264746	0.0612786	0.0293576	0.0482993	0.0114729	0.0242087	0.0534298	0.0432905	0.0741129	0.0549592	0
CME	0.0555503	0.0397452	0.0705208	0.0310258	0.017334	0.0232677	0.0623446	0.0420446	0.0439236	0.0423557	0.0426936	0.0503649	0.0510592	0.0556064	0.0387785	0.0326356	0.0361142	0.0575985	0.0462999	0.0364951	0.0194049	0.0654199	0.0394167	0
CMF	0.0245425	0.0362867	0.0408151	0.0410438	0.0222941	0.0578564	0.069979	0.0408183	0.0141887	0.00684113	0.057506	0.0363174	0.0450306	0.0502371	0.0538648	0.0121861	0.0375377	0.0380983	0.0267968	0.152079	0.0449237	0.0425957	0.0481609	0
CMG	0.0417897	0.0206877	0.0335079	0.0565495	0.0271152	0.0652116	0.0332469	0.0358019	0.0503332	0.0329354	0.0409815	0.0188889	0.0513455	0.0596688	0.0272972	0.0722538	0.0674453	0.0193071	0.0369203	0.0513796	0.0409789	0.0755519	0.0269757	0.0138264
CMH	0.0685095	0.0642603	0.0269844	0.108354	0.0450372	0.0952611	0.0160645	0.00576635	0.0434292	0.0293153	0.0396035	0.0561656	0.0413492	0.103793	0.0604526	0.0671388	0.0188012	0.0349837	0.0184546	0	0.0330008	0	0.0232756	0
CMI	0.0395505	0.0409223	0.0248875	0.0279319	0.080108	0.102099	0.0190494	0.0341888	0.0437738	0.0521433	0.0332648	0.035382	0.0490321	0.0512823	0.0423593	0.037153	0.0260103	0.0207419	0.0218835	0.0827966	0.00978313	0	0.0662406	0.0594156
CMK	0.0392823	0.0535033	0.0321455	0.0961297	0.0438964	0.0266103	0.0277796	0.0598289	0.0420561	0.0477968	0.0604947	0.064345	0.0286013	0.0438738	0.0475172	0.034056	0.0281771	0.0443635	0.0319126	0.0321978	0.0114134	0.0541095	0.0499092	0
CML	0.0188991	0.0445898	0.0474794	0.039928	0.0420062	0.0318701	0.0394128	0.0488722	0.0300276	0.0476369	0.058887	0.0344493	0.046112	0.0334383	0.0404495	0.0419284	0.0635994	0.0650221	0.0569388	0.0380677	0.0331218	0.0484651	0.0487983	0
CMM	0.0303105	0	0.0465301	0.121851	0.100604	0.014215	0.0519386	0.0298294	0.0898639	0.048744	0.0725579	0.0363181	0.0401062	0.00745721	0.0497512	0.0173655	0.0486294	0.0301618	0.0875102	0.0100332	0	0	0.0662225	0
CMN	0.0693886	0.0479143	0.0443831	0.0697372	0.0557589	0.0455585	0.0594504	0.0375579	0.0334298	0.054554	0.0937997	0.0415708	0.0550881	0.0034143	0.0227786	0.0265027	0.0278313	0.0414289	0.0291394	0.00918744	0.0390807	0.0566125	0.0358328	0
CMP	0.0675558	0.0776741	0.0163086	0.0740277	0.0197958	0.0376439	0.0509718	0.0383352	0.0761174	0.0734003	0.0299191	0.0784975	0.0312379	0.0313646	0.0298929	0.0297563	0.0606022	0	0.018589	0.0187551	0.0598343	0.0262655	0.0534549	0
CMQ	0.0303862	0.0329134	0.0323932	0.0407185	0.040696	0.0221674	0.0468614	0.0548237	0.0563051	0.0832527	0.0213938	0.0348918	0.0446737	0.0473469	0.0356253	0.0425549	0.0663552	0.0251976	0.0465228	0.0737605	0	0.0601003	0.032188	0.0288716
CMR	0.0430996	0.0455172	0.0382274	0.0619421	0.0375199	0.0364953	0.0336033	0.032165	0.038068	0.0350405	0.0433932	0.0643374	0.0700183	0.0206772	0.0306553	0.0731175	0.0399521	0.0232311	0.0355391	0.034002	0.0328715	0.0346312	0.0426592	0.0532367
CMS	0.0510187	0.0471454	0.0604529	0.0616583	0.0622759	0.045361	0.0298331	0.0407947	0.047623	0.0399974	0.0396921	0.0471853	0.076789	0.0326352	0.0388799	0.0189992	0.0509876	0.0164997	0.0293758	0.0356757	0.0291835	0.0584169	0.0395197	0
CMStop	0	0.0538651	0	0.319865	0.185327	0.0829223	0	0.0652529	0	0	0.0373467	0	0.116979	0	0	0.0506502	0	0	0	0.0877921	0	0	0	0
CMT	0.0407318	0.0230446	0.0470023	0.0369264	0.024541	0.0422331	0.0592554	0.093055	0.0160193	0.0791681	0.0563022	0.0291336	0.090559	0.0771014	0.0481445	0.0433383	0.0491229	0.0322601	0.0155997	0.00715414	0	0.0721365	0.0171708	0
CMV	0.0445842	0.023807	0.0424878	0.0379611	0.0409549	0.0427578	0.0368252	0.0913271	0.0374083	0.0290911	0.0522699	0.061449	0.0488293	0.024033	0.0381756	0.0136804	0.046146	0.0129607	0.0444406	0.0323349	0.100865	0.0193209	0.0504451	0.0278446
CMW	0.0456966	0.0258535	0.00542824	0.0682332	0.0370628	0.0398	0.0145421	0.219235	0.0314508	0.0454921	0	0	0.0187153	0	0.0795978	0.0243104	0.0624045	0	0.0278427	0.0842746	0.119493	0	0.0505673	0
CMY	0.0327122	0.0548103	0.0313856	0.0460272	0.0800031	0.0383534	0.0420405	0.0724341	0.0272769	0.0292257	0.0598819	0.0636933	0.00721402	0.0362164	0.0613638	0.0249886	0.0109339	0.0406896	0.051515	0.0216564	0.0460601	0.0727886	0.0487294	0
CNA	0.0593967	0.0424515	0.0452999	0.0286688	0.042958	0.0430552	0.0404523	0.0556614	0.049212	0.0782134	0.0360123	0.0375678	0.0433843	0.00968007	0.0668876	0.0610507	0.0355078	0.0611757	0.0367894	0.0423277	0.0311625	0.0364785	0.0166063	0
CNC	0.0685746	0.0456568	0.0218168	0.104397	0.0473964	0.0533204	0.0305515	0.026701	0.0387832	0.0429394	0.0513037	0.0592132	0.0547048	0.0286077	0.00363539	0.0340493	0.0456022	0.0964234	0.0172942	0.0359239	0.0327449	0.0172489	0.0431108	0
CND	0.0263912	0.0453969	0.0691595	0.0501542	0.0372316	0.0373808	0.0383023	0.0754574	0.0269705	0.0464424	0.0263514	0.0264715	0.0389767	0.046041	0.0304727	0.051622	0.0368349	0.0310366	0.0641253	0.0929178	0.010979	0.0520505	0.039234	0
CNE	0.0238582	0.0214743	0.0453453	0.0263136	0.0415156	0.0355771	0.0617747	0.0351811	0.048515	0.0680155	0.0170159	0.038611	0.0266489	0.0183335	0.0221958	0.0273081	0.03312	0.0360742	0.287034	0.0246666	0.00850739	0.0209132	0.0320015	0
CNF	0.0464381	0.0548505	0.0447111	0.039597	0.044404	0.0337757	0.0294005	0.0531573	0.0553431	0.0454192	0.0420566	0.0513958	0.0336335	0.0156342	0.0208609	0.0145629	0.0254882	0.0663967	0.0458668	0.0399663	0.071581	0.0377064	0.0605835	0.0271707
CNG	0.0327668	0.0451044	0.044246	0.0424449	0.0477002	0.039271	0.0548997	0.0635974	0.0472237	0.022769	0.0328105	0.0430782	0.0337215	0.0474733	0.0580512	0.0458888	0.0511098	0.0724577	0.0391784	0.0325387	0.0256316	0.0229531	0.0498953	0.00518891
CNH	0.0235568	0.0285062	0.0383598	0.0333425	0.0278629	0.0359048	0.0349837	0.0533689	0.0567455	0.0512999	0.0215612	0.0563781	0.0928602	0.0408108	0.0388959	0.0657937	0.0221777	0.0603123	0.0493984	0.044349	0.0583911	0.0283924	0.0367482	0
CNI	0.0533556	0.0476356	0.0312872	0.0548015	0.0434247	0.0620503	0.0295422	0.0522809	0.0297173	0.024358	0.0338743	0.0222187	0.0618931	0.0335381	0.0535875	0.0222048	0.0369871	0.0199485	0.0310436	0.0318518	0.0846803	0.0297378	0.0414095	0.0685716
CNK	0.0357865	0.0342992	0.0472854	0.0454752	0.0322854	0.0433372	0.0540557	0.0376306	0.0525499	0.024483	0.0273705	0.0439074	0.0252976	0.0337102	0.0201737	0.0438142	0.0268395	0.0523188	0.0873974	0.049574	0.0605701	0.0189074	0.034809	0.0681219
CNL	0.042283	0.0394699	0.0491346	0.0443802	0.0345524	0.0517733	0.0401984	0.0435705	0.0477311	0.0263013	0.0401583	0.04547	0.0334751	0.0554524	0.0479969	0.0325024	0.0227545	0.05836	0.0413499	0.025123	0.0404796	0.0272938	0.0315196	0.0786699
CNM	0.0456516	0.0471165	0.0276074	0.0216892	0.0433543	0.0522914	0.0702614	0.0451311	0.0459871	0.0327771	0.0364661	0.0274742	0.0190368	0.0530945	0.0354222	0.0329707	0.053378	0.0214748	0.0325692	0.103581	0.0531764	0.0280115	0.0407201	0.0307576
CNN	0.041383	0.033496	0.0331549	0.03473	0.0322412	0.0245548	0.0215324	0.0251194	0.0480243	0.0350833	0.034283	0.0347006	0.0606192	0.033814	0.0322274	0.0277472	0.0246756	0.0195379	0.020098	0.0103988	0.0304104	0.0189317	0.0545962	0.268641
CNP	0.0454018	0.0212393	0.0293223	0.0253401	0.0185191	0.031353	0.0412406	0.0563935	0.0345091	0.0296936	0.0342933	0.033043	0.0265378	0.0366552	0.0282169	0.019698	0.040988	0.0256599	0.0191761	0.0502656	0.0383254	0.0297515	0.0352825	0.249095
CNQ	0.023337	0.0216567	0.0211343	0.0313961	0.0288601	0.0281741	0.0200737	0.0199536	0.0434143	0.0407911	0.0114202	0.0301426	0.0317961	0.0162582	0.0246517	0.033271	0.020883	0.0283958	0.0871166	0.0149143	0	0.0211652	0.0244607	0.376734
CNR	0.0526899	0.0376765	0.0340765	0.0258154	0.0299143	0.0364364	0.0423846	0.0550042	0.0493591	0.0577966	0.052245	0.0577076	0.0461559	0.0585142	0.0379226	0.0399699	0.0464253	0.0402338	0.0536845	0.037789	0.0334882	0.038809	0.0359014	0
CNS	0.0419487	0.054538	0.0398139	0.0404134	0.0437831	0.0508055	0.0382277	0.0433677	0.0367452	0.0319886	0.0430489	0.0536266	0.068027	0.055564	0.052311	0.0362926	0.0405054	0.0630359	0.0267467	0.0282621	0.0387803	0.032685	0.0355573	0.00392538
CNStop	0.0347823	0	0	0	0.0789895	0.035343	0.116222	0.0278119	0.0418931	0	0.14326	0	0	0.0278115	0	0.021588	0.0151135	0.0562438	0.356037	0	0	0	0.0449046	0
CNT	0.0448553	0.0334688	0.047028	0.0331245	0.0472418	0.0251011	0.0557526	0.0530198	0.0485446	0.0362414	0.0523604	0.0398711	0.0447287	0.0259897	0.0396323	0.054873	0.0570589	0.027331	0.0249536	0.0363662	0.0208238	0.0266397	0.0587483	0.0662455
CNV	0.037831	0.0552196	0.046035	0.0297368	0.0460997	0.0506294	0.0356276	0.0619751	0.042972	0.0450103	0.0292773	0.0209601	0.0476153	0.0245929	0.025314	0.044288	0.045439	0.0497347	0.0598182	0.0304411	0.0703737	0.0444845	0.0508259	0.00569865
CNW	0.048898	0.0234731	0.0591413	0	0.0336503	0.0511919	0.0594141	0.0236963	0.0107081	0.0378616	0.0732363	0.0634721	0	0.0142175	0.0316177	0.069895	0.0695358	0.143762	0.0202233	0.0255051	0.067807	0	0.0726931	0
CNY	0.0275121	0.0571833	0.0330985	0.056595	0.0571619	0.0321192	0.0573745	0.0542948	0.0549928	0.0394324	0.0321464	0.0490092	0.0771959	0.0617826	0.0374715	0.0406911	0.0406962	0.0492206	0.0439405	0.0151136	0.0107148	0.0253988	0.0468544	0
CPA	0.0554095	0.0277704	0.0315545	0.0449096	0.0480852	0.0511335	0.0511488	0.0483733	0.0629286	0.0380063	0.0410254	0.0396209	0.0268039	0.0413365	0.0440072	0.0587115	0.0556804	0.0409086	0.0473823	0.0556156	0.0289424	0.0357947	0.0248508	0
CPC	0.0372362	0.0292727	0.0577505	0.0338912	0.0351551	0.0255077	0.0596479	0.0160579	0.0332586	0.0291558	0.0352305	0.0358436	0.028787	0.0254247	0.0369852	0.0405093	0.0414493	0.0432984	0.0385438	0.0540114	0.126362	0.0544608	0.0356494	0.046511
CPD	0.0487272	0.0379013	0.0504369	0.0443796	0.0472937	0.0324606	0.0481924	0.0510876	0.0331191	0.0371031	0.0477452	0.0318877	0.0243452	0.03492	0.0388285	0.0602353	0.0411157	0.0470797	0.0648482	0.0313218	0.0425608	0.0565363	0.0328895	0.0149845
CPE	0.0447249	0.0402409	0.0417604	0.0339508	0.0337618	0.0291971	0.0662344	0.0431543	0.0529656	0.0354042	0.0359047	0.0435414	0.0193406	0.0327647	0.0472219	0.0744377	0.0401703	0.0347466	0.0505127	0.05591	0.0548827	0.0337287	0.04387	0.0115735
CPF	0.0472774	0.0348885	0.041998	0.045272	0.0306759	0.0525153	0.0340151	0.0319331	0.0445639	0.0211455	0.0338652	0.0554604	0.070716	0.0826489	0.0644489	0.0400964	0.0306229	0.0189935	0.0300583	0.0619175	0.0645011	0.0396398	0.0227464	0
CPG	0.0520115	0.0338212	0.0385002	0.0431522	0.0396059	0.0407744	0.0426315	0.0478823	0.0524208	0.0354922	0.0440737	0.0300506	0.0327425	0.0296174	0.0385779	0.0593904	0.0614288	0.0279515	0.0542403	0.0398483	0.0621512	0.0505968	0.0430384	0
CPH	0.0469409	0.0225336	0.0258525	0.0382315	0.0311497	0.035928	0.029197	0.0350967	0.0536004	0.0828409	0.0345945	0.0451052	0.0262157	0.0321714	0.0278745	0.0522149	0.0524485	0.0611179	0.0494014	0.0511545	0.0864807	0.0411465	0.0330554	0.00564754
CPI	0.0396379	0.0367013	0.038453	0.0294905	0.0387571	0.0391581	0.0557994	0.0519438	0.0331538	0.0140669	0.0453499	0.038589	0.0520837	0.027292	0.042793	0.0307522	0.04258	0.154897	0.030994	0.0319817	0.0302313	0.0291955	0.0660988	0
CPK	0.0407821	0.0491556	0.0505507	0.0503045	0.0276119	0.03449	0.0490911	0.0405086	0.0335599	0.0370692	0.0482239	0.0424156	0.0610005	0.0396978	0.047873	0.0553403	0.0374223	0.0311296	0.0492645	0.0337905	0.0394112	0.0366362	0.0412047	0.0234662
CPL	0.0517747	0.035472	0.0444686	0.0270581	0.0381015	0.0343625	0.0473015	0.039827	0.0599914	0.0462799	0.049428	0.0484906	0.0368262	0.0398263	0.0539398	0.058249	0.0501199	0.0254342	0.0469597	0.0366626	0.0371886	0.0436028	0.0389207	0.00971425
CPM	0.0317873	0.0307728	0.0634363	0.0461457	0.080209	0.0373241	0.073957	0.0722978	0.0289271	0.0180494	0.0206893	0.0825232	0.032402	0.0361483	0.0516782	0.0578723	0.0368324	0.0548276	0.0397687	0.0243176	0.00646501	0.0170277	0.0565413	0
CPN	0.0459503	0.0456023	0.0504028	0.0579066	0.0392245	0.0549696	0.0675138	0.047947	0.0494567	0.0476913	0.0441455	0.0501279	0.0373714	0.0354385	0.0307954	0.0331718	0.0396492	0.0505892	0.0277987	0.0364613	0.038774	0.0471342	0.0218779	0
CPP	0.0640321	0.0289816	0.0385385	0.0345263	0.0258516	0.0322223	0.0387162	0.0338083	0.0467633	0.0330532	0.037025	0.03483	0.0186486	0.0237305	0.0377983	0.0295228	0.0340943	0.0230092	0.0461237	0.0494225	0.0204648	0.0377305	0.031492	0.199614
CPQ	0.0433467	0.031655	0.0375774	0.0319318	0.0507903	0.0454511	0.04263	0.0486716	0.05443	0.029457	0.0346096	0.0489336	0.0198303	0.033922	0.046387	0.0320554	0.062115	0.0611446	0.0586097	0.0396869	0.0400939	0.0600256	0.0381013	0.00854391
CPR	0.115333	0.0309475	0.0332952	0.0424783	0.0326426	0.0542492	0.0381183	0.0552775	0.0461665	0.0353763	0.037589	0.0379824	0.0245287	0.0284592	0.0349481	0.0526782	0.0463966	0.0166021	0.0475847	0.0441809	0.0657765	0.0362987	0.0335792	0.00951139
CPS	0.0436343	0.029203	0.0386454	0.0392438	0.0382542	0.0294897	0.0386541	0.0486838	0.0356884	0.0318216	0.0338078	0.0383305	0.0267644	0.0311571	0.0293859	0.041568	0.0417999	0.0229723	0.0408561	0.0366799	0.0213607	0.0391377	0.0348477	0.188013
CPStop	0.0153426	0.0151905	0.0318942	0	0.0435533	0.0389748	0.0341774	0.0981438	0.00923962	0	0.0421285	0.0224049	0.0439855	0	0.0116921	0.123793	0.0666663	0.124047	0.0785247	0	0	0.018492	0.0396152	0.142134
CPT	0.0462966	0.0407446	0.0310674	0.0339582	0.0304348	0.0309493	0.039805	0.0493585	0.043044	0.0311306	0.0564994	0.0371643	0.0360925	0.0305238	0.0340434	0.0317593	0.0345866	0.0223275	0.0401845	0.0576697	0.0390267	0.0440527	0.0351279	0.124153
CPV	0.0328155	0.0332501	0.0483501	0.045507	0.0408569	0.033052	0.0400768	0.0469545	0.0391775	0.0240716	0.0345144	0.0476404	0.0379613	0.0382074	0.045628	0.0471664	0.0332707	0.0437541	0.0324118	0.0371607	0.0421523	0.0444087	0.0382775	0.0933341
CPW	0.0324591	0.0209023	0.0157992	0.0289621	0.03416	0.0273512	0.0352714	0.0506426	0.0286061	0.0570089	0.0202892	0.0339124	0.0953261	0.0430455	0.0168929	0.0825499	0.0550402	0.0665691	0.0310646	0.0238473	0.115931	0.0496182	0.0347507	0
CPY	0.0489557	0.0512139	0.0591412	0.0482733	0.0503443	0.0412976	0.0298356	0.0546553	0.0500639	0.0418399	0.0312813	0.0341715	0.0317774	0.0428372	0.0422351	0.0561834	0.0634149	0.0328599	0.0425477	0.0397481	0.0464962	0.033399	0.0274276	0
CQA	0.0582392	0.0433819	0.0473643	0.0295778	0.0281932	0.0456357	0.0305018	0.0443784	0.0518945	0.0339268	0.049462	0.0330591	0.0282636	0.0496329	0.0456345	0.0643618	0.0447415	0.0259791	0.0613587	0.0565648	0.0384308	0.035207	0.0542107	0
CQC	0.0665145	0.0252444	0.0311108	0.0304161	0.0519243	0.0506901	0.0546372	0.0744592	0.044062	0.0482831	0.0312008	0.035615	0.030987	0.0265921	0.0215427	0.0185774	0.0339595	0.0672223	0.0631207	0.0769227	0.0608757	0.0420882	0.0139541	0
CQD	0.0430284	0.0395147	0.0431681	0.0488851	0.0217737	0.0527515	0.0526136	0.0269261	0.041122	0.0336789	0.0603589	0.0286854	0.0321802	0.0740455	0.035642	0.0470259	0.0325158	0.0559649	0.0562525	0.0332078	0.0577868	0.0293127	0.0362285	0.0173311
CQE	0.0387767	0.0420214	0.0353717	0.0400767	0.0305584	0.0385197	0.0422228	0.0448892	0.031717	0.0329375	0.0437024	0.0385958	0.0439696	0.0305426	0.0392538	0.0308923	0.0331954	0.0477291	0.0673883	0.0398479	0.0582662	0.0341804	0.0429632	0.0723817
CQF	0.0343524	0.0332134	0.0627618	0.0417217	0.039556	0.0629294	0.037723	0.0711852	0.0454546	0.0236019	0.0274565	0.0602922	0.0332904	0.0464243	0.0206482	0.0240239	0.0588659	0.0782375	0.026414	0.0416407	0.0619946	0.00699785	0.0612149	0
CQG	0.0557529	0.0379788	0.026397	0.0373288	0.0437064	0.0471761	0.0318225	0.0361718	0.0430149	0.0760456	0.0497585	0.0471307	0.0500558	0.0298253	0.0356836	0.058617	0.0368988	0.0410665	0.0622823	0.0230523	0.0290542	0.0459143	0.0368856	0.0183806
CQH	0.0860899	0.0362115	0.0603564	0.0374931	0.0277928	0.0377355	0.0479438	0.0769362	0.0548947	0.0343099	0.0309006	0.0460144	0.0266167	0.0323936	0.0527425	0.0293356	0.0300728	0.0464032	0.0316782	0.0453996	0.0270363	0.0569672	0.0446754	0
CQI	0.040077	0.0605369	0.0801078	0.0231601	0.0393809	0.0266266	0.0660987	0.0776491	0.0501269	0.0456521	0.0395035	0.0480203	0.0795435	0.0258826	0.054035	0.0248743	0.0314795	0.0224327	0.0282694	0.0331651	0.0493762	0.0241518	0.0298501	0
CQK	0.0337366	0.0338045	0.0381921	0.0663823	0.0230767	0.0437798	0.0565904	0.0351011	0.0411232	0.0467365	0.0360869	0.0728105	0.0361239	0.0331504	0.0390291	0.0524736	0.0286118	0.049952	0.0405662	0.0620927	0.0465008	0.0499698	0.034109	0
CQL	0.0336802	0.044796	0.0284269	0.0277922	0.0393936	0.0265037	0.0403338	0.0388775	0.0332456	0.0264706	0.0387075	0.0340217	0.0290398	0.0457613	0.0389825	0.0352068	0.0352112	0.0294831	0.0436345	0.015256	0.0463533	0.0317425	0.0212505	0.215829
CQM	0.0438628	0.0570646	0.0243152	0.0531553	0.0173237	0.0180863	0.0396501	0.010166	0.0535957	0.0324861	0.0325829	0.0457964	0.0218695	0.0264312	0.0329421	0.0615498	0.0276219	0.0863461	0.0292817	0.213369	0.017454	0.033712	0.021338	0
CQN	0.0533915	0.0493779	0.0486601	0.0551756	0.0602828	0.0551717	0.0208305	0.0424507	0.0544973	0.0532527	0.0336833	0.0510977	0.0605351	0.0414853	0.0432167	0.0344486	0.0366999	0.0273152	0.0267601	0.063604	0.0138037	0.0290853	0.0451741	0
CQP	0.104379	0.0234324	0.0365783	0.0373077	0.028042	0.0376412	0.0485663	0.0394939	0.0464763	0.0183751	0.0409694	0.0353124	0.0177001	0.0364078	0.0217607	0.0335297	0.0895355	0.0274547	0.0394988	0.044003	0.141265	0.0297654	0.0189305	0.00357475
CQQ	0.0399077	0.0387883	0.0361013	0.0315136	0.0199185	0.0316387	0.0341919	0.0336635	0.0301075	0.0524627	0.0405408	0.029459	0.057834	0.0147276	0.0347571	0.0370177	0.0430656	0.060986	0.0433939	0.0613321	0.154527	0.0412282	0.0328379	0
CQR	0.0573741	0.0378701	0.0375404	0.0233485	0.0325737	0.0439631	0.0413802	0.0496367	0.0436145	0.029495	0.0348655	0.0558559	0.0498847	0.0218097	0.0487405	0.0426151	0.060486	0.0258554	0.0401154	0.0657701	0.0365849	0.0770867	0.026107	0.0174267
CQS	0.0398796	0.0377125	0.0299722	0.039078	0.0348329	0.0455878	0.026053	0.0331143	0.040643	0.032957	0.0487852	0.0324781	0.0560658	0.0318873	0.0298066	0.0271318	0.0459869	0.0384438	0.0500455	0.0445524	0.122833	0.0415954	0.0599013	0.0106571
CQStop	0.0383759	0.00723722	0.0547034	0.300836	0.0498003	0.0334239	0	0.105207	0.0396184	0.0127347	0.0100357	0.053372	0	0	0	0.0544422	0	0	0.0467645	0.165138	0	0	0.0283109	0
CQT	0.0594496	0.0456467	0.0423716	0.030118	0.0516613	0.0382173	0.0439183	0.039775	0.0321485	0.0345237	0.039977	0.0454744	0.0573914	0.0329836	0.0416064	0.0504525	0.0511366	0.0725891	0.0227683	0.0221887	0.0749521	0.0307084	0.0399416	0
CQV	0.0383501	0.0523723	0.0476501	0.0420427	0.0405428	0.0515099	0.036332	0.0422963	0.0371647	0.0394218	0.0455912	0.0308982	0.0113737	0.0444104	0.040311	0.0421331	0.0375414	0.0342141	0.0413615	0.0606997	0.066567	0.0552543	0.0415435	0.0204182
CQW	0.0472024	0.0262369	0.0681706	0.0454421	0.0818069	0.0126219	0.0193695	0.0317837	0.00598446	0.034625	0.07049	0.0507906	0.0142446	0.0595934	0.0605836	0.0555096	0.0518154	0.0321379	0.0317876	0.0213811	0.090949	0.0778518	0.00962198	0
CQY	0.0258988	0.041939	0.0361794	0.0451168	0.0148999	0.0512291	0.0323078	0.0298206	0.0324413	0.0336897	0.0265493	0.0255497	0.00989985	0.0375512	0.0294735	0.0240044	0.0240074	0.0268026	0.0253322	0.0208035	0.022123	0.0233073	0.0347733	0.3263
CRA	0.037377	0.0311261	0.0349786	0.0297556	0.0401593	0.0351209	0.0358114	0.0312793	0.0277533	0.0388991	0.0497831	0.0386052	0.0337982	0.0304218	0.0302195	0.0458981	0.0314342	0.0433259	0.043425	0.0322833	0.0441398	0.0555449	0.0224842	0.156376
CRC	0.0385633	0.0330684	0.0581028	0.0766528	0.0419168	0.0361707	0.0646117	0.0400595	0.0492261	0.0298595	0.0331846	0.0365802	0.0283478	0.0284629	0.0351651	0.0253668	0.0332264	0.0277146	0.0612915	0.0638249	0.0754147	0.0508491	0.0323396	0
CRD	0.0519773	0.0493178	0.0317398	0.0265273	0.0299708	0.0532278	0.0443241	0.0428599	0.032769	0.0400887	0.050919	0.0577178	0.0360891	0.0610419	0.0402293	0.0514149	0.0345834	0.0446509	0.0432982	0.0419377	0.046456	0.0626468	0.0262124	0
CRE	0.0508463	0.0309489	0.0389885	0.0202877	0.0359549	0.0544504	0.0478159	0.0433348	0.041072	0.0208638	0.0504402	0.0480188	0.0445167	0.0311616	0.0394445	0.0430857	0.0333389	0.0492334	0.0984323	0.0904027	0.0236859	0.0286235	0.0322322	0.0028206
CRF	0.031761	0.0340084	0.0399082	0.0331974	0.0440784	0.0631116	0.0573871	0.0451487	0.0450549	0.0229529	0.0368224	0.0467244	0.0485627	0.059821	0.0494839	0.0595765	0.0325083	0.0342389	0.0397357	0.066818	0.0355281	0.0289231	0.0446488	0
CRG	0.0504892	0.0303609	0.0531882	0.0413166	0.0383559	0.0485645	0.0468294	0.0281593	0.031163	0.0404849	0.0463764	0.0241393	0.0432695	0.0442496	0.0564137	0.0486222	0.0449699	0.0662437	0.0508846	0.0286077	0.0296001	0.0641017	0.0436097	0
CRH	0.0329121	0.0401775	0.0482602	0.0314414	0.0321473	0.040275	0.0638554	0.0350888	0.0520017	0.0304161	0.0531217	0.0406544	0.0263789	0.0475388	0.0528596	0.028115	0.0547432	0.0343353	0.0573564	0.0319802	0.0485838	0.034123	0.0639637	0.0196708
CRI	0.051515	0.031736	0.0311533	0.0489498	0.0333242	0.0488558	0.0292105	0.0589163	0.0451249	0.0427889	0.034863	0.055319	0.0572849	0.045934	0.0323582	0.0558082	0.044497	0.0444273	0.0447419	0.0671753	0.0428616	0.0120416	0.0411133	0
CRK	0.0223639	0.0239486	0.0366718	0.0371879	0.0245059	0.0254259	0.0546953	0.0655263	0.0440769	0.0519488	0.0240478	0.0572468	0.0439386	0.0280108	0.0409981	0.0353319	0.0356081	0.0323696	0.0797751	0.0390326	0.0400771	0.0354367	0.0464377	0.0753378
CRL	0.0456254	0.0458668	0.043182	0.0468488	0.037346	0.0391995	0.0415908	0.0494338	0.033359	0.0347532	0.0516061	0.040205	0.0269404	0.0387554	0.0565362	0.0395991	0.0324507	0.0471856	0.0628611	0.0574637	0.0396074	0.0363626	0.0440577	0.00916367
CRM	0.0432101	0.0579623	0.0289758	0.0619188	0.0269063	0.0368249	0.0310501	0.0267491	0.0218249	0.0615185	0.0880295	0.0624216	0.0439568	0.0222905	0.0254935	0.0674797	0.0581436	0.06311	0.0463707	0.0269914	0.00637854	0.0671999	0.0251933	0
CRN	0.0318498	0.0320567	0.037165	0.0317269	0.0331679	0.032542	0.0313587	0.0388339	0.0284	0.0314737	0.0351108	0.033234	0.0292595	0.0354564	0.0246741	0.034512	0.0189621	0.0182106	0.0321216	0.0386178	0.0322096	0.0186636	0.0204458	0.299947
CRP	0.0473827	0.0369497	0.0495405	0.0329126	0.0286038	0.0329103	0.0512164	0.0441219	0.03612	0.0394747	0.0508712	0.0237457	0.0149024	0.0383662	0.0316905	0.0451677	0.0861768	0.0271561	0.0538907	0.045597	0.120765	0.0366269	0.025811	0
CRQ	0.0364926	0.0298625	0.0315865	0.0356893	0.0276245	0.0329607	0.038031	0.0443665	0.0406116	0.0733667	0.0378936	0.0560952	0.0501686	0.0368577	0.026021	0.0678162	0.0500737	0.0317478	0.0491505	0.0523447	0.0449225	0.0473272	0.0352656	0.023724
CRR	0.0455842	0.0390222	0.0455368	0.042686	0.0363911	0.0347788	0.044014	0.0617024	0.0307309	0.0437281	0.0538262	0.0427119	0.0410341	0.0417977	0.0464759	0.047508	0.0502953	0.0583649	0.0437942	0.0508803	0.0384448	0.027752	0.03294	0
CRS	0.0387094	0.0363522	0.0376831	0.0398844	0.0407378	0.0492467	0.0396095	0.0417728	0.0485184	0.0369174	0.0394628	0.051166	0.0315784	0.0377458	0.0479663	0.0539108	0.0568869	0.043765	0.0375833	0.0325022	0.074888	0.0424829	0.0406298	0
CRStop	0.0654173	0.0246738	0.0310833	0.10989	0.0848919	0.00949598	0.0104089	0.0448352	0.0337676	0.0868327	0.0256609	0.0181961	0.026792	0.134503	0	0.0464023	0.0568499	0.0302233	0.0876886	0.0603219	0	0	0.012065	0
CRT	0.0352607	0.0346635	0.032855	0.0659998	0.0499765	0.0340503	0.0211687	0.0423917	0.0439753	0.0267213	0.0485247	0.0379795	0.034413	0.0527888	0.030492	0.0589807	0.0712824	0.0452904	0.026878	0.045197	0.0732401	0.0446085	0.0432622	0
CRV	0.0561499	0.0379789	0.0564236	0.0435503	0.0337937	0.0439505	0.0393362	0.0507675	0.0348899	0.0548451	0.050485	0.0274286	0.0671204	0.0577471	0.0459654	0.0463026	0.041382	0.0320833	0.0436654	0.0580578	0.0199748	0.0258268	0.032275	0
CRW	0.0574414	0.0448567	0.0417091	0.0232546	0.0146983	0.0411038	0.0468576	0.0439895	0.114983	0.0263101	0.0325818	0.0236288	0	0.0232882	0.0468571	0.0622649	0.0492155	0.0627949	0.035886	0.0313327	0.0666402	0.0351038	0.0752024	0
CRY	0.0336833	0.0222329	0.0594323	0.0279077	0.0335827	0.0609395	0.0549025	0.0302178	0.021769	0.0305337	0.0466206	0.0439893	0.0400396	0.0630621	0.0500859	0.0234555	0.0478347	0.0106277	0.032937	0.0954518	0.0639113	0.0495092	0.057274	0
CSA	0.040279	0.0404477	0.0356875	0.0473782	0.0515998	0.0429106	0.046269	0.0356022	0.0588797	0.0642417	0.034661	0.0558592	0.0427686	0.0242238	0.0419766	0.0390308	0.0470707	0.0341433	0.0507057	0.0483935	0.0472619	0.0403868	0.0302228	0
CSC	0.0461618	0.031769	0.0483898	0.042304	0.0382562	0.0355685	0.0501969	0.0405846	0.0405794	0.0299834	0.0572692	0.0553766	0.0715014	0.0321873	0.0553519	0.0537713	0.0205334	0.0537725	0.0436688	0.0470716	0.0300344	0.0400801	0.035588	0
CSD	0.0479628	0.0291938	0.0391655	0.0401505	0.0498954	0.041732	0.0515019	0.0413365	0.0633029	0.0300213	0.0491569	0.0556409	0.0477558	0.0197493	0.0358944	0.0360076	0.0331953	0.0352954	0.056592	0.0414021	0.0420567	0.0546928	0.0396738	0.0186245
CSE	0.0303438	0.0288959	0.0412453	0.0439411	0.0462956	0.034174	0.0477137	0.0480753	0.0450335	0.0294599	0.0319865	0.0504848	0.0474014	0.0375582	0.0383732	0.0370835	0.0396773	0.0382812	0.110747	0.0355746	0.0593259	0.0339683	0.0356573	0.00870296
CSF	0.0447882	0.0265674	0.0420001	0.037121	0.0430151	0.0541311	0.0487866	0.0643683	0.0437261	0.0421652	0.0397298	0.0338068	0.0475146	0.0649982	0.0553326	0.0475144	0.0325783	0.047219	0.043759	0.0551875	0.0306983	0.0218782	0.0331142	0
CSG	0.0453473	0.033618	0.0388217	0.0443628	0.0423597	0.0383608	0.046776	0.04787	0.0390129	0.0786134	0.0396655	0.0432774	0.0339423	0.0271497	0.0398351	0.0263429	0.0498914	0.0433464	0.0405873	0.0398926	0.0756457	0.0457709	0.0395101	0
CSH	0.0405182	0.046958	0.0411352	0.0443204	0.0502876	0.0488311	0.0419808	0.0361656	0.0374524	0.0300963	0.0603719	0.0339419	0.0310663	0.0323978	0.0466756	0.0526355	0.0245663	0.0639952	0.0566665	0.0212878	0.06468	0.0556496	0.0383199	0
CSI	0.0318301	0.0311522	0.0442643	0.0319072	0.0648074	0.0309491	0.0232275	0.0228185	0.0237956	0.0366502	0.0334031	0.0261793	0.0369732	0.0215016	0.0355487	0.0408739	0.0302845	0.0390462	0.021768	0.0354234	0.0339032	0.0205048	0.0315284	0.25166
CSK	0.0364973	0.0459043	0.0446859	0.0413018	0.0489474	0.0543144	0.0460924	0.0418217	0.0252676	0.0330438	0.0273556	0.0391686	0.0403704	0.0441188	0.0468668	0.0478021	0.0319672	0.0539053	0.0568722	0.0395727	0.0512884	0.0401791	0.0493448	0.0133115
CSL	0.0440631	0.0360335	0.0399466	0.0417763	0.0501215	0.0386715	0.0430842	0.0453974	0.0462143	0.0447458	0.0526791	0.0335584	0.043822	0.0379137	0.0456439	0.060021	0.0405289	0.0615408	0.0408461	0.0466477	0.0442533	0.0368466	0.0227545	0.00288992
CSM	0.051001	0.0352925	0.0458284	0.0419152	0.059779	0.0451363	0.0439783	0.0407805	0.029723	0.0343944	0.0278576	0.0448465	0.0188663	0.0328869	0.0451351	0.046971	0.0386027	0.0851302	0.0371893	0.0601763	0.0602288	0.0456068	0.0286737	0
CSN	0.0388374	0.0309387	0.0247774	0.036307	0.0307935	0.0231338	0.0290869	0.0283774	0.0310505	0.0279978	0.029112	0.029987	0.0307152	0.0406914	0.0352101	0.0432226	0.0360788	0.0205728	0.0311297	0.03962	0.0183853	0.0355108	0.032418	0.276046
CSP	0.0509223	0.0319386	0.0413849	0.0535865	0.0400303	0.037227	0.0420891	0.0596945	0.0521745	0.0420159	0.0508262	0.0361156	0.0528464	0.0434804	0.0389819	0.050626	0.0514619	0.0581242	0.0341995	0.0386696	0.0347958	0.0305487	0.02826	0
CSQ	0.0477116	0.0296178	0.0375478	0.0608525	0.0312801	0.0392463	0.0585189	0.0358794	0.0410469	0.0333146	0.0262538	0.0378781	0.0455945	0.0472329	0.0463152	0.0504122	0.0459055	0.0698032	0.0460282	0.0464395	0.0376886	0.0472366	0.0355647	0.00263096
CSR	0.0445009	0.0385689	0.0573608	0.0455944	0.0519124	0.0450808	0.0445938	0.0501839	0.0469191	0.0433591	0.0440735	0.0387144	0.0310222	0.0398003	0.035459	0.0527214	0.0380851	0.0314957	0.0473055	0.0430719	0.0396141	0.03717	0.0408621	0.0125306
CSS	0.0508922	0.0313232	0.0444063	0.041277	0.052534	0.0393553	0.0384274	0.0458727	0.0442609	0.0376145	0.0567439	0.0353897	0.0363808	0.0380504	0.0390857	0.0444678	0.0325098	0.0436052	0.0518686	0.0395335	0.0544416	0.042061	0.0390804	0.020818
CSStop	0.087541	0.0305905	0.00856377	0	0.0994015	0.0366274	0.022942	0.0164701	0.0496178	0.0239233	0.0377058	0.0350924	0.0147629	0.0494094	0.0235455	0.0383529	0.0134252	0.0666146	0.0527107	0.0775568	0.0471292	0.161369	0.00664806	0
CST	0.0370211	0.0425148	0.0473019	0.0519085	0.0526316	0.0461813	0.0455925	0.0404322	0.0333516	0.0440467	0.03967	0.0421949	0.0655795	0.0283983	0.0293596	0.0437135	0.0363577	0.0496434	0.0364576	0.0407985	0.0716218	0.0224916	0.0415777	0.0111533
CSV	0.0460851	0.0325349	0.045485	0.0447661	0.0480062	0.0362408	0.0403944	0.0314024	0.0470601	0.033977	0.0438315	0.0392087	0.0373385	0.0336448	0.0403118	0.0380548	0.0276865	0.0336964	0.0423877	0.0366447	0.044929	0.0400891	0.0452693	0.0909553
CSW	0.0480934	0.0401366	0.0542401	0.0534463	0.0351508	0.0370728	0.0430997	0.0353614	0.0226376	0.0513635	0.0607159	0.0473589	0.0190177	0.0353608	0.0320166	0.0480341	0.0547656	0.03218	0.0556421	0.0713636	0.00505934	0.0719573	0.0356836	0.0102422
CSY	0.0422119	0.0381057	0.0511015	0.0640726	0.0267849	0.0328	0.0490901	0.0694908	0.0381312	0.041096	0.0352268	0.0398862	0.0355931	0.0377229	0.0416297	0.0308227	0.0296705	0.0602273	0.0317711	0.0841445	0.045451	0.0389058	0.0360637	0
CStopA
CStopC
CStopD
CStopE
CStopF
CStopG	0.0977965	0	0	0	0	0	0	0	0	0	0	0.666461	0	0	0	0	0	0	0	0	0	0.235743	0	0
CStopH
CStopI
CStopK
CStopL
CStopM
CStopN
CStopP
CStopQ
CStopR
CStopS
CStopStop
CStopT
CStopV
CStopW
CStopY
CTA	0.0431009	0.0433968	0.0570998	0.0691977	0.0228112	0.0452803	0.0309191	0.0514032	0.0360747	0.051332	0.0518192	0.0266697	0.0607354	0.0251171	0.0222684	0.0516885	0.0349168	0.0567012	0.0367656	0.0550125	0.0501444	0.0149681	0.0490422	0.0135351
CTC	0.0350467	0.0681133	0.0426337	0.0415498	0.0508492	0.0468228	0.0491555	0.0477436	0.0476835	0.0301517	0.0421762	0.0442288	0.0558194	0.0352881	0.0395675	0.0314198	0.0603496	0.0188905	0.0409676	0.0572528	0.0148498	0.0391119	0.060328	0
CTD	0.0429725	0.0309992	0.0538915	0.0472476	0.0474614	0.0424721	0.039232	0.0300423	0.0548688	0.0463646	0.0373976	0.0466361	0.0686672	0.0405564	0.0515379	0.0413916	0.0285696	0.0364525	0.0460704	0.0343564	0.0322372	0.0396234	0.0478993	0.0130524
CTE	0.0399863	0.0417789	0.0340373	0.0515006	0.0395939	0.0412086	0.044326	0.0490962	0.0611714	0.0603085	0.0409352	0.0383747	0.0184722	0.036973	0.0236847	0.0475188	0.0461131	0.0416759	0.0724207	0.0636082	0.0294853	0.0228409	0.0513784	0.00351122
CTF	0.0588142	0.0401442	0.0500167	0.0375481	0.0470514	0.0366723	0.0409423	0.052372	0.039444	0.0333785	0.0599489	0.0318822	0.0459855	0.0577151	0.020373	0.0389926	0.0389145	0.0410677	0.0364867	0.034512	0.0734021	0.0273882	0.0569477	0
CTG	0.048777	0.0425281	0.0392385	0.0361623	0.0453389	0.0539433	0.0530647	0.0718365	0.0475456	0.0590233	0.0353005	0.0521245	0.0481303	0.0370061	0.0304288	0.0461855	0.0350941	0.0469573	0.0410268	0.0517418	0.0124582	0.0426566	0.0234314	0
CTH	0.0447338	0.0490929	0.031371	0.0323918	0.0330471	0.0273825	0.0648323	0.0586098	0.0337556	0.0312987	0.0434106	0.0545688	0.021632	0.0482661	0.0427156	0.0548601	0.0402804	0.0522909	0.0588469	0.0255117	0.0295963	0.0467709	0.0347905	0.0399436
CTI	0.0250879	0.0598277	0.0466571	0.0458189	0.0404331	0.0438578	0.0306473	0.0603967	0.0448379	0.0357179	0.05432	0.0388684	0.0448559	0.0457282	0.0583842	0.0274588	0.0286008	0.109926	0.0197895	0.042951	0.0395029	0.0208088	0.0355234	0
CTK	0.0528527	0.0497347	0.039666	0.0566595	0.0455487	0.0407605	0.0326037	0.0563482	0.0522321	0.0509972	0.0347309	0.0543567	0.0528387	0.0329414	0.0297434	0.0275887	0.0296784	0.0613589	0.0369921	0.0396553	0.0322481	0.0274408	0.0328922	0.030131
CTL	0.0358397	0.0457663	0.0317492	0.0459075	0.047345	0.0345133	0.0318304	0.0374607	0.0324456	0.04217	0.0280866	0.0319267	0.0295485	0.0344633	0.0353454	0.0392547	0.0287031	0.0666657	0.0315708	0.0408242	0.0482373	0.035009	0.0329634	0.132374
CTM	0.0347109	0.0305482	0.0481046	0.0755847	0.068974	0.0484968	0.0434938	0.0578226	0.0452911	0.0403148	0.0410366	0.0380164	0.0414633	0.0208158	0.0440869	0.0610405	0.0477612	0.051451	0.0148044	0.0653481	0.0132368	0.020918	0.0466796	0
CTN	0.0278754	0.0168912	0.0125394	0.0322407	0.0259444	0.0311108	0.0279939	0.0306934	0.0313726	0.053075	0.0330426	0.0284724	0.0235816	0.023385	0.0250737	0.0238246	0.0246218	0.0221682	0.0315742	0.0117986	0.0188205	0.0242342	0.0259583	0.393707
CTP	0.060812	0.0306407	0.0413023	0.0454882	0.024247	0.0235848	0.0537726	0.0400881	0.0408155	0.0366628	0.052686	0.0343467	0.0306095	0.047511	0.038914	0.0391843	0.0504272	0.0660568	0.0431618	0.0419495	0.0722261	0.0447603	0.040753	0
CTQ	0.0395112	0.047152	0.0373225	0.0412981	0.0689117	0.0526744	0.0232362	0.0424613	0.0449239	0.069753	0.0295098	0.0270799	0.0271858	0.0515593	0.03276	0.0627792	0.0291175	0.024534	0.0603968	0.0734503	0.0231434	0.0502886	0.0350947	0.00585652
CTR	0.0474746	0.0277789	0.0448107	0.0355398	0.0664365	0.0234681	0.045732	0.0295479	0.0290538	0.0518606	0.0277158	0.0369747	0.0176568	0.0311889	0.0571042	0.0509677	0.0504006	0.0365165	0.0468446	0.0309198	0.072808	0.0940261	0.0404187	0.00475465
CTS	0.0442096	0.0449405	0.0353522	0.0394467	0.0388301	0.0375656	0.0329417	0.0448342	0.028943	0.037571	0.0468088	0.0431897	0.0565268	0.0290678	0.0431994	0.0401549	0.0487274	0.0388576	0.0286448	0.0523662	0.0859987	0.0542129	0.0361942	0.0114162
CTStop	0.026432	0.0139573	0.00879148	0.0966957	0.0960419	0.0322297	0.0353281	0	0.165546	0.0368391	0.0387083	0.010293	0	0.0169077	0.0322288	0.0393727	0.00918812	0	0.063131	0.0227483	0.241912	0	0.0136497	0
CTT	0.055134	0.05396	0.0516415	0.0347752	0.059006	0.0502273	0.0487034	0.0364843	0.0396907	0.0463703	0.0411826	0.0468886	0.0399699	0.0304031	0.0434648	0.0353996	0.0501163	0.0348414	0.0345968	0.0381784	0.0464	0.0259695	0.0507253	0.00587083
CTV	0.0387335	0.0499266	0.0455768	0.0334194	0.040247	0.0527247	0.0504675	0.0514241	0.0453318	0.0309815	0.0448168	0.0330839	0.0366656	0.0391518	0.043441	0.0480808	0.038424	0.0425432	0.0467549	0.0495314	0.0401319	0.0440418	0.0443446	0.0101555
CTW	0.040356	0.0338089	0.0580791	0.0283911	0.0193869	0.036275	0.0276608	0.101771	0.042998	0.0180274	0.0170479	0.0392882	0.0489483	0.0397147	0.087531	0.0269742	0.0148376	0.0853357	0.0476643	0.016698	0.0639256	0.0411569	0.0641236	0
CTY	0.030935	0.0538316	0.028841	0.0526653	0.0234175	0.039054	0.0730878	0.0179896	0.0338722	0.0685924	0.0265983	0.0228155	0.0698747	0.0719572	0.037148	0.0360731	0.0366595	0.00909504	0.0399818	0.0302543	0.120114	0.038415	0.0387275	0
CVA	0.0541945	0.0400025	0.0477288	0.0411136	0.0383779	0.0390806	0.0418641	0.0405382	0.0512365	0.0382401	0.0466698	0.0377265	0.0451072	0.0442651	0.0479613	0.0292963	0.0344364	0.0461727	0.0509509	0.0463909	0.0680001	0.0442484	0.0236982	0.00269924
CVC	0.0448924	0.0571465	0.0319962	0.0453865	0.0467268	0.0429008	0.0476204	0.0162387	0.0540702	0.0446915	0.0665254	0.0421436	0.0275788	0.041878	0.0366548	0.0543992	0.0422641	0.0241974	0.0533378	0.0459952	0.0342388	0.0489544	0.0303584	0.019804
CVD	0.041637	0.0404722	0.0506411	0.0476339	0.0413978	0.0311523	0.0539895	0.0410779	0.0479037	0.0567798	0.0496753	0.0326702	0.0225672	0.0530029	0.0681965	0.0359995	0.0396044	0.0401959	0.039581	0.0196108	0.0568764	0.0449408	0.044394	0
CVE	0.0306466	0.0387868	0.0278212	0.0301224	0.0363951	0.0319977	0.0331949	0.0409167	0.0399597	0.0287367	0.0386014	0.0421531	0.0338544	0.0287761	0.0287115	0.0425795	0.0327415	0.0263694	0.0311785	0.0350868	0.0283058	0.0569312	0.0355725	0.200561
CVF	0.0301973	0.0315754	0.0402749	0.0281254	0.0563556	0.0510389	0.0399612	0.0631138	0.0309692	0.0381978	0.0574674	0.0564679	0.0531433	0.0478127	0.0464807	0.0371135	0.0457296	0.0367432	0.0372354	0.0463168	0.0273637	0.0273871	0.0432312	0.0276978
CVG	0.0465986	0.0504126	0.0468752	0.0374204	0.0428458	0.0406515	0.0410151	0.0290812	0.0377818	0.0454094	0.0382818	0.0411609	0.0469203	0.042167	0.0388027	0.0423248	0.0371376	0.0367566	0.051577	0.0723835	0.0270451	0.0449311	0.0539969	0.00842321
CVH	0.0336121	0.0423317	0.0462606	0.04442	0.0324631	0.0510346	0.0284008	0.0345993	0.0474637	0.0412822	0.036776	0.0248241	0.031013	0.0580765	0.0388638	0.0345298	0.0376038	0.0499785	0.0336149	0.0116376	0.0954701	0.0372521	0.0369097	0.0715822
CVI	0.0445966	0.0449092	0.0418372	0.0567728	0.0499896	0.03602	0.0433038	0.0310878	0.0482048	0.0531246	0.0481449	0.0467563	0.0622875	0.0512025	0.0610001	0.0461324	0.0298123	0.0480759	0.028775	0.0381354	0.026164	0.0303211	0.0280494	0.00529671
CVK	0.0467638	0.0515541	0.0335073	0.0467988	0.0440614	0.0409461	0.0714795	0.0421659	0.0407451	0.058936	0.0414361	0.0353556	0.0427872	0.0270494	0.0508021	0.0382877	0.0393424	0.0241335	0.0471043	0.0417452	0.0341484	0.0539647	0.0468854	0
CVL	0.0620599	0.0528309	0.0389683	0.0339489	0.0302947	0.0447905	0.0449621	0.0393276	0.0556065	0.0425739	0.0503259	0.0370412	0.0465581	0.0515702	0.0452608	0.0480938	0.0274198	0.0352641	0.0403713	0.041431	0.0382197	0.0559246	0.0242608	0.0128955
CVM	0.033015	0.046098	0.0422348	0.0398171	0.0331625	0.0270958	0.0212148	0.0832579	0.0397646	0.0294963	0.0232447	0.0247242	0.0764483	0.0223371	0.0348366	0.0472873	0.10373	0.110879	0.012998	0.05191	0.0058108	0.0244874	0.042623	0.023527
CVN	0.0406134	0.0454145	0.0492657	0.0324619	0.053169	0.034471	0.0596044	0.0947492	0.0523693	0.0321868	0.0446073	0.0446555	0.0369849	0.0435533	0.0298579	0.0225382	0.0311422	0.0448121	0.0619512	0.0411216	0.0284244	0.0322495	0.0437967	0
CVP	0.0352982	0.0357924	0.036299	0.0360925	0.0445339	0.0391593	0.0341872	0.0338148	0.046006	0.0380261	0.0515052	0.0358582	0.0391095	0.0327235	0.0369058	0.0270942	0.0337873	0.0397065	0.0288007	0.038157	0.174794	0.0493262	0.0330222	0
CVQ	0.0552841	0.0455651	0.0423214	0.0397458	0.040521	0.0588504	0.037141	0.0364869	0.0465048	0.0366911	0.0406947	0.0449934	0.0268348	0.0318086	0.0517156	0.0413932	0.0574493	0.0832469	0.0454115	0.0239156	0.0562193	0.0239736	0.0332318	0
CVR	0.0324148	0.0257307	0.0521454	0.0431814	0.0553301	0.0223888	0.0448348	0.0379467	0.0597108	0.0393705	0.0430487	0.058164	0.0400872	0.0609847	0.0464986	0.0410262	0.0405053	0.0493323	0.0437344	0.0319087	0.0349021	0.0561771	0.0366513	0.00392537
CVS	0.0388201	0.042597	0.0448214	0.0403819	0.0373413	0.0424608	0.0327728	0.0387513	0.0354396	0.0361848	0.0391524	0.03683	0.0645072	0.0466589	0.0440928	0.0509507	0.0365294	0.0439811	0.0499874	0.0436244	0.0701529	0.0196691	0.0459676	0.0183251
CVStop	0.0280547	0.0158723	0.0733166	0.0523633	0.00910163	0.0325794	0.0357114	0	0.0193087	0.176884	0	0.0702317	0.0689396	0.0512736	0.0244339	0.0994999	0.0208976	0.0518459	0.0820492	0	0	0.077288	0.0103483	0
CVT	0.0436103	0.0362482	0.0391409	0.0391914	0.055545	0.0520506	0.0447184	0.0435425	0.0372407	0.0407352	0.0405494	0.0242608	0.0608591	0.0428037	0.0295415	0.0429639	0.0677769	0.0402966	0.0397589	0.0307807	0.0316772	0.0511718	0.0655365	0
CVV	0.0513411	0.0483219	0.0490157	0.0538286	0.0489408	0.04444	0.0504773	0.0537229	0.034354	0.047115	0.0411902	0.0481313	0.0163543	0.03497	0.0362273	0.0350127	0.0407614	0.0348478	0.0324405	0.0361398	0.0725133	0.045837	0.0175935	0.0264236
CVW	0.0412247	0.0277054	0.0536002	0.0509235	0.0476612	0.0472207	0.0617784	0.0839067	0.0108333	0.0713851	0.0452788	0.0350259	0.0343815	0.0575351	0.0434114	0.0316344	0.0351744	0.0145443	0.0370833	0.0516065	0.0480198	0.0216816	0.0483836	0
CVY	0.0356564	0.020854	0.0442858	0.0459964	0.0338248	0.0366898	0.0623364	0.0360897	0.0489257	0.036695	0.0487469	0.0342734	0.0207033	0.023097	0.0371474	0.0493035	0.0290254	0.0642258	0.0377304	0.0407867	0.0867474	0.0543995	0.0640966	0.00836255
CWA	0.0609565	0.0195534	0.032212	0.0312612	0.0232874	0.0509406	0.0672593	0.0437302	0.0576369	0.0410229	0.041714	0.0465875	0.0195987	0.0382633	0.0416776	0.046673	0.0455472	0.0221088	0.0583141	0.0441264	0.0677809	0.0659163	0.0338319	0
CWC	0.0583859	0.0198906	0.0219254	0.0541363	0.0213859	0.0497582	0.0251732	0.108431	0.0862015	0.0218749	0.0206863	0.0440059	0.0431963	0.108429	0.0287059	0.0233793	0.0261881	0.0365464	0.102821	0.0648375	0	0	0.0340414	0
CWD	0.0411364	0.0430339	0.0400142	0.0446193	0.0458285	0.0299695	0.0657013	0.0347546	0.0205664	0.0216352	0.0340994	0.031736	0.0267019	0.0496485	0.047319	0.0616617	0.0323764	0.0251014	0.0622349	0.0834987	0.00710359	0.0710966	0.0801628	0
CWE	0.0319014	0.0249243	0.0671287	0.0153111	0.0340058	0.0463081	0.0536606	0.0374818	0.0595953	0.0272217	0.0250276	0.035494	0.0186648	0.0541394	0.0297687	0.0581877	0.0181051	0.0673768	0.0544246	0.0924522	0.0238342	0.109857	0.0151293	0
CWF	0.0273951	0.0524387	0.0751725	0.042951	0.0124427	0.0640244	0.0457692	0.0525723	0.023097	0.0572722	0.0727153	0.00800105	0	0.00438095	0.0918587	0.0748136	0.0547567	0	0.0630945	0.0530487	0.0501453	0.0528296	0.0212205	0
CWG	0.0455205	0.0556409	0.026636	0.0704876	0.0574309	0.0411149	0.050701	0.016177	0.0446736	0.0391626	0.0416641	0.0377506	0.00966681	0.0593146	0.0385442	0.0376704	0.0996298	0	0.0402677	0.0652942	0.0540056	0.0447044	0.0239424	0
CWH	0.0262698	0.00520186	0.0371345	0.0274578	0.056675	0.0613945	0.0585189	0.058815	0.0126561	0.0701751	0.0264487	0.0409194	0.0677811	0.033608	0.068066	0.0358702	0.0205464	0	0.0672254	0.00565218	0	0.00633244	0.0915699	0.121682
CWI	0.0224652	0.0499479	0.0530912	0.098868	0.0537029	0.038446	0.0500437	0.0264721	0.0199374	0.0137327	0.0367951	0.0230218	0.122031	0.0151266	0.0144169	0.0528377	0.0267157	0.0611819	0.0504291	0.0152639	0.054107	0.0342021	0.0671647	0
CWK	0.032347	0.014896	0.0575475	0.0393139	0.0341671	0.0336329	0.0687052	0.0409024	0.0416782	0.0454327	0.0592134	0.0336881	0.00431327	0.0120299	0.0275171	0.0560277	0.049684	0.0681194	0.0847024	0.067979	0.0481939	0.0507737	0.0291353	0
CWL	0.0569039	0.0493842	0.0516979	0.0302894	0.0550412	0.0556797	0.0352111	0.0522413	0.0609221	0.0318215	0.0540122	0.0461651	0.0332316	0.0303331	0.0401526	0.0444747	0.02381	0.0817912	0.0476409	0.0430786	0.00482221	0.0304821	0.0408134	0
CWM	0.0151958	0.0356626	0.0308871	0.0617674	0.0191718	0.0308816	0.139163	0	0.0284705	0.0156881	0.0154539	0.0788999	0.145216	0.0432014	0.0823487	0.0293424	0.0264114	0	0.0259245	0.0726559	0	0.0244201	0.0479554	0.0312832
CWN	0.0228286	0.0263693	0.0632747	0.0596525	0.0280817	0.0483262	0.0211889	0.0851843	0.0435348	0.0729139	0.0226358	0.0166684	0.0981704	0.0334647	0.00869849	0.0354221	0.0429842	0.0123048	0.0178503	0.118701	0	0.00458578	0.0466642	0.0704947
CWP	0.0312399	0.0327078	0.0394127	0.0197042	0.0415884	0.0459733	0.0335954	0.0654634	0.038924	0.025023	0.0492989	0.0671189	0.00617663	0.0172269	0.0394047	0.0722088	0.0374463	0.0487738	0.0422693	0.0231777	0.0492957	0.13503	0.0389406	0
CWQ	0.0688503	0.0338913	0.0465766	0.0792824	0.0185508	0.0332015	0.0415924	0.0709155	0.0843316	0	0.0234981	0.0477152	0.0468373	0.011197	0.110273	0.0376628	0.0851865	0	0.081625	0.0251081	0.0213605	0.011252	0.0210919	0
CWR	0.0593005	0.05551	0.0663437	0.0281738	0.0195883	0.0679254	0.0840627	0.0482789	0.033764	0.0175316	0.0375003	0.0440857	0.00618209	0.0310359	0.0624459	0.0267677	0.0449753	0.0209215	0.0478249	0.0231982	0.0296036	0.114357	0.0306232	0
CWS	0.0834334	0.0367138	0.0312507	0.0333899	0.0477954	0.0748493	0.0418597	0.0192327	0.0525085	0.015714	0.0509101	0.0424422	0.0387882	0.050485	0.0549899	0.020527	0.0300477	0.0291706	0.0602699	0.0517519	0.0206379	0.0724756	0.0407567	0
CWStop	0.0150671	0.0795612	0	0.0393713	0.034217	0.03062	0.0671274	0	0.0725897	0	0	0.0880105	0	0.0481899	0	0.0374063	0.0523754	0	0.0771146	0.0648365	0.137898	0	0.155615	0
CWT	0.05668	0.0291687	0.0479294	0.0753093	0.019635	0.0449036	0.0214002	0.0891065	0.0624822	0.0379363	0.0351717	0.0205757	0.0110166	0.0430162	0.035141	0.0357754	0.0217064	0.0310688	0.0344178	0.0950813	0.0527541	0.0277891	0.0719347	0
CWV	0.035216	0.020339	0.030503	0.0249225	0.0499841	0.0492026	0.0490298	0.0234657	0.0176732	0.0289719	0.049692	0.0214276	0.01262	0.0211187	0.0223642	0.0655718	0.0433556	0	0.0337947	0.14207	0.120865	0.113186	0.0246267	0
CWW	0.0575711	0.054286	0.129937	0	0.0560324	0.016714	0.0366417	0.10522	0.00990584	0.0286567	0.0150554	0	0.047157	0	0.137887	0.051046	0.00714733	0	0.0350778	0.0353912	0	0.0594761	0.116797	0
CWY	0.0269794	0.0920076	0.0523457	0.0234996	0.0867983	0.0822429	0.105174	0.0431455	0.0433267	0.0887827	0.0288094	0.0919291	0	0.035954	0.0411204	0.00558169	0.0429844	0	0.0230138	0.0290243	0	0.0108392	0.0464412	0
CYA	0.0461161	0.0546665	0.0328684	0.0516447	0.0363343	0.0372964	0.0681365	0.0135457	0.0566776	0.0262341	0.0267038	0.0375659	0.0323779	0.0481618	0.0616808	0.0292067	0.0572522	0.0456557	0.0537882	0.0587238	0.0646019	0.0340301	0.0267308	0
CYC	0.0526711	0.0534085	0.0660129	0.0698137	0.0364044	0.0279236	0.0578152	0.0708035	0.0478092	0.0195049	0.0628812	0.0579657	0.118175	0.0122073	0.00698071	0.00947563	0.0437829	0.0444368	0.0234413	0.0295634	0.0279454	0.0294414	0.0315359	0
CYD	0.051077	0.04183	0.040112	0.058083	0.0429609	0.0432503	0.0516223	0.0393286	0.042152	0.0439431	0.0294351	0.0423587	0.0976213	0.0544541	0.0273912	0.0575325	0.0550737	0.018354	0.0330804	0.0122108	0.00865684	0.0524414	0.0219805	0.0350502
CYE	0.0187829	0.0363441	0.0196834	0.035634	0.0227885	0.0292821	0.0171949	0.0246885	0.0167347	0.0448259	0.0273182	0.0260511	0.0442589	0.0189275	0.0125491	0.0268289	0.0429316	0.0199709	0.0250207	0.0199297	0.00941947	0.0818706	0.0690932	0.309871
CYF	0.0533904	0.0454214	0.0365027	0.0604554	0.040416	0.0554566	0.0462518	0.0607162	0.0371543	0.04134	0.054297	0.0704586	0.0374157	0.0132814	0.0415914	0.0427104	0.044336	0.0268594	0.0414945	0.0306331	0.00542935	0.0714999	0.0428885	0
CYG	0.0291439	0.0559144	0.0258493	0.0213233	0.0547128	0.0371158	0.0363559	0.024857	0.0262095	0.0523531	0.0334325	0.0476661	0.0222805	0.0273423	0.0651483	0.054989	0.0513294	0.0276475	0.119991	0.0601974	0.0569027	0.028101	0.041137	0
CYH	0.0586012	0.0494598	0.0750891	0.0125515	0.0479966	0.060522	0.0535003	0.0460894	0.0300839	0.0647147	0.0509988	0.0561152	0.0440663	0.0645241	0.0322125	0.0262352	0.0283852	0.0434962	0.0114725	0.0372056	0	0.0694724	0.0372075	0
CYI	0.046503	0.0389459	0.0956309	0.0574911	0.0431512	0.0386151	0.0579217	0.0351847	0.0807026	0.0278765	0.034783	0.0447857	0.0344048	0.0239892	0.0457272	0.0297937	0.0356327	0.0161713	0.0545963	0.0258207	0.100681	0.0096428	0.0219487	0
CYK	0.0301962	0.0368425	0.0342392	0.0430388	0.0592236	0.0316128	0.052997	0.0336566	0.0617179	0.0531382	0.0385258	0.040087	0.128542	0.0468257	0.058575	0.0181737	0.0190848	0.0384706	0.0296604	0.0393756	0.0251239	0.041909	0.0389839	0
CYL	0.0321901	0.0352287	0.0321755	0.0230988	0.0208324	0.036268	0.0364108	0.036275	0.0245081	0.0201464	0.0348061	0.0263047	0.059292	0.0256054	0.0416902	0.0260868	0.0304384	0.032364	0.0170727	0.0538289	0.0259502	0.0273394	0.0301457	0.271942
CYM	0.0520752	0.0491037	0.0206198	0.0745177	0.0394204	0.030237	0.0248579	0.0277596	0.0298673	0.0576024	0.059012	0.0193132	0.063983	0.0356903	0.0604723	0.0400166	0.0431002	0.0882168	0.0211528	0.0640254	0	0.0119552	0.0640287	0.0229726
CYN	0.0458527	0.0435065	0.044482	0.0486753	0.0368795	0.0417386	0.0393673	0.0565235	0.0460224	0.0410511	0.0437169	0.0446394	0.030125	0.0611055	0.0596943	0.0201585	0.036527	0.024715	0.0285199	0.0369961	0.0218571	0.071384	0.0764625	0
CYP	0.0442754	0.0315315	0.0484419	0.0319682	0.022491	0.0284142	0.0622917	0.0354027	0.0238568	0.0744286	0.0597203	0.0306264	0.0634662	0.0540347	0.0390685	0.0260337	0.0374643	0.143189	0.0178899	0.0476312	0.0159955	0.0196604	0.0421182	0
CYQ	0.0495357	0.0430998	0.0571042	0.04854	0.0255669	0.0446145	0.0714744	0.0432096	0.0366112	0.0222287	0.0381262	0.0372647	0.0161379	0.0720149	0.0514769	0.0405274	0.0547887	0.054614	0.0336116	0.0218006	0.0772778	0.029852	0.0305223	0
CYR	0.0520628	0.0443412	0.0844878	0.0318166	0.0572096	0.019625	0.0439586	0.0255149	0.0374216	0.0487646	0.0545695	0.0392401	0.00722216	0.0174572	0.0435151	0.0416947	0.0540014	0.0217257	0.0415451	0.041555	0.0691681	0.0829917	0.0401116	0
CYS	0.128521	0.0245602	0.0512113	0.0212341	0.0208824	0.0295519	0.042873	0.020519	0.0211203	0.0149022	0.0422776	0.0216515	0.0294274	0.0430891	0.0221633	0.0212362	0.0356812	0.0165981	0.0372123	0.0285267	0.0215289	0.0226813	0.0408597	0.241691
CYStop	0.0071396	0	0.0118734	0.0186562	0.0486415	0	0.0636171	0.0228353	0.0171984	0	0.0130695	0	0.327494	0	0	0.0177251	0	0	0.0121803	0.122892	0.261373	0	0.0553041	0
CYT	0.0578583	0.0233955	0.0641471	0.028603	0.0414307	0.0593206	0.0615401	0.0700205	0.0565028	0.0108972	0.0582047	0.043641	0.0358644	0.0250069	0.0222446	0.0271755	0.0425802	0.0438291	0.020453	0.0269162	0.0143117	0.0628243	0.0646021	0.0386306
CYV	0.0406857	0.0481727	0.0481307	0.0493211	0.0314337	0.0298341	0.0485862	0.0295139	0.0343529	0.0350753	0.057586	0.0367507	0.0697442	0.038904	0.0524214	0.0551901	0.0481151	0.0271298	0.0343476	0.023464	0.0921317	0.0485318	0.0205772	0
CYW	0.0440659	0.0767871	0.0234507	0.0138176	0.0200145	0.0537315	0.0431912	0.0563763	0.0551977	0.0532274	0.0354929	0.0617758	0.0707459	0.0620129	0.0429841	0.0306321	0.0612717	0.0114009	0.0120284	0.0227548	0.0161321	0.050987	0.0819215	0
CYY	0.0167717	0.0451012	0.0495859	0.0405792	0.0197494	0.0227228	0.0373609	0.0456957	0.0374084	0.0620456	0.0363873	0.0580548	0.0676718	0.0536419	0.0227222	0.0570599	0.0280708	0.0321426	0.0794805	0.0294033	0.0227406	0.0778632	0.0577403	0
DAA	0.0397318	0.0409846	0.042104	0.0407239	0.0414078	0.0363038	0.0503599	0.0399953	0.0510449	0.040065	0.041271	0.0405395	0.0540394	0.0368423	0.0403713	0.05062	0.0457166	0.0533901	0.0402497	0.0450627	0.0451021	0.040092	0.0405585	0.00342396
DAC	0.0437661	0.0385175	0.0508711	0.0541075	0.0518333	0.0325169	0.0497954	0.053434	0.0311747	0.0475525	0.0529805	0.0591015	0.0202375	0.0376289	0.0372978	0.0479021	0.0331267	0.0487026	0.0557989	0.0283513	0.0409173	0.0340323	0.0285552	0.0217984
DAD	0.0340861	0.0358404	0.0365919	0.0370309	0.065721	0.0362271	0.0375499	0.0400778	0.03809	0.0322257	0.0301744	0.0316592	0.0500365	0.0362602	0.0322852	0.046293	0.0343537	0.0424541	0.0287577	0.0320959	0.0191138	0.0406335	0.0304285	0.152013
DAE	0.0335006	0.0442247	0.0348075	0.044016	0.03911	0.0487938	0.0389234	0.0383966	0.045573	0.0385442	0.0398096	0.0417315	0.0443273	0.0363857	0.0375523	0.0352655	0.0485038	0.0491913	0.030453	0.0700511	0.0661533	0.0439379	0.04609	0.00465816
DAF	0.0326772	0.0392575	0.0419796	0.0347875	0.0431904	0.0379474	0.0263823	0.0317969	0.0335269	0.0379528	0.0286429	0.0255847	0.0218095	0.0201838	0.0274057	0.0358414	0.0276464	0.0296351	0.0309712	0.036828	0.0395595	0.0358423	0.0354906	0.245061
DAG	0.0483882	0.0512477	0.0405219	0.0383101	0.0457998	0.0335715	0.0367989	0.0398471	0.0389643	0.0690711	0.0425879	0.0450305	0.0422287	0.0385255	0.0369277	0.042379	0.0367274	0.0325	0.0406299	0.0503526	0.0529165	0.0341795	0.0433647	0.0191295
DAH	0.0532789	0.0599571	0.0384923	0.047358	0.0476046	0.0346127	0.04475	0.0419035	0.0305076	0.0476785	0.0455676	0.0365635	0.0300481	0.0558704	0.035943	0.042284	0.0463013	0.0353088	0.0406048	0.0404039	0.0299768	0.0484249	0.0422853	0.0242743
DAI	0.0399597	0.0481219	0.035913	0.0315904	0.0345804	0.0393848	0.0343313	0.030107	0.026232	0.049948	0.0331112	0.0375546	0.0312195	0.0442743	0.0511988	0.0270353	0.0336837	0.0501407	0.0212546	0.0357409	0.0337848	0.0404874	0.0364576	0.153888
DAK	0.037167	0.0427167	0.0323213	0.0403139	0.047094	0.0454009	0.0482034	0.0483832	0.032096	0.0502651	0.049698	0.0438884	0.0580157	0.0503049	0.0372562	0.035566	0.0327348	0.0388787	0.0275166	0.0444028	0.0430933	0.0405703	0.0369899	0.037123
DAL	0.0331288	0.0450988	0.0402642	0.0365858	0.0412861	0.0375588	0.034356	0.0423011	0.0484631	0.0274195	0.043847	0.0350622	0.0390281	0.0367889	0.0407096	0.0456691	0.0499428	0.0303727	0.0332938	0.0357789	0.0402168	0.052339	0.0347054	0.0957833
DAM	0.033704	0.0535733	0.0457559	0.0335507	0.0473823	0.036344	0.0444347	0.0527995	0.0281675	0.0511285	0.0297994	0.049553	0.035495	0.0454654	0.0489234	0.0352915	0.0430382	0.0548709	0.0215135	0.0345319	0.0944286	0.0453203	0.0349284	0
DAN	0.0363419	0.0339104	0.0371366	0.0450029	0.0722564	0.0397455	0.0338128	0.0387454	0.0305874	0.0844183	0.0371372	0.0278495	0.0309635	0.0378111	0.0373717	0.027176	0.036529	0.0877947	0.0373495	0.0445919	0.0454166	0.0485515	0.0440917	0.00540838
DAP	0.0328418	0.059265	0.040253	0.0364791	0.0383177	0.0369431	0.031993	0.0343713	0.0413704	0.0452595	0.0395278	0.0434125	0.0374311	0.0350132	0.0385749	0.0506163	0.0527173	0.037028	0.0460911	0.0345747	0.0487172	0.0721457	0.0503087	0.0167475
DAQ	0.0428571	0.0267302	0.029129	0.0415493	0.0716554	0.0454414	0.0359739	0.0476781	0.0389011	0.0427065	0.0393401	0.0360391	0.058406	0.0468826	0.0560429	0.0481109	0.04275	0.0249082	0.044505	0.0561284	0.0409293	0.0467136	0.0343202	0.00230162
DAR	0.037895	0.0346332	0.0320299	0.02802	0.0413743	0.0262348	0.0431354	0.0382924	0.0564258	0.0483659	0.0445946	0.0401355	0.0304432	0.0446182	0.0536318	0.03696	0.030037	0.0228948	0.0541709	0.0721267	0.0323957	0.0486853	0.0392461	0.0636537
DAS	0.0483973	0.0444187	0.0535482	0.0548876	0.0387298	0.0416168	0.044591	0.0370663	0.0404472	0.0431332	0.04267	0.0385907	0.0437957	0.0515972	0.0389395	0.0382529	0.0345627	0.0434421	0.0378572	0.0473194	0.0470062	0.033015	0.0487953	0.00732004
DAStop	0.0128774	0.0169997	0	0.044866	0.00974809	0	0.019124	0.0137291	0.0517002	0	0.0864342	0.0501467	0.0246121	0.0137288	0.0523387	0.0213134	0.0447637	0	0.0512615	0.240127	0.0392858	0.206944	0	0
DAT	0.0457534	0.0516171	0.0434798	0.0548983	0.0434703	0.0315474	0.0416003	0.0474105	0.0376753	0.0409395	0.040809	0.0472698	0.040154	0.0377037	0.0558588	0.0504198	0.0375298	0.0347273	0.0408203	0.0391761	0.0576844	0.032637	0.0424931	0.0043251
DAV	0.0440016	0.0458881	0.0422367	0.0386995	0.0423888	0.0368135	0.0368081	0.0330796	0.0367074	0.031701	0.0439148	0.0337217	0.0357915	0.0467804	0.033579	0.046036	0.0335056	0.0383962	0.0385258	0.0400288	0.0364066	0.0365853	0.0440866	0.104317
DAW	0.0357017	0.0461168	0.0466049	0.0280875	0.030513	0.0397879	0.0350614	0.0171897	0.0425382	0.040128	0.0245957	0.0426053	0.033017	0.0380622	0.0596803	0.0524184	0.0433697	0.0198643	0.026197	0.0346908	0.133511	0.0499706	0.0802886	0
DAY	0.037655	0.0385762	0.0368555	0.0563721	0.0271684	0.0350735	0.0484936	0.0464181	0.036377	0.0391786	0.0617498	0.0370405	0.0281127	0.0319903	0.0137501	0.0452814	0.0507897	0.0545465	0.0267669	0.0565439	0.0394886	0.0652403	0.0683626	0.0181686
DCA	0.0397275	0.0286808	0.0371635	0.0313594	0.0333626	0.030276	0.0350303	0.0483111	0.0418682	0.0408543	0.023105	0.0406907	0.0189824	0.043016	0.0409976	0.0410956	0.0413576	0.0562104	0.0338881	0.0507522	0.0549181	0.0438923	0.0486177	0.0958427
DCC	0.0604805	0.0517067	0.0536435	0.0481644	0.0601722	0.0351174	0.0757039	0.0478998	0.0485634	0.0200699	0.0611561	0.0302812	0.0792643	0.0257917	0.0351165	0.0471906	0.0490557	0	0.0353765	0.0272652	0.0316304	0.0138849	0.0624652	0
DCD	0.0475924	0.0327627	0.0524416	0.052644	0.0331537	0.0581502	0.0630901	0.0597673	0.0281336	0.0271293	0.0304656	0.0318362	0.0351568	0.0214785	0.0275909	0.0289951	0.0502403	0.0321052	0.0488159	0.0540266	0.0828398	0.0506754	0.0346793	0.0162293
DCE	0.0326959	0.0362666	0.0296004	0.0323547	0.0377848	0.0310606	0.0310298	0.0340333	0.0302925	0.0507825	0.0417902	0.0361628	0.0354975	0.0340327	0.0377435	0.0360233	0.0269008	0.0312841	0.0287152	0.0357985	0.0655143	0.040107	0.0324701	0.172059
DCF	0.0496918	0.0583604	0.0655416	0.0564166	0.0412481	0.0376085	0.0473313	0.0339791	0.0635656	0.0461714	0.0420317	0.0647249	0.0412645	0.0350746	0.0313396	0.022121	0.0399079	0.0509825	0.0192937	0.02507	0.0313649	0.0330439	0.0575165	0.00634959
DCG	0.0403959	0.0356088	0.0396579	0.0388178	0.0310725	0.0312488	0.0464447	0.0587663	0.0411208	0.0290587	0.0381664	0.0342525	0.0224149	0.0216723	0.0317776	0.0621144	0.0235546	0.0741712	0.138278	0.0414951	0.0178894	0.0370658	0.0504696	0.0144863
DCH	0.0428147	0.0475961	0.0534019	0.0632991	0.0447774	0.0503741	0.0263535	0.052253	0.0366402	0.0484184	0.0226876	0.0230347	0.0226109	0.0360359	0.0601039	0.0405595	0.0656027	0.0145753	0.0538212	0.0509083	0.0670271	0.0407395	0.0363649	0
DCI	0.0345939	0.0717066	0.0666149	0.0483698	0.0537528	0.0394684	0.0392069	0.0378524	0.0453212	0.0627355	0.0438841	0.043723	0.0278391	0.0533806	0.0508759	0.0346551	0.0205696	0.0726228	0.0217435	0.0248106	0.0555459	0.0248707	0.0258566	0
DCK	0.0435648	0.0589757	0.0470694	0.0478553	0.0390696	0.032143	0.0389418	0.0612377	0.0407738	0.0431857	0.0624779	0.0421419	0.0350025	0.0301746	0.0355255	0.0199779	0.0395473	0.0430749	0.0790566	0.0382099	0.0279355	0.0374575	0.0566012	0
DCL	0.0418178	0.0385525	0.0357984	0.0472917	0.0379868	0.0526621	0.0357345	0.0530616	0.0396331	0.0519132	0.0358908	0.0381751	0.0448101	0.0456059	0.0572581	0.0425487	0.0314559	0.0461149	0.0306421	0.0401199	0.0614872	0.0409825	0.0428361	0.00762099
DCM	0.0619524	0.0767513	0.0586474	0.0846785	0.0259739	0.0368022	0.0594487	0.0243876	0.0390309	0.0531355	0.0418737	0.0630967	0.0273247	0.0945002	0.040675	0.0118312	0.0248487	0.0123297	0.0276426	0.0451156	0.00872313	0.0689256	0.0123049	0
DCN	0.0286573	0.0263332	0.0397151	0.034505	0.0223313	0.0359708	0.0300411	0.0413358	0.031132	0.0287155	0.0144005	0.0481394	0.0322185	0.0278562	0.0376827	0.0272028	0.0253925	0.0181724	0.025883	0.0411058	0.0282849	0.0148995	0.0224884	0.317536
DCP	0.0479953	0.0330451	0.040253	0.0497334	0.0474508	0.0365767	0.0571442	0.0330837	0.0448505	0.0259497	0.0412784	0.0426972	0.033213	0.0496247	0.0441432	0.0277344	0.0395522	0.041481	0.0359995	0.0293774	0.102243	0.0518631	0.0293789	0.015332
DCQ	0.0453316	0.0392569	0.0518671	0.0293767	0.0494144	0.0412719	0.0622045	0.0661149	0.0314491	0.0286417	0.0438147	0.043779	0.0207937	0.0266775	0.0431132	0.0540203	0.0453827	0.0304938	0.0383591	0.0514985	0.0298718	0.036716	0.0636741	0.0268769
DCR	0.0388063	0.0349602	0.053635	0.0253508	0.0315594	0.050622	0.0379659	0.0561887	0.0480031	0.0493349	0.0455984	0.0408427	0.0315719	0.064574	0.0343688	0.0234346	0.0332683	0.0763185	0.0429435	0.0699555	0.0335967	0.0391875	0.0379133	0
DCS	0.0465078	0.0353025	0.0509989	0.0356988	0.0498384	0.0443039	0.0469444	0.0446253	0.0668689	0.0357858	0.0404394	0.0393345	0.0433331	0.0390464	0.0301259	0.0404119	0.0474899	0.0451226	0.033473	0.0450296	0.0532063	0.0406396	0.0427803	0.0026928
DCStop	0.03639	0.048039	0.103745	0	0.0472232	0	0.115804	0.149644	0.0250455	0.0362271	0.0190327	0.0708542	0	0	0.0158467	0	0.00903548	0	0.0088689	0.201333	0.0475786	0.0250628	0.0402687	0
DCT	0.0405114	0.0569751	0.0444744	0.0484321	0.0288628	0.0462764	0.0336202	0.0584344	0.0440098	0.0572002	0.0387758	0.0226841	0.0394729	0.0287933	0.0411634	0.046015	0.0326747	0.0462409	0.0361378	0.0695032	0.04362	0.0536142	0.037602	0.00490586
DCV	0.0433715	0.051383	0.0473459	0.0511449	0.0272757	0.0325445	0.0445915	0.0519309	0.0535778	0.0526985	0.0419365	0.0459049	0.0242306	0.0433936	0.0664432	0.0436226	0.034792	0.0287724	0.042119	0.0354128	0.0386768	0.0557594	0.0430719	0
DCW	0.0355525	0.0445867	0.101991	0.0603856	0.0121108	0.0541885	0.0732575	0.039799	0.0406798	0.0516154	0.0390488	0.0259588	0.020385	0.0170564	0.046059	0.0573719	0.0355309	0.0344936	0.0257778	0.0458967	0.0244039	0.0771309	0.0367192	0
DCY	0.0632333	0.0477001	0.0516408	0.0604869	0.0282073	0.0493368	0.0402455	0.0451441	0.0272002	0.0406554	0.0599433	0.0681557	0.0679809	0.0487548	0.0447462	0.061673	0.0343449	0.00730356	0.0279326	0.0218655	0.0103344	0.0435504	0.0495643	0
DDA	0.0413581	0.0477908	0.0465224	0.0610588	0.0478335	0.0321038	0.0378783	0.0435085	0.0264262	0.0354212	0.0433769	0.0399433	0.0465469	0.03228	0.0434728	0.0433044	0.0470959	0.0510891	0.0344368	0.0401262	0.0562257	0.0354355	0.0586344	0.00813033
DDC	0.0530105	0.0547051	0.0344579	0.0379699	0.03911	0.0535916	0.0413604	0.024959	0.0408367	0.0500051	0.040392	0.0371995	0.029315	0.0395895	0.0377319	0.038079	0.0318033	0.0713603	0.0270853	0.0532651	0.0960479	0.0207568	0.0423827	0.00498568
DDD	0.0354752	0.0479952	0.0391586	0.0414705	0.0462884	0.0305662	0.0362776	0.0487696	0.0469755	0.0562619	0.0312356	0.0423122	0.0446067	0.0462806	0.0417376	0.0290999	0.0352462	0.11607	0.0303493	0.0337004	0.0303792	0.035256	0.0496827	0.00480471
DDE	0.0432217	0.0420191	0.0390043	0.0461103	0.0402005	0.0478904	0.0370695	0.0430439	0.0464082	0.0476053	0.0397645	0.0416431	0.041624	0.0491156	0.041364	0.0364613	0.0292142	0.0765726	0.026675	0.0331611	0.0393531	0.0452288	0.0589721	0.00827713
DDF	0.0357213	0.0451677	0.045807	0.0447029	0.0474026	0.0334546	0.0486547	0.0437045	0.0409507	0.0374895	0.0468761	0.0454603	0.0487367	0.0474892	0.0308299	0.0341912	0.058533	0.0480192	0.0352433	0.0384288	0.0236335	0.04461	0.0569516	0.0179416
DDG	0.0408965	0.0495086	0.0403916	0.0513325	0.0340676	0.0370191	0.0379921	0.0531211	0.048612	0.0441803	0.0402106	0.0387711	0.044543	0.049693	0.0544384	0.0361346	0.0370924	0.0404292	0.0319908	0.0457253	0.0375929	0.0383138	0.0332006	0.0347431
DDH	0.0340237	0.0406924	0.0324021	0.0531917	0.0534925	0.0502331	0.0291507	0.0474351	0.0308222	0.0337749	0.0330045	0.0554888	0.0533563	0.066036	0.0390035	0.03321	0.0389183	0.0902847	0.0213329	0.0412952	0.0479067	0.0336475	0.0412973	0
DDI	0.0431771	0.0531668	0.0420875	0.0469311	0.0525288	0.0379742	0.0434435	0.0440984	0.045449	0.0497264	0.0420099	0.0416813	0.0426481	0.0420669	0.0403695	0.0360314	0.0378377	0.0528038	0.0272361	0.0261523	0.0265658	0.0271133	0.0484818	0.0504192
DDK	0.0335798	0.0540362	0.0446348	0.0560421	0.0400775	0.0371098	0.0319413	0.0466453	0.0451682	0.0686077	0.0352218	0.0379409	0.041459	0.0482124	0.0534217	0.0325556	0.0345072	0.0840252	0.0238351	0.0300602	0.0235545	0.0372231	0.0465165	0.0136241
DDL	0.0388141	0.0459779	0.0496608	0.05041	0.0436794	0.0446046	0.0413015	0.0317748	0.0399317	0.0503131	0.0374291	0.0525195	0.0529884	0.0552355	0.0385585	0.0371395	0.045878	0.0463254	0.0303499	0.0407619	0.0375324	0.0420477	0.0371349	0.00963146
DDM	0.033227	0.0429496	0.0333849	0.0524563	0.0419208	0.0262598	0.0200462	0.0509227	0.0511365	0.0509191	0.0380151	0.037739	0.0635053	0.0413278	0.0717437	0.042964	0.0376985	0.0343268	0.0342478	0.0268091	0.0316772	0.0634086	0.047663	0.0256513
DDN	0.0378924	0.0432846	0.0434686	0.0517304	0.0502266	0.045261	0.0478896	0.042542	0.0428449	0.0319746	0.0322758	0.0379437	0.0336984	0.0346266	0.0344163	0.116728	0.0274191	0.0360135	0.0292883	0.0525778	0.0382188	0.0298257	0.0455254	0.014328
DDP	0.0373445	0.047704	0.0370805	0.0353022	0.0536287	0.0444197	0.0428179	0.0256451	0.0452437	0.0482212	0.0392073	0.0408473	0.0466036	0.0576126	0.0502219	0.0548098	0.0391353	0.0447574	0.0408497	0.0245776	0.0371943	0.0460693	0.048496	0.0122103
DDQ	0.0575453	0.0478396	0.0466387	0.0513921	0.0397014	0.0284963	0.0336698	0.0297048	0.0482537	0.0642977	0.0370025	0.0273022	0.0532517	0.0518369	0.0427434	0.0452104	0.0458943	0.0424036	0.0242328	0.0313453	0.0600002	0.0351179	0.0493713	0.00674811
DDR	0.0362472	0.0436591	0.0486204	0.0404445	0.0390552	0.0448968	0.039783	0.0385034	0.0395148	0.0715992	0.0435895	0.0499699	0.0591641	0.0338485	0.025405	0.0486072	0.0312701	0.0513395	0.0306936	0.032448	0.0726444	0.0376288	0.0239103	0.0171574
DDS	0.0419127	0.0453669	0.0410747	0.0625831	0.0467414	0.0425883	0.0351509	0.0341119	0.0359078	0.0541847	0.0389328	0.0454183	0.0522119	0.0371035	0.0384045	0.0393301	0.037616	0.0580919	0.0297934	0.0375745	0.0422411	0.0375864	0.0510503	0.0150227
DDStop	0.0419931	0.0405107	0.0832662	0.0675265	0.0550183	0.00656462	0.00359786	0.0826529	0.0272344	0.0375174	0.0384356	0.012579	0.0277821	0.0671543	0.0393867	0.0360879	0.0757941	0.083574	0.019288	0.0625513	0	0.062293	0.0291921	0
DDT	0.0466602	0.0389895	0.0326076	0.0470193	0.0558002	0.045647	0.0381485	0.0567582	0.0352741	0.0507341	0.0417986	0.0420428	0.0533654	0.0460408	0.0393412	0.0329654	0.033216	0.0754507	0.028581	0.0379146	0.0227152	0.0329053	0.0522287	0.0137955
DDV	0.0383928	0.0447407	0.0496112	0.0502767	0.0477033	0.0444823	0.0397147	0.0457308	0.0395447	0.0682705	0.0345748	0.0403842	0.0389665	0.0462946	0.0430462	0.0387836	0.0391172	0.0279726	0.0356857	0.0508926	0.042004	0.0425506	0.0332718	0.017988
DDW	0.0576901	0.0415986	0.0483736	0.0367369	0.0517445	0.0472901	0.0539963	0.0263595	0.0198526	0.0709453	0.0630083	0.050972	0.0277968	0.0310106	0.0472889	0.0180535	0.0446578	0.0156784	0.0479698	0.0458951	0.05768	0.0116861	0.0388042	0.0449111
DDY	0.0501344	0.0467175	0.049964	0.0404572	0.0569269	0.0412036	0.0262777	0.0489304	0.0510599	0.0620817	0.0411635	0.0430657	0.0612964	0.0371393	0.034273	0.0420988	0.0342782	0.0405343	0.0235838	0.0348987	0.0472338	0.0470964	0.0361696	0.00341504
DEA	0.0418649	0.0384055	0.0364833	0.0375468	0.0441799	0.034849	0.0354331	0.0467141	0.0370344	0.0369486	0.0370193	0.0419085	0.0366168	0.047848	0.0364102	0.0424258	0.0488178	0.035187	0.0386368	0.0424935	0.026518	0.0553049	0.0413761	0.0799777
DEC	0.0379727	0.0421337	0.037019	0.0423417	0.0576138	0.0449048	0.025887	0.0382155	0.0473129	0.020911	0.0638188	0.0344184	0.039416	0.0444968	0.04191	0.0300698	0.020767	0.0381121	0.107226	0.0190168	0.0599199	0.0741748	0.0232439	0.00909774
DED	0.0482501	0.0322063	0.0418925	0.0496681	0.0408889	0.0421938	0.0320122	0.0364765	0.0391454	0.050169	0.0447361	0.0391241	0.0402407	0.0470311	0.0434236	0.0461521	0.0342709	0.051339	0.0424052	0.0426044	0.0271458	0.045718	0.0449796	0.0379264
DEE	0.0402674	0.0409808	0.0448557	0.040393	0.0430504	0.0467987	0.0348598	0.0429305	0.0411442	0.0557822	0.0452986	0.0401927	0.0459579	0.0641912	0.0438241	0.0396404	0.0406879	0.0571928	0.0385269	0.0357231	0.0273637	0.0398692	0.0487009	0.00176795
DEF	0.0441257	0.0474135	0.0411711	0.0449146	0.0428215	0.0359739	0.0362891	0.0315905	0.0444949	0.0342657	0.047197	0.0387122	0.065458	0.0480004	0.0516133	0.0375777	0.0307666	0.0365058	0.033263	0.0391905	0.0352194	0.0476177	0.0572983	0.0285196
DEG	0.0457211	0.043306	0.0386893	0.0429563	0.0476658	0.0402687	0.0354755	0.0427203	0.042605	0.0487555	0.0466169	0.0400101	0.0433417	0.0420154	0.0474263	0.0388082	0.0364806	0.0564875	0.044447	0.0432652	0.0302252	0.0456419	0.0557107	0.00135975
DEH	0.0374677	0.0445885	0.0454281	0.0549813	0.0226343	0.0326329	0.0250802	0.0277455	0.0413484	0.021008	0.0290566	0.0341403	0.0328067	0.0271547	0.0416339	0.0462804	0.0304756	0.0465588	0.0327476	0.0230329	0.0625014	0.0391524	0.0476566	0.153887
DEI	0.0526385	0.0503738	0.0447615	0.0329402	0.0528067	0.0546987	0.0425014	0.0430433	0.0430873	0.0326458	0.0383562	0.0451094	0.0366283	0.0642914	0.0516682	0.0344681	0.0307925	0.043523	0.0263014	0.0436165	0.0514501	0.0266915	0.0402466	0.0173595
DEK	0.0555703	0.0481163	0.0358182	0.0422097	0.042641	0.0401225	0.0425958	0.0406254	0.0434012	0.0365603	0.0395527	0.0497315	0.0498721	0.0613787	0.0471357	0.042331	0.032395	0.0526873	0.03062	0.0335672	0.033485	0.0362759	0.0620281	0.00127902
DEL	0.041016	0.0415731	0.0443037	0.0441388	0.046216	0.0474746	0.0473352	0.0441118	0.0422049	0.0467509	0.0376646	0.0431234	0.0394107	0.0548874	0.0334139	0.03714	0.0402122	0.0563717	0.032343	0.0417567	0.0394713	0.0495979	0.0419908	0.00749125
DEM	0.0549688	0.0427328	0.0429991	0.0319193	0.0416109	0.0612336	0.0367348	0.0325579	0.0446282	0.0463455	0.0368955	0.0519287	0.0618684	0.0592544	0.0353739	0.0465003	0.0690009	0.0434554	0.0250075	0.0297866	0.0223595	0.030427	0.0373228	0.0150883
DEN	0.0286303	0.0342703	0.0354016	0.0476785	0.049185	0.0290918	0.032219	0.037957	0.0371635	0.0587518	0.0249828	0.043181	0.0382755	0.0455476	0.0429583	0.024675	0.0340337	0.0657257	0.0167031	0.0296832	0.0319053	0.0178794	0.0415586	0.152542
DEP	0.04997	0.0499564	0.0416444	0.0393191	0.0436071	0.0442717	0.0355204	0.0334015	0.0389517	0.0414739	0.0456339	0.0439469	0.0283297	0.0344784	0.0544254	0.0376356	0.0489881	0.0464843	0.0296939	0.036241	0.0359704	0.03952	0.0443612	0.0561749
DEQ	0.0424006	0.0384162	0.0508531	0.0457439	0.0338178	0.0406585	0.0384899	0.042175	0.0353238	0.0417204	0.0412016	0.0314293	0.048232	0.0479914	0.0471256	0.0338657	0.0555184	0.0367629	0.0325805	0.0489162	0.0509784	0.0421987	0.0525386	0.0210616
DER	0.0381972	0.0398089	0.0329055	0.051703	0.0557473	0.035695	0.0403051	0.0511016	0.0290565	0.0474362	0.0360265	0.0519168	0.0394346	0.0585459	0.0561214	0.0396658	0.0332866	0.0424319	0.0357417	0.0496295	0.0348622	0.0331576	0.0554604	0.0117626
DES	0.0355676	0.0502878	0.0364439	0.0585114	0.0410842	0.0353779	0.0434934	0.051312	0.0457169	0.0407548	0.0351163	0.0513083	0.0461891	0.0508744	0.039539	0.0388122	0.0392747	0.0419486	0.0274862	0.0293769	0.0493596	0.0283048	0.0497083	0.0341515
DEStop	0.0735107	0.0344345	0.0157744	0.0867494	0.0215407	0.00963816	0.00528237	0.0455065	0.0456976	0.0330498	0.0260451	0.0415542	0.108772	0.0606744	0.0144569	0.0235485	0	0.0613516	0.0445007	0.0408167	0.0434057	0.0228646	0.140825	0
DET	0.0360921	0.0422965	0.0355748	0.0470324	0.0517894	0.0308329	0.0409344	0.0440048	0.0444923	0.0404962	0.0303607	0.050091	0.0437662	0.0370719	0.0387795	0.0374325	0.0303007	0.049981	0.0331182	0.053933	0.0422608	0.0281676	0.051827	0.0593638
DEV	0.0359789	0.0474963	0.0401201	0.0458301	0.0393579	0.0481817	0.044938	0.0317066	0.0435849	0.0423511	0.0431464	0.0508868	0.0413384	0.0498872	0.053252	0.0345933	0.0392795	0.0363197	0.0273198	0.0313227	0.055833	0.0384347	0.0608586	0.017982
DEW	0.0458355	0.0523313	0.0460105	0.0291335	0.030946	0.0302104	0.0717486	0.029056	0.0318305	0.0441231	0.0574484	0.0321605	0.0165736	0.0501867	0.0352446	0.0471577	0.0495217	0.0614305	0.0274745	0.0444231	0.0755852	0.0617143	0.0298538	0
DEY	0.0514492	0.05051	0.0555998	0.0446515	0.0565217	0.0354815	0.0550288	0.0344556	0.0416099	0.0289069	0.0472605	0.0549699	0.0159746	0.0386134	0.0577502	0.0396563	0.034865	0.0444505	0.0399259	0.0423608	0.0288985	0.0402954	0.0469988	0.0137654
DFA	0.0363474	0.0462315	0.048093	0.0651674	0.0304268	0.0334287	0.0475761	0.0441255	0.0450564	0.0388259	0.0441956	0.0413262	0.0479185	0.0313965	0.0392238	0.0457776	0.0385041	0.0729321	0.0303259	0.0462378	0.0339945	0.0537214	0.034252	0.00491566
DFC	0.0318378	0.0349735	0.0297588	0.040079	0.032721	0.0217248	0.0253664	0.036421	0.0279903	0.0205133	0.0408394	0.0366514	0.046637	0.0275011	0.0304611	0.0196163	0.0387758	0.0390817	0.0566949	0.0180005	0.0361576	0.0380931	0.0462036	0.2239
DFD	0.0409061	0.0326108	0.0508004	0.0402573	0.0573063	0.0491228	0.0369817	0.0603197	0.0463895	0.0370209	0.0391425	0.0509432	0.029699	0.0467257	0.050606	0.0283564	0.0454748	0.0438111	0.0441832	0.0451495	0.020664	0.0512238	0.0449232	0.00738222
DFE	0.0421171	0.0569424	0.0358671	0.0667239	0.0633024	0.0328723	0.0351261	0.0445772	0.0463164	0.0389916	0.0422736	0.0366449	0.0565809	0.0289584	0.0437252	0.0424309	0.040668	0.0427709	0.0411332	0.0477171	0.0400363	0.0348226	0.0394014	0
DFF	0.0334745	0.0312565	0.0396023	0.0412465	0.0377008	0.0326315	0.0463779	0.0326418	0.0337623	0.0379306	0.0348733	0.0275547	0.0483739	0.0348174	0.0389908	0.0327692	0.0364223	0.0668914	0.0262327	0.0368901	0.0112086	0.0347697	0.0397028	0.163878
DFG	0.0490727	0.0387076	0.0413128	0.043364	0.048785	0.0422083	0.049668	0.0351682	0.053219	0.0364202	0.0322421	0.0352855	0.0496194	0.0472157	0.0440693	0.0386722	0.0481314	0.0460964	0.0373436	0.0368011	0.0409989	0.0456479	0.0486325	0.0113181
DFH	0.0389841	0.0306468	0.0549981	0.0543677	0.0382975	0.0400577	0.0507389	0.032923	0.050647	0.0462954	0.0400916	0.0268653	0.042696	0.0392267	0.0587497	0.0418672	0.0327366	0.0538305	0.0160665	0.0339281	0.0140312	0.0369557	0.0316679	0.0933307
DFI	0.0458262	0.042483	0.054161	0.0507914	0.0540813	0.0413329	0.0501812	0.0358192	0.048373	0.0538226	0.0365242	0.0456161	0.0383802	0.0304664	0.0435553	0.040267	0.0465365	0.0382999	0.0340393	0.0348974	0.0435906	0.0453034	0.0408819	0.00477004
DFK	0.0385056	0.0431458	0.0459917	0.0383798	0.0555922	0.0303867	0.0430351	0.0351271	0.0443057	0.0473347	0.0431157	0.045087	0.0606961	0.0469764	0.0427554	0.0404064	0.0464568	0.0701812	0.0239288	0.0313172	0.061763	0.0229656	0.0351909	0.00735496
DFL	0.0424407	0.044553	0.0533108	0.0384906	0.0428078	0.0552824	0.0487794	0.050723	0.0349392	0.0415578	0.0411181	0.0505482	0.0323597	0.0368232	0.0449014	0.0318058	0.0361958	0.0489155	0.0448679	0.0451718	0.0387394	0.0476154	0.0375965	0.0104567
DFM	0.0292136	0.0498777	0.0485833	0.0569982	0.0539591	0.0451205	0.0407813	0.0373748	0.0328403	0.0343824	0.044921	0.0439881	0.0201005	0.069765	0.0676789	0.034813	0.0670233	0.0503884	0.0418649	0.0502845	0.0142597	0.0225346	0.0432469	0
DFN	0.0419822	0.0429581	0.0400869	0.0498646	0.0638643	0.0379644	0.0264004	0.0385482	0.0469359	0.0438607	0.0455959	0.0473247	0.0621946	0.03919	0.0379634	0.0364047	0.0408481	0.0337807	0.0352973	0.0354399	0.0422838	0.0290526	0.0523845	0.029774
DFP	0.042042	0.0432683	0.0416285	0.0458948	0.0471099	0.0455302	0.048367	0.0402517	0.0466394	0.0379071	0.0529104	0.0344669	0.0420267	0.0566169	0.0408918	0.0418875	0.0389396	0.0563543	0.0427045	0.031541	0.0468316	0.0433379	0.0328519	0
DFQ	0.0434884	0.0423514	0.0538272	0.0350228	0.0459805	0.0411469	0.0368444	0.0451484	0.0436206	0.0410699	0.0383686	0.032482	0.0425125	0.0606529	0.0452024	0.0325669	0.0515471	0.0285899	0.0559483	0.0337462	0.043064	0.0467441	0.0574329	0.00264181
DFR	0.0356847	0.0397361	0.0453016	0.0380816	0.0420661	0.0517604	0.0421731	0.0710072	0.0383868	0.0427114	0.0565969	0.0387184	0.0593519	0.0479182	0.0440091	0.0358428	0.0473455	0.0466911	0.044846	0.0380964	0.0299171	0.038085	0.0256724	0
DFS	0.0377009	0.0441975	0.0435436	0.0424342	0.0419152	0.0471043	0.0363342	0.0647531	0.0392907	0.0330691	0.0415131	0.0398373	0.0410186	0.0437019	0.0390345	0.0364091	0.0415293	0.0573772	0.0400313	0.0517177	0.0641644	0.0331098	0.0349112	0.00530187
DFStop	0.014874	0.0539972	0	0.0388666	0.0422229	0.0151137	0.091117	0.154612	0.0268722	0.0259129	0.00680694	0.173765	0	0.0475722	0	0.0646219	0.090482	0	0.0507507	0.0160013	0	0	0.0864116	0
DFT	0.0436488	0.0477747	0.0452537	0.0353721	0.0345056	0.0356504	0.0464625	0.0477137	0.0532378	0.0423534	0.0351468	0.0422249	0.022968	0.0357846	0.0437899	0.0483526	0.0436942	0.0339505	0.0492512	0.0529011	0.0404541	0.039956	0.0641979	0.0153556
DFV	0.0384537	0.0450249	0.0468967	0.0524254	0.0359434	0.0305794	0.0516443	0.0424229	0.0523563	0.0510052	0.0399909	0.0427532	0.0492096	0.0456305	0.0489257	0.0481486	0.0464941	0.0382096	0.0315655	0.0388502	0.0346837	0.0424513	0.0463349	0
DFW	0.0411692	0.0258549	0.0445362	0.0501333	0.028139	0.0357407	0.051642	0.0204545	0.0539186	0.0687062	0.0329256	0.0560339	0.0320851	0.0230109	0.0462993	0.0317542	0.0395984	0.0491208	0.0429597	0.0842793	0.0512143	0.0635908	0.0268331	0
DFY	0.0429621	0.0402312	0.0492742	0.0436884	0.0634417	0.0576327	0.0561017	0.0507673	0.0321177	0.0368705	0.0329301	0.0333778	0.0376176	0.0467051	0.0458039	0.0283725	0.0320019	0.0355909	0.0324951	0.0783208	0.034865	0.0571376	0.0316942	0
DGA	0.0422117	0.0330034	0.031757	0.0336486	0.0330951	0.0376583	0.0361014	0.0315426	0.044335	0.0471298	0.0408204	0.0396271	0.0417794	0.0494226	0.0306365	0.0484998	0.0362468	0.0426609	0.0457591	0.0478439	0.0304696	0.0596589	0.0381149	0.0779772
DGC	0.0521954	0.0359645	0.0300635	0.039919	0.0445226	0.0476038	0.0408367	0.0423463	0.0441597	0.0461319	0.0405493	0.0421386	0.0423367	0.0342022	0.0512245	0.0353982	0.0278796	0.0477588	0.043003	0.0701209	0.0233027	0.0270051	0.039445	0.051892
DGD	0.0383735	0.0392462	0.0467541	0.0468642	0.0379769	0.0525368	0.0363521	0.0478017	0.034445	0.0497293	0.0363797	0.03492	0.0477107	0.04315	0.052207	0.0489376	0.0515313	0.0391901	0.0365233	0.0351115	0.0362294	0.0416742	0.0483937	0.0179617
DGE	0.0486638	0.0407387	0.0468541	0.046196	0.0424181	0.0463379	0.0503752	0.0337667	0.0451445	0.0423721	0.0432261	0.0413552	0.0433405	0.0403595	0.0510338	0.0415641	0.041259	0.0553561	0.0426299	0.0370968	0.0377346	0.0442722	0.0379052	0
DGF	0.0452127	0.046308	0.0359284	0.0424851	0.0566492	0.0319101	0.0409315	0.0402482	0.0348732	0.0447516	0.0483134	0.0440163	0.0536357	0.0459463	0.0410747	0.0389824	0.041614	0.031693	0.0404668	0.039295	0.0509603	0.0510038	0.033067	0.020633
DGG	0.032239	0.0899638	0.0382527	0.0401231	0.0657119	0.0264805	0.0269821	0.0403062	0.0284409	0.0326834	0.0389705	0.0353762	0.0417406	0.0489145	0.0344983	0.0359944	0.0359381	0.0419425	0.0346493	0.0423825	0.0313536	0.0457139	0.0410684	0.0702736
DGH	0.0427846	0.040284	0.0316524	0.0460348	0.0285773	0.044753	0.0395947	0.0684213	0.045469	0.0405575	0.0359927	0.0266454	0.0414875	0.0588615	0.0460304	0.0324125	0.035541	0.0630794	0.0378376	0.0392587	0.0417488	0.0591505	0.0450822	0.00874317
DGI	0.0459248	0.0395447	0.0371459	0.0430925	0.0500137	0.0458167	0.0434787	0.0520778	0.0495308	0.0477628	0.0380218	0.045116	0.0353091	0.0517431	0.058542	0.033168	0.0308397	0.0357806	0.0318738	0.0408719	0.0324789	0.0317015	0.0530913	0.0270739
DGK	0.0390771	0.0498185	0.0386681	0.0521688	0.0663499	0.0481185	0.037694	0.0447764	0.038122	0.038882	0.0356552	0.0380431	0.0572363	0.0373779	0.0517662	0.0284093	0.0386142	0.0480313	0.0289719	0.0434795	0.0629497	0.0305187	0.0385049	0.00676655
DGL	0.0422757	0.0444456	0.0398643	0.0409988	0.0363737	0.0488251	0.0435676	0.0472207	0.0465878	0.0411283	0.0440795	0.036808	0.0440442	0.0404244	0.0428454	0.0423339	0.0488592	0.0577896	0.0425677	0.041729	0.0304149	0.0430743	0.0476861	0.00605633
DGM	0.0392121	0.043137	0.0382572	0.0430347	0.0362134	0.0361254	0.0559036	0.0351165	0.0510068	0.0218605	0.0497676	0.0371565	0.065951	0.0418046	0.0167341	0.0389399	0.0395289	0.045653	0.0343403	0.0337473	0.0957009	0.0441104	0.0566983	0
DGN	0.036514	0.0365773	0.0410782	0.052758	0.0439	0.0316464	0.0468896	0.0443102	0.0419093	0.0304347	0.0287025	0.0384753	0.0431041	0.055301	0.0523788	0.0325279	0.0313587	0.038205	0.0289483	0.0314253	0.0344014	0.0528112	0.0626689	0.0636737
DGP	0.052043	0.0350201	0.0370708	0.0281611	0.0374437	0.0391233	0.0437052	0.0568597	0.0499242	0.0543471	0.0445147	0.0408914	0.0322169	0.0388878	0.0449251	0.0468795	0.0368221	0.0262146	0.0691436	0.0360699	0.031192	0.0439637	0.059221	0.0153598
DGQ	0.041062	0.0521316	0.0367577	0.0387606	0.0374787	0.0437203	0.0518623	0.0329903	0.0511131	0.0280671	0.037943	0.0369151	0.0433705	0.0355033	0.0485103	0.0424354	0.0351721	0.0476543	0.04173	0.0714397	0.0485495	0.0383613	0.0530118	0.00546026
DGR	0.0391697	0.0422635	0.040743	0.0477772	0.0411942	0.0506693	0.0350951	0.0580173	0.0457848	0.0433111	0.0443181	0.0453095	0.0406085	0.0469216	0.0370096	0.0371395	0.0414507	0.0299163	0.0373576	0.0491357	0.0429924	0.0512168	0.0459038	0.00669498
DGS	0.0436586	0.0408758	0.0431585	0.0445558	0.0463822	0.0439816	0.0388183	0.0462962	0.0432183	0.0418932	0.0380734	0.0433242	0.0419004	0.0434488	0.0461223	0.0459373	0.0382665	0.0515086	0.0443539	0.0447503	0.0415865	0.0401993	0.0364068	0.011283
DGStop	0.0611407	0.0762287	0.0677863	0.00887581	0.0154277	0	0.00756655	0.0217281	0.0818226	0.0236705	0	0	0	0.0543193	0.0931871	0	0.0885557	0.219703	0.0347692	0	0.062175	0.0655033	0.0175409	0
DGT	0.0408302	0.0399879	0.0532415	0.0455519	0.0421474	0.0443171	0.0456246	0.0398559	0.0477405	0.0489617	0.0434379	0.0385882	0.0361048	0.048971	0.0466732	0.040481	0.0391694	0.0437298	0.0364118	0.0353681	0.0527773	0.0373879	0.0415882	0.0110528
DGV	0.0343716	0.0456684	0.0464204	0.0413188	0.0419787	0.0525016	0.0426656	0.0444011	0.0407726	0.0432834	0.0430788	0.0283307	0.0583148	0.0351404	0.0400541	0.0519736	0.0427084	0.0523386	0.0420477	0.0469597	0.0495985	0.0404429	0.0287523	0.00687729
DGW	0.0458459	0.0534844	0.0366442	0.0612921	0.04439	0.0260009	0.0387924	0.0341009	0.0428051	0.0561369	0.0507447	0.0401349	0.0387173	0.0545605	0.0433337	0.0670563	0.0512692	0.0459746	0.0345598	0.0305865	0.0130106	0.0685355	0.0220234	0
DGY	0.0396834	0.035361	0.0410113	0.0481442	0.0318638	0.0360028	0.0331498	0.0362639	0.0532587	0.0375305	0.0550013	0.0441524	0.0316925	0.024931	0.0354258	0.0263893	0.0315303	0.0440017	0.0297401	0.0493999	0.0285365	0.0300642	0.0376922	0.139173
DHA	0.0404105	0.0386672	0.0545752	0.0545692	0.0498889	0.0479515	0.0477281	0.0381675	0.0548784	0.0308697	0.0774493	0.0311561	0.0279911	0.0529131	0.0256286	0.0579057	0.0301686	0.0508724	0.0356274	0.0245085	0.0223397	0.0313808	0.0693275	0.005025
DHC	0.0516386	0.057132	0.0400759	0.0398379	0.0670113	0.0539702	0.0175285	0.0597726	0.0355403	0.0171358	0.0531157	0.0239391	0.0676763	0.0330317	0.0269844	0.028082	0.05727	0.0349909	0.0637653	0.059256	0.0315073	0.0284519	0.0431744	0.00911201
DHD	0.0324109	0.0488475	0.057494	0.0395228	0.0545898	0.049949	0.0348962	0.0414653	0.0240728	0.0232135	0.0217544	0.0352345	0.0634942	0.038873	0.0452822	0.0637013	0.0342689	0.0821078	0.0327155	0.0476522	0.0296632	0.0442725	0.0495143	0.00500425
DHE	0.0418908	0.0469912	0.0516178	0.0380002	0.0744302	0.048962	0.0323948	0.0465125	0.0365994	0.0242009	0.0282101	0.0494459	0.0472917	0.0479001	0.0449909	0.026943	0.0520604	0.0477328	0.0255503	0.0476344	0.007946	0.0313926	0.0610872	0.0402152
DHF	0.0424224	0.042304	0.0416195	0.0406725	0.0616854	0.0465176	0.0727452	0.0234275	0.0374943	0.0283576	0.0452534	0.0410028	0.0489981	0.045878	0.0520983	0.0628889	0.040845	0.0355329	0.0213477	0.0472795	0.0391054	0.038256	0.0386135	0.0056547
DHG	0.0250532	0.0334715	0.0401585	0.0347046	0.0527821	0.0312845	0.0292492	0.0622698	0.0472621	0.0336554	0.0193392	0.0258595	0.0424024	0.0173773	0.0197824	0.0172356	0.0346255	0.0312379	0.0288375	0.0402657	0.00966897	0.0232836	0.0401379	0.260056
DHH	0.0358919	0.0317875	0.0506228	0.0688568	0.0423023	0.0350855	0.0718567	0.0755624	0.0580042	0.0432695	0.0415838	0.0300768	0.0468901	0.0188903	0.0526269	0.0597806	0.0355344	0.0352636	0.024803	0.039101	0.0207906	0.0262842	0.0551353	0
DHI	0.0376999	0.0482691	0.0472112	0.0492561	0.0613749	0.0558461	0.0571677	0.0319609	0.0372011	0.0622505	0.0253599	0.0543902	0.0299502	0.0443086	0.0491525	0.0451063	0.0410519	0.0411308	0.0244095	0.0175911	0.0270211	0.0536504	0.0586401	0
DHK	0.0395596	0.0529014	0.0542547	0.0268498	0.0297518	0.0584688	0.0211725	0.0386155	0.0464095	0.0352056	0.0343273	0.0475157	0.0618615	0.0410797	0.0274065	0.0331627	0.0433082	0.0465228	0.0262947	0.0508485	0.0423185	0.0582068	0.041123	0.0428353
DHL	0.0352961	0.0290043	0.0380612	0.0427931	0.0277198	0.0647019	0.0419189	0.051403	0.0423895	0.0399313	0.0391023	0.0380261	0.0379098	0.0422929	0.0496104	0.0383846	0.0426071	0.0717135	0.036095	0.049899	0.0437545	0.042664	0.0509521	0.00376927
DHM	0.0383168	0.0519683	0.0558661	0.0274313	0.0298001	0.056535	0.0549546	0.0285397	0.0708058	0.0268236	0.0557288	0.0367919	0.0331054	0.0318967	0.0176	0.0416995	0.0556498	0.0746906	0.0734287	0.0203282	0.0192156	0.043019	0.0460795	0.00972512
DHN	0.0246027	0.0310349	0.0295499	0.0571453	0.034144	0.0249993	0.0267937	0.0340988	0.0322665	0.0552444	0.0445365	0.0308711	0.0376177	0.0480872	0.0533305	0.0359693	0.022806	0.0707257	0.0307801	0.0505823	0.0625472	0.00790746	0.0479968	0.106363
DHP	0.0294362	0.0347814	0.0311248	0.0327617	0.0321865	0.0428351	0.0400721	0.0395193	0.0380804	0.0354548	0.0478977	0.0488236	0.0197952	0.0645084	0.0371105	0.0315777	0.0369505	0.0364339	0.0347193	0.0445688	0.0831505	0.0613211	0.0295577	0.0673327
DHQ	0.0381049	0.0359805	0.0387261	0.0394133	0.0324507	0.0403325	0.0483362	0.055013	0.0503571	0.0344219	0.0358456	0.0386423	0.0424832	0.0414707	0.0459778	0.0499284	0.0294351	0.0222505	0.0645565	0.0501026	0.0411713	0.0535813	0.05671	0.0147085
DHR	0.0371028	0.0424285	0.0357644	0.0450796	0.0772825	0.0657965	0.0442208	0.0551777	0.0335872	0.0389757	0.040665	0.026228	0.0420058	0.0377923	0.0583508	0.0416563	0.0492896	0.0045857	0.0483809	0.0569488	0.0540723	0.0353194	0.0292894	0
DHS	0.0277474	0.0396933	0.0342312	0.0432397	0.0238306	0.0383448	0.0218022	0.0267856	0.0335416	0.0325786	0.035463	0.0271114	0.0295053	0.0277533	0.0292192	0.0202904	0.026481	0.0339367	0.0253042	0.0334325	0.0147753	0.0350241	0.0239684	0.31594
DHStop	0.189885	0.17905	0.0676685	0.141766	0	0.0551274	0	0	0	0	0.0744851	0	0	0.0867598	0	0	0	0	0.0231392	0.11673	0	0.0653894	0	0
DHT	0.0402286	0.0395761	0.0451693	0.0428514	0.045388	0.0432204	0.0450923	0.0360596	0.0388858	0.0482113	0.0379932	0.026442	0.0381987	0.0442543	0.055456	0.0470741	0.0449805	0.0845244	0.046774	0.0275654	0.0398668	0.0630014	0.0191865	0
DHV	0.0356829	0.0511431	0.0450999	0.0484856	0.0458425	0.0393659	0.0558685	0.0378254	0.027997	0.0454696	0.0380721	0.0377162	0.0678094	0.0756495	0.0534534	0.0384725	0.0531594	0.0290149	0.0267854	0.0412391	0.0503864	0.0196606	0.0358008	0
DHW	0.0350841	0.040221	0.0337794	0.0892644	0.0314507	0.0450312	0.0596437	0.0236238	0.0222404	0.0557608	0.0540832	0.0503348	0	0.041341	0.0422156	0.048135	0.0353034	0.0119436	0.0299272	0.0158919	0.0506997	0.0623161	0.0190713	0.102638
DHY	0.0637885	0.0286966	0.0497818	0.03911	0.0420827	0.0456252	0.0436608	0.0398925	0.042063	0.0596006	0.0528396	0.064529	0.028606	0.0501497	0.0336749	0.0221179	0.0390209	0.0322696	0.0267502	0.0306696	0.00978448	0.0257706	0.0634893	0.0660265
DIA	0.0443847	0.0482836	0.0453731	0.0408125	0.0437757	0.0353569	0.0347924	0.0588076	0.0428622	0.0445469	0.0322101	0.0556247	0.0510117	0.0325649	0.0412822	0.0454019	0.0415786	0.0447571	0.0382823	0.0450902	0.0497596	0.0433684	0.0400728	0
DIC	0.0340956	0.0497169	0.0429899	0.0378503	0.0485835	0.0339659	0.0555986	0.0527438	0.0445553	0.0507296	0.0367142	0.0381832	0.0421658	0.0334989	0.0421166	0.0348547	0.0305985	0.0374763	0.0475228	0.0278095	0.0469096	0.0419002	0.0563891	0.0330313
DID	0.0312031	0.0576135	0.0399964	0.0587814	0.055559	0.0366568	0.0325604	0.0394558	0.0414528	0.0505683	0.0457334	0.0458184	0.0225868	0.050065	0.0521398	0.026251	0.0327921	0.0677219	0.026705	0.0410401	0.0569258	0.0409817	0.0358673	0.0115242
DIE	0.0407762	0.0495319	0.0437361	0.0456646	0.0492189	0.0389962	0.0444626	0.0479481	0.0412709	0.0441755	0.0368513	0.0470361	0.0501002	0.0504131	0.0399527	0.0363673	0.0390093	0.0509758	0.0284983	0.0335452	0.039201	0.0379955	0.0499885	0.0142847
DIF	0.0475166	0.0478538	0.0507125	0.0518415	0.0472796	0.0440516	0.0455585	0.038386	0.0492657	0.058886	0.0408009	0.0393442	0.0456422	0.0391687	0.0421839	0.0519906	0.0321409	0.0483192	0.0271608	0.0247685	0.0381083	0.0436908	0.0407911	0.00453808
DIG	0.0497932	0.0481571	0.0507034	0.0441827	0.0507948	0.0397733	0.0424106	0.0383243	0.0375232	0.0321633	0.0448437	0.0505495	0.0412223	0.0519499	0.0393664	0.0535462	0.0296194	0.0447795	0.0308904	0.0378122	0.021933	0.0404375	0.0446894	0.0345347
DIH	0.0304011	0.0543645	0.0562954	0.0433821	0.0381924	0.0416264	0.0249755	0.0565481	0.0337597	0.0530891	0.0374955	0.0428207	0.0482142	0.0406863	0.0532366	0.0240879	0.0217353	0.0697296	0.0239094	0.0482462	0.0335465	0.047816	0.0478775	0.0279639
DII	0.0368092	0.0589116	0.0496961	0.0429211	0.0548295	0.0462505	0.0405575	0.0411424	0.0352768	0.0365459	0.0338719	0.0437343	0.0504944	0.0553831	0.0449422	0.0397963	0.0417914	0.0460811	0.0283601	0.0391733	0.0516197	0.0357783	0.0442	0.00183334
DIK	0.0492798	0.064324	0.0483438	0.0559455	0.0473639	0.0382589	0.0380311	0.0383711	0.0400143	0.0418014	0.0337865	0.0427649	0.069846	0.0513574	0.0416336	0.0245147	0.0330417	0.0465585	0.0266072	0.0460654	0.0405412	0.0360377	0.0455117	0
DIL	0.0443521	0.055176	0.0434764	0.047304	0.0417158	0.0390618	0.0411565	0.0393382	0.0416838	0.0425458	0.0415207	0.0432303	0.0580047	0.0505769	0.0387902	0.0433569	0.0474738	0.0402932	0.0310657	0.0343677	0.0433698	0.0390174	0.0452301	0.00789202
DIM	0.0285157	0.0404209	0.0439243	0.0580225	0.0302559	0.0394255	0.0223889	0.0343886	0.0309671	0.0591805	0.0333736	0.0309468	0.0522671	0.0411161	0.0242246	0.0435211	0.0625621	0.0211655	0.0350907	0.0321857	0.0513408	0.0462011	0.0519021	0.0866129
DIN	0.0305301	0.0424818	0.0388147	0.0572916	0.0904809	0.0273092	0.0354488	0.0531595	0.0420247	0.059144	0.0459614	0.0243286	0.0196005	0.0459954	0.0470711	0.0409705	0.0354439	0.0853932	0.0339861	0.0339854	0.0215767	0.0369391	0.0389584	0.0131041
DIP	0.0429851	0.0488061	0.0367267	0.0499785	0.0355992	0.0434777	0.0419474	0.0460381	0.0375235	0.0400773	0.0348317	0.0330174	0.0514414	0.0416228	0.051691	0.0406307	0.0399259	0.0726964	0.0287616	0.0407279	0.0406042	0.0503828	0.0358933	0.0146134
DIQ	0.0413682	0.0474207	0.0396823	0.0437135	0.0415248	0.0679941	0.0476651	0.0427216	0.0456083	0.0491013	0.0396441	0.0414098	0.0639462	0.0518457	0.0415069	0.0466831	0.0493614	0.0369068	0.0311947	0.0150671	0.0249243	0.0475155	0.0431945	0
DIR	0.0436373	0.0487557	0.0445986	0.0454878	0.0488817	0.0320305	0.03773	0.0406295	0.0402334	0.0513654	0.0458616	0.054506	0.052604	0.0549241	0.0433835	0.0388375	0.0351625	0.0365176	0.0363202	0.0349239	0.0527482	0.0255177	0.0400886	0.015255
DIS	0.0399574	0.0463468	0.035806	0.0535571	0.0447837	0.045069	0.0416242	0.0450815	0.0504625	0.0461079	0.0447389	0.0372635	0.0433745	0.0492166	0.0693755	0.0295353	0.0331511	0.0443293	0.0305544	0.0328307	0.0497067	0.0333532	0.0393988	0.0143754
DIStop	0.0253725	0.0521026	0.037507	0.0294666	0.0576202	0.0229169	0.0502401	0.0270505	0.0339551	0.032743	0.046446	0.043913	0.0323289	0.0541001	0.0085936	0.0419939	0.0146997	0.0182346	0.0240478	0.0242627	0.103207	0.108731	0.0582335	0.0522335
DIT	0.0424121	0.0580388	0.045677	0.0486922	0.0396728	0.0437862	0.0469146	0.0465622	0.0392765	0.0374236	0.0447708	0.0362822	0.0589868	0.0453198	0.0523645	0.0407203	0.0362672	0.0451979	0.0225182	0.0480282	0.0399713	0.0290098	0.0323267	0.0197802
DIV	0.0358877	0.0497446	0.0401366	0.0450128	0.0523637	0.0452181	0.0481662	0.0324263	0.0397666	0.0533524	0.044344	0.0401787	0.0545295	0.0395996	0.0432113	0.0400934	0.030408	0.0324975	0.0264799	0.0463293	0.0607637	0.0449846	0.0328955	0.0216101
DIW	0.0351199	0.0426533	0.0344594	0.0614862	0.0558294	0.0392547	0.0391168	0.0292052	0.0406078	0.0350793	0.0372878	0.021882	0.0644382	0.0404373	0.0417516	0.027029	0.0286892	0.0590614	0.0329535	0.0211578	0.099642	0.0474085	0.0589426	0.00650702
DIY	0.036098	0.0539927	0.0616847	0.0471632	0.0485096	0.0363434	0.0405751	0.0381323	0.0470678	0.0453876	0.0372835	0.0531978	0.0712079	0.032306	0.0524946	0.0415206	0.0460483	0.0471255	0.0290971	0.0434656	0.0151549	0.0415121	0.0346317	0
DKA	0.0359228	0.0233126	0.039158	0.0317497	0.0382191	0.0446305	0.0378256	0.0432066	0.0379949	0.0285746	0.0408922	0.0401152	0.0467334	0.038137	0.0443993	0.0273547	0.0333169	0.0258712	0.0520152	0.0422179	0.0497306	0.0334731	0.0337111	0.131438
DKC	0.0217801	0.0347196	0.0263116	0.0316778	0.0307971	0.0350758	0.0357016	0.0262874	0.0197983	0.0377059	0.022944	0.0256045	0.0341658	0.0216867	0.0200428	0.0255058	0.0210704	0.0292384	0.0375079	0.0221046	0.0413718	0.0108966	0.0339544	0.354051
DKD	0.0345581	0.043403	0.0411081	0.0380441	0.0597687	0.0369035	0.0335015	0.0486131	0.0508727	0.0498001	0.0347056	0.0278806	0.0568759	0.0406808	0.0458437	0.0446852	0.032952	0.0450155	0.0331633	0.054045	0.0329463	0.0447373	0.0328417	0.037054
DKE	0.035805	0.0533682	0.0491939	0.0368767	0.0411459	0.0417049	0.0389875	0.0400126	0.0458713	0.0582627	0.0367765	0.0506364	0.0438156	0.0526265	0.0454609	0.0440631	0.0329902	0.0677631	0.0224992	0.0525076	0.0180487	0.0350586	0.0485322	0.00799272
DKF	0.0342112	0.0503646	0.0384261	0.0393155	0.0467782	0.0385847	0.0502742	0.0521326	0.0431469	0.0361978	0.039346	0.0505691	0.0513505	0.0446843	0.0371277	0.0373533	0.0470087	0.0486587	0.0308632	0.0316015	0.0442615	0.0587203	0.0490233	0
DKG	0.0431561	0.0503974	0.0465586	0.0523366	0.0555368	0.0425025	0.049793	0.047072	0.0479805	0.0570636	0.0397026	0.0534333	0.0342619	0.0403467	0.0404775	0.0447796	0.045582	0.0422286	0.026996	0.0285705	0.0212679	0.0448127	0.0451437	0
DKH	0.0358876	0.0477024	0.030047	0.0575594	0.0415929	0.0321908	0.0424528	0.0617454	0.0441187	0.0390943	0.0222002	0.0424074	0.0482498	0.0482872	0.0565838	0.0466987	0.0206483	0.0480258	0.0380018	0.0575121	0.0317126	0.0465357	0.0332309	0.0275142
DKI	0.0506729	0.0417038	0.0343783	0.0412747	0.0551308	0.0525669	0.0486468	0.0359407	0.039837	0.0524512	0.0409464	0.0480935	0.0607838	0.04679	0.0429788	0.0386883	0.045142	0.0404554	0.0157345	0.0305641	0.0523924	0.0388424	0.0459853	0
DKK	0.0459539	0.0486952	0.0371161	0.0463717	0.0510361	0.0522855	0.0348706	0.0408964	0.0459217	0.0433824	0.0415643	0.0315353	0.0346579	0.031973	0.0370871	0.0405943	0.0356928	0.077692	0.0267058	0.0450185	0.0609949	0.0410966	0.0474219	0.00143581
DKL	0.0351354	0.0425233	0.0419353	0.043791	0.0439861	0.0408475	0.0345403	0.0285535	0.0348357	0.0398983	0.0358382	0.0409655	0.0508884	0.0467535	0.0536309	0.0281258	0.0304885	0.0557174	0.0218214	0.0411122	0.0324913	0.0417814	0.0376094	0.0967295
DKM	0.0462877	0.0444401	0.0481629	0.0569189	0.056775	0.0573462	0.043009	0.0253342	0.0387572	0.0517482	0.0448585	0.0356648	0.0340624	0.052251	0.0331995	0.0381005	0.0378595	0.0400259	0.0329386	0.0362153	0.0271852	0.0620544	0.0338737	0.022931
DKN	0.028265	0.0451772	0.0516431	0.0460371	0.0532509	0.0453348	0.0440462	0.0445933	0.0580112	0.0391583	0.0373555	0.0587359	0.0668608	0.0348633	0.0579549	0.0405928	0.0321635	0.0286938	0.0205425	0.0332708	0.0452414	0.0354419	0.036327	0.0164388
DKP	0.0384896	0.0562826	0.0492383	0.0470385	0.0513695	0.0406745	0.0422105	0.042424	0.0416513	0.0484174	0.0416243	0.0313605	0.0346315	0.0333326	0.051624	0.0411627	0.0354043	0.0612812	0.0492987	0.0545298	0.031433	0.0262641	0.0458685	0.00438853
DKQ	0.0383323	0.0358858	0.0495255	0.0482866	0.0520229	0.0468644	0.0415041	0.0405418	0.0320056	0.0556955	0.0382999	0.032709	0.0507878	0.0346798	0.0609842	0.0314691	0.0291979	0.0503777	0.0289201	0.0611172	0.0461246	0.0331321	0.0445587	0.0169774
DKR	0.0405175	0.0435125	0.038566	0.043235	0.0544392	0.0495107	0.0504977	0.0345855	0.0398566	0.0341971	0.0474592	0.0413478	0.0537842	0.0550025	0.0289908	0.0355787	0.0280783	0.0353923	0.0400074	0.056623	0.0345786	0.0427106	0.0353211	0.0362078
DKS	0.0378839	0.045835	0.0365696	0.0397181	0.0394246	0.041709	0.0312812	0.0365231	0.0421904	0.050721	0.0432195	0.0347031	0.0376038	0.0303532	0.0355144	0.0314146	0.0315143	0.0499056	0.0311966	0.0511308	0.0275401	0.0308742	0.0488092	0.114365
DKStop	0.0324582	0.0342788	0.0323875	0	0.0147423	0.0197888	0.0289217	0.0519072	0.0234563	0.0603174	0.1426	0.0568787	0.0930538	0.0103813	0.0791533	0.0886404	0.0169244	0	0.049837	0.083804	0	0.0469451	0.0335233	0
DKT	0.0426489	0.0578231	0.044961	0.0383346	0.0497361	0.0406745	0.0431842	0.038543	0.0484652	0.0450313	0.0347198	0.045295	0.0366508	0.0502726	0.0431223	0.0411042	0.0291408	0.0433781	0.0287823	0.0468961	0.0441163	0.0419311	0.043832	0.0213568
DKV	0.0400282	0.0342859	0.0404632	0.038035	0.0416436	0.0363959	0.0278151	0.0267007	0.0354067	0.0396123	0.0399678	0.0394553	0.0323199	0.0394799	0.0376274	0.0375538	0.0373282	0.0452279	0.0362748	0.0310109	0.0620375	0.0347432	0.0370307	0.129556
DKW	0.0410304	0.0460712	0.0290196	0.0603854	0.050338	0.0479216	0.0619838	0.0377103	0.0363539	0.0460113	0.0397127	0.0385673	0.0946443	0.0316761	0.0445659	0.0386381	0.0418046	0.0244036	0.0386201	0.0284121	0.0431632	0.0227369	0.0474913	0.00873807
DKY	0.03622	0.0520129	0.0408424	0.0526319	0.0417291	0.0384196	0.0570693	0.032776	0.0472424	0.0537644	0.0410756	0.0350896	0.0425485	0.0367311	0.057628	0.0219321	0.0534332	0.0422837	0.0376782	0.0380149	0.0210216	0.0281095	0.0524632	0.039283
DLA	0.0364809	0.0433057	0.0395055	0.0417517	0.0389617	0.0359196	0.0373779	0.0429638	0.0580177	0.0469689	0.0459872	0.0401041	0.0445911	0.0432646	0.0512918	0.056752	0.04522	0.0301812	0.0499346	0.0427953	0.0319215	0.0506727	0.0399173	0.00611296
DLC	0.0418432	0.0375236	0.0451115	0.0478829	0.0527551	0.0384125	0.0433911	0.0512251	0.0413608	0.0311701	0.0544101	0.0368028	0.0388834	0.0295347	0.0483809	0.0376124	0.0436358	0.0475964	0.0433236	0.0540176	0.0396164	0.0368678	0.0372554	0.0213868
DLD	0.0385601	0.0403695	0.0402575	0.0365255	0.0605685	0.0454943	0.0417555	0.0361428	0.0437341	0.0393117	0.0457834	0.0504701	0.056502	0.0479612	0.0388542	0.0458712	0.053523	0.0505749	0.0321613	0.0361822	0.0377419	0.0374385	0.0342941	0.0099228
DLE	0.0409333	0.0490874	0.0415471	0.0376725	0.0387004	0.0415585	0.0416818	0.0371725	0.0482754	0.0391893	0.0438606	0.0431351	0.0469013	0.051997	0.0463366	0.0394307	0.0617854	0.0399015	0.0365738	0.0309461	0.0393036	0.0512665	0.0407453	0.0119982
DLF	0.0375938	0.0394452	0.0403747	0.0398881	0.0390915	0.0528032	0.0405157	0.0415517	0.0357933	0.069597	0.0405773	0.0317771	0.0423659	0.041551	0.0499967	0.0338657	0.0365513	0.0472666	0.0281201	0.0363377	0.0490464	0.0665471	0.0503164	0.00902642
DLG	0.0376779	0.0309686	0.0334701	0.0359421	0.0448428	0.0342124	0.033084	0.0334673	0.0368941	0.0395955	0.0393905	0.0297391	0.0408848	0.035221	0.0293241	0.034672	0.0492802	0.0510333	0.0301603	0.0446642	0.0374572	0.0305121	0.0311576	0.156349
DLH	0.0402885	0.0499523	0.045007	0.0419185	0.037265	0.0430533	0.0346441	0.0497419	0.058997	0.0347035	0.0421433	0.0395801	0.0477457	0.0477828	0.0350888	0.0468189	0.0427808	0.0396034	0.0438723	0.0437374	0.0470719	0.0448687	0.0297218	0.0136134
DLI	0.0390429	0.0396279	0.0526318	0.0381557	0.045827	0.0454671	0.048861	0.0406896	0.0504215	0.047457	0.0379724	0.0497849	0.039167	0.0340745	0.0454659	0.043564	0.0406284	0.0348602	0.0416969	0.0361367	0.0390023	0.0426008	0.0389972	0.0278673
DLK	0.0440048	0.0486696	0.0403834	0.0501	0.0524604	0.0371617	0.0406402	0.0329576	0.0390641	0.0464004	0.0367207	0.0436626	0.0469758	0.0698311	0.0375898	0.0327116	0.0436734	0.0554505	0.0288189	0.0459772	0.0374914	0.0327796	0.0345664	0.0219088
DLL	0.0433023	0.0484187	0.0455906	0.0502426	0.0470898	0.0404431	0.0389922	0.04875	0.0416461	0.0355931	0.0429859	0.0435721	0.0514173	0.0502995	0.0465439	0.045462	0.0442775	0.024037	0.0371212	0.0319833	0.0342584	0.0503734	0.0451265	0.0124736
DLM	0.0473082	0.0317314	0.0567787	0.0372058	0.0431133	0.0332918	0.0323998	0.0460299	0.0590083	0.0344968	0.0451221	0.0426282	0.0421366	0.0391737	0.0378023	0.0338285	0.0494947	0.043572	0.0300373	0.0487528	0.0308268	0.0605253	0.0577157	0.01702
DLN	0.0351248	0.0380665	0.0350483	0.0423077	0.0340341	0.0392941	0.0344275	0.0276043	0.0390018	0.0475559	0.0328227	0.0377777	0.0594601	0.0410848	0.0450714	0.0308946	0.0397693	0.0450054	0.0261382	0.0362755	0.0385764	0.0396738	0.0409416	0.114044
DLP	0.0401316	0.0420412	0.0343259	0.0435483	0.0317568	0.0412651	0.0391515	0.0390585	0.0391072	0.0384899	0.0451476	0.0317033	0.0324014	0.0451846	0.0379551	0.0362625	0.0436987	0.0542072	0.0436284	0.0329725	0.0442681	0.0408659	0.0252252	0.0976032
DLQ	0.0464416	0.046	0.0431075	0.0366887	0.0378238	0.0438979	0.0422933	0.0469071	0.0428593	0.0368399	0.0391254	0.0443826	0.056712	0.0456337	0.0434925	0.0431839	0.0439656	0.0345613	0.0312268	0.0386484	0.0567074	0.049055	0.0462337	0.00421283
DLR	0.0429155	0.048648	0.0525794	0.0373803	0.0388427	0.0386567	0.0430658	0.0455879	0.0404523	0.0461117	0.0470599	0.0457157	0.0371478	0.0507261	0.047398	0.0446507	0.0431506	0.038553	0.0433277	0.0374699	0.0294105	0.0512251	0.0441632	0.00576187
DLS	0.0349159	0.0366391	0.0364702	0.0460761	0.0453929	0.0425616	0.0414066	0.040313	0.0348087	0.0368192	0.0455044	0.0423273	0.0396019	0.0527318	0.0457945	0.0361907	0.0489584	0.0535262	0.0308969	0.0404043	0.0387432	0.0420448	0.040105	0.0477673
DLStop	0.0455803	0.0470088	0.0852771	0.0372201	0.0646948	0.0115788	0.0729785	0.0227788	0.0137247	0.0198521	0.0521486	0.0554678	0.0408355	0.0774466	0.0477612	0.0176812	0.00495136	0	0.0364506	0.0429057	0	0.0686708	0.0294225	0.105564
DLT	0.0407106	0.0435023	0.0452924	0.0470495	0.0375468	0.0477531	0.0425058	0.0369438	0.0429639	0.0618165	0.0410449	0.0468544	0.051295	0.0459979	0.0371083	0.0365483	0.0536342	0.0531035	0.0400878	0.040446	0.039384	0.0371246	0.0312863	0
DLV	0.0350641	0.0408086	0.041862	0.0388886	0.0355024	0.0321293	0.0394482	0.0387014	0.0367009	0.0474955	0.0423603	0.0389515	0.0303853	0.0353109	0.0371541	0.0357417	0.0338492	0.057985	0.034958	0.0370567	0.029909	0.0434328	0.0409355	0.115369
DLW	0.0337138	0.0515529	0.0453212	0.0396433	0.0548702	0.0485312	0.0569519	0.0314506	0.0399295	0.0326306	0.0421722	0.0454034	0.0418832	0.0197686	0.0565231	0.0502197	0.0419945	0.0763225	0.0474512	0.0398961	0.0231418	0.0230261	0.0159592	0.0416433
DLY	0.0374395	0.0399717	0.0438906	0.0392931	0.0297352	0.0264015	0.0364594	0.036971	0.0335122	0.0551272	0.0374511	0.0398348	0.0533741	0.03239	0.046773	0.0355543	0.0412481	0.0152179	0.0415348	0.0484207	0.0477471	0.035508	0.0456939	0.100451
DMA	0.0411815	0.0392631	0.0447064	0.0278988	0.0251124	0.0445575	0.0492659	0.0621988	0.0390375	0.0327724	0.0471159	0.0553118	0.0196771	0.0402456	0.0354514	0.0354997	0.0417528	0.0295962	0.0390315	0.0410211	0.0820113	0.0790481	0.0482433	0
DMC	0.023983	0.0279356	0.0222885	0.0184321	0.0272324	0.0215026	0.0282838	0.0496342	0.0407804	0.0442402	0.0439025	0.031589	0.133469	0.0586576	0.0516049	0.0472829	0.0441362	0.0319374	0.0252714	0.0424954	0.0322792	0.0170036	0.083781	0.0522774
DMD	0.0677309	0.0404986	0.0364421	0.0437257	0.0520257	0.0376501	0.022188	0.0420519	0.0379097	0.0610817	0.0485004	0.0376238	0.0354087	0.0541568	0.0412926	0.0390706	0.0498584	0.0631366	0.0299072	0.0291458	0.0455801	0.0268913	0.0581232	0
DME	0.0367621	0.0397597	0.0466506	0.0216042	0.0395635	0.0354045	0.0453858	0.0311658	0.0295185	0.0253782	0.0521608	0.0534684	0.0567174	0.0566642	0.0414042	0.0417851	0.0495252	0.0467923	0.0352626	0.0330365	0.0540491	0.0619249	0.0632808	0.00273546
DMF	0.0263428	0.0452997	0.0420798	0.0579667	0.055888	0.0352204	0.0324293	0.0210638	0.0517673	0.0483091	0.0526638	0.0458924	0.0258364	0.0410182	0.0538857	0.0550736	0.0481954	0.087436	0.0366628	0.0238648	0.0348955	0.0350924	0.036694	0.00642211
DMG	0.0388129	0.0437788	0.0330907	0.0590549	0.0569024	0.0369424	0.0262663	0.0549984	0.0349129	0.0291016	0.0418203	0.0291764	0.0831018	0.0329985	0.0344454	0.0365919	0.0473924	0.0587891	0.0377178	0.0369978	0.0157378	0.0592153	0.0266398	0.0455143
DMH	0.0416931	0.052217	0.0488916	0.0209513	0.0473419	0.0238983	0.0321494	0.0341926	0.023177	0.0707738	0.0293546	0.0551605	0.0490376	0.0444497	0.050511	0.0384842	0.0250842	0.0795195	0.0446839	0.013801	0.0587054	0.020616	0.0358844	0.0594223
DMI	0.0442435	0.0466411	0.0492289	0.0432501	0.0397565	0.0336367	0.061687	0.0509024	0.0345034	0.0340111	0.055936	0.0378048	0.0876023	0.0447933	0.0465726	0.0339796	0.0536628	0.0308818	0.0418129	0.0205454	0.0116526	0.0398981	0.0452022	0.0117949
DMK	0.0385878	0.0533533	0.0388416	0.0413943	0.0442771	0.049941	0.0312166	0.0396241	0.0528366	0.0410435	0.0423825	0.0328214	0.0314413	0.0454695	0.057575	0.0529421	0.0427119	0.060427	0.0284116	0.0393277	0.0650567	0.0509149	0.0194026	0
DML	0.0425482	0.0491264	0.0302047	0.025555	0.0311509	0.0392333	0.0396099	0.0373729	0.0312069	0.0283228	0.0353399	0.0435243	0.0415098	0.0686513	0.0514923	0.0435141	0.041722	0.0517551	0.0322855	0.0409908	0.0523089	0.0495982	0.045912	0.0470646
DMM	0.0531146	0.0555095	0.0312841	0.0448181	0.0251295	0.0505976	0.0357421	0.0477793	0.0879632	0.0835381	0.0192434	0.0560182	0.0729643	0.0283132	0.0236116	0.0412077	0.0413503	0.0286292	0.019822	0.0261893	0.0202549	0.0373435	0.0285716	0.0410045
DMN	0.0471418	0.0313004	0.0445341	0.0466497	0.039909	0.0226754	0.0397685	0.0419325	0.0309095	0.0498929	0.0434034	0.0570285	0.0383858	0.0303336	0.02806	0.0207757	0.0305441	0.0451062	0.0195114	0.0336098	0.0791422	0.0349653	0.0410541	0.103366
DMP	0.0424321	0.0349535	0.0327427	0.0434641	0.0570464	0.0317335	0.050664	0.0412574	0.0384324	0.0551965	0.0534402	0.0310646	0.0447664	0.0434281	0.0424251	0.0404521	0.03186	0.0241521	0.0445924	0.0730372	0.0124272	0.0392772	0.091155	0
DMQ	0.041155	0.0321037	0.0485319	0.0567032	0.0603254	0.0456201	0.0408381	0.0538488	0.0594824	0.0417157	0.0321894	0.0502646	0.0450494	0.0514547	0.0262309	0.0529444	0.0734811	0.0580789	0.0370206	0.0354195	0.00684837	0.0342711	0.0164226	0
DMR	0.0414554	0.0359001	0.0672873	0.0389971	0.0459422	0.0492004	0.065012	0.0413684	0.0535254	0.0523852	0.0279263	0.0497215	0.0475391	0.0551569	0.0313392	0.0485778	0.0357379	0.0300314	0.0260264	0.0556576	0.0515997	0.012791	0.0368215	0
DMS	0.0445575	0.0449967	0.0385871	0.0558012	0.042434	0.0517437	0.0507719	0.0288966	0.0390753	0.0496047	0.0511193	0.0423789	0.0376748	0.0558221	0.0250366	0.0443502	0.0264095	0.0424999	0.0420366	0.0521317	0.0657743	0.0386074	0.0296901	0
DMStop	0.0258237	0.0170451	0.0644187	0	0.11729	0	0.143813	0.165189	0.124412	0	0.141816	0.0502807	0	0	0.0393589	0	0.0224417	0	0.0881117	0	0	0	0	0
DMT	0.0458541	0.0479062	0.0439765	0.0448405	0.0472752	0.0354452	0.0451193	0.0422885	0.0501461	0.0418215	0.0345025	0.0454623	0.0564545	0.0638815	0.0428761	0.0342217	0.0283587	0.029113	0.0326351	0.0702114	0	0.0542495	0.0268754	0.0364853
DMV	0.0445463	0.0455109	0.0302771	0.0374512	0.0558598	0.0507749	0.0478902	0.035929	0.050854	0.0400408	0.0265908	0.0350712	0.0288734	0.0371673	0.0537255	0.0514497	0.0403954	0.0551205	0.0442766	0.0450056	0.0496329	0.0382836	0.0445078	0.0107655
DMW	0.0450551	0.0329252	0.0347882	0.03574	0.0365424	0.0212556	0.0609361	0.0334528	0.0484519	0.0186889	0.0662756	0.0250645	0.0876495	0.0257325	0.0343351	0.0379511	0.0209756	0.0312237	0.0398051	0.0276971	0.132543	0.0426671	0.0602443	0
DMY	0.0439026	0.0221071	0.032366	0.0969799	0.0318633	0.0432306	0.0574689	0.0318474	0.0119929	0.0336432	0.0339694	0.0643316	0.0519025	0.0376372	0.0386306	0.0674193	0.0440528	0.0322024	0.0316583	0.0740101	0.037281	0.0370947	0.0444083	0
DNA	0.0369213	0.0408855	0.0301933	0.0410628	0.136512	0.040617	0.0339861	0.0331821	0.0316064	0.0616651	0.0318384	0.049015	0.048988	0.0370853	0.0404609	0.0359832	0.0426928	0.0315783	0.0182199	0.0387349	0.0307193	0.036777	0.0401813	0.0310945
DNC	0.0535935	0.0412705	0.0366062	0.0441802	0.0427431	0.0447329	0.0454802	0.0408128	0.0207482	0.0229717	0.035622	0.0422372	0.0310951	0.0275482	0.0466765	0.0324714	0.0221784	0.059838	0.0440832	0.0466735	0.0613125	0.0353733	0.0271819	0.0945696
DND	0.0460705	0.052299	0.0465068	0.0543372	0.0704283	0.0269585	0.0383355	0.0464417	0.0591596	0.0637103	0.0337997	0.0425826	0.0431697	0.0418542	0.0295079	0.0462848	0.0264835	0.0324657	0.0284419	0.0285418	0.0393757	0.0164206	0.0569321	0.0298924
DNE	0.0411135	0.0400334	0.0380738	0.042597	0.0435534	0.0394621	0.0285702	0.0425546	0.0366698	0.0350824	0.0357654	0.0443432	0.0412365	0.0348865	0.0431149	0.0363049	0.0254166	0.0488436	0.0198357	0.0474534	0.0186495	0.028316	0.0637559	0.124368
DNF	0.0362665	0.0529155	0.0574557	0.0339165	0.0502831	0.0341358	0.053575	0.0482295	0.0372436	0.0266031	0.0412306	0.062809	0.0536276	0.0457867	0.0389836	0.0284327	0.0301898	0.0395074	0.036146	0.045997	0.0559023	0.0257665	0.0473136	0.0176828
DNG	0.0410288	0.0481243	0.0359604	0.0539676	0.0582345	0.0335212	0.036435	0.0376834	0.0410693	0.0463648	0.0411053	0.0485795	0.0532491	0.0261562	0.0388723	0.0344122	0.031319	0.0403447	0.021992	0.0339986	0.0355208	0.0434366	0.0390109	0.0796137
DNH	0.0442197	0.0348508	0.0466479	0.0500136	0.0142389	0.0382262	0.041166	0.015832	0.0500802	0.0406271	0.0356409	0.0346967	0.0473032	0.0432734	0.0492903	0.0450597	0.0281044	0.027748	0.0275862	0.0610617	0.111748	0.0350008	0.0408992	0.0366852
DNI	0.0526479	0.053261	0.0457577	0.0718971	0.03695	0.0465071	0.0530409	0.0372318	0.0353701	0.0430185	0.0339009	0.0504821	0.0439912	0.0473852	0.0370972	0.0535304	0.0434537	0.0333687	0.0230189	0.0375692	0.0266347	0.0446417	0.046793	0.00245091
DNK	0.036517	0.0489628	0.0485834	0.0419105	0.0471558	0.0413256	0.0334953	0.0316037	0.0338062	0.040583	0.0458753	0.037642	0.0402338	0.0306871	0.0353586	0.0188428	0.0266322	0.0453867	0.0190562	0.04252	0.0419404	0.0317584	0.0421524	0.137971
DNL	0.0392343	0.0419949	0.0392665	0.0411934	0.0327502	0.0340484	0.0373217	0.037307	0.0478513	0.0333348	0.0339047	0.0324839	0.0514774	0.0409239	0.0327545	0.0538798	0.035509	0.0452673	0.0261709	0.0325496	0.0349377	0.0320365	0.0341332	0.129669
DNM	0.0405897	0.0572604	0.034413	0.0675895	0.0424742	0.0242612	0.0434362	0.066184	0.0469707	0.0730251	0.0364226	0.0348668	0.00456338	0.0343642	0.0448821	0.0326021	0.0276658	0.0334608	0.0475225	0.0702084	0.00728406	0.0364514	0.0935018	0
DNN	0.039278	0.0300039	0.0532108	0.0576606	0.0536197	0.0390143	0.0378495	0.0564615	0.0361454	0.0394683	0.0468568	0.0588617	0.0392221	0.0437569	0.0760086	0.0284871	0.027614	0.0542362	0.0278578	0.0284865	0.0525085	0.025532	0.0478598	0
DNP	0.0230682	0.0266643	0.0262486	0.0423969	0.0644187	0.0219821	0.0319632	0.0275357	0.0316395	0.0387144	0.0339439	0.0328808	0.0620202	0.0370666	0.0319629	0.0252098	0.0239797	0.0314121	0.0254206	0.0242229	0.0222238	0.09525	0.0316339	0.188141
DNQ	0.0518972	0.0516634	0.0445684	0.0539108	0.0352605	0.0401987	0.0236899	0.0455788	0.03484	0.0617579	0.0408817	0.0409989	0.05244	0.0319726	0.0434394	0.0422434	0.039925	0.0619075	0.0359232	0.0393561	0.0408791	0.0246099	0.0620576	0
DNR	0.0432074	0.046647	0.0491643	0.0539377	0.0595887	0.0344832	0.0401364	0.0414025	0.0396099	0.0491671	0.0432295	0.0381472	0.063189	0.0358069	0.0474576	0.0377829	0.0307079	0.0486526	0.0355135	0.039143	0.0544336	0.0337339	0.0316171	0.00324108
DNS	0.0370873	0.0433202	0.0389118	0.0512464	0.0551205	0.0416313	0.0348199	0.0245314	0.0402258	0.0466832	0.0421207	0.0499056	0.0779345	0.033536	0.0500154	0.043386	0.0411736	0.0602851	0.0235199	0.0388539	0.0302112	0.0360411	0.0378531	0.021586
DNStop	0.100777	0	0.0617459	0.0415794	0.0602267	0	0.0472615	0.0508935	0.0766609	0.0123207	0	0.0103274	0.0304122	0.0339284	0.0323365	0.0263362	0.0184376	0.0343071	0.0542931	0	0.145632	0.0255713	0.136953	0
DNT	0.0406886	0.0438479	0.0411525	0.0455665	0.0528015	0.0313881	0.0543831	0.0515243	0.042406	0.0389634	0.0364816	0.0391269	0.0380897	0.0334637	0.0546746	0.0391693	0.0430091	0.054784	0.0286163	0.0428793	0.0288794	0.0520434	0.0475984	0.0184624
DNV	0.0274535	0.0580217	0.0522413	0.0562175	0.0398655	0.0413076	0.0385164	0.0392601	0.0371993	0.0512011	0.031168	0.0511412	0.0552456	0.0261729	0.044257	0.04096	0.0353283	0.0418319	0.0229678	0.0278304	0.0688552	0.0572693	0.0361246	0.0195638
DNW	0.0189637	0.0231085	0.012615	0.019059	0.0112634	0.0195659	0.033795	0.0242614	0.0126502	0.0257527	0.0267033	0.0176098	0.00501847	0.0345253	0.005336	0.0246266	0.0263682	0.030193	0.0114478	0.0351526	0.0614137	0.0168786	0.0225992	0.481093
DNY	0.0370995	0.0561178	0.0389897	0.0484716	0.0514873	0.037174	0.0464869	0.0420252	0.0564757	0.0400967	0.0339565	0.0290949	0.0546572	0.0313123	0.0494767	0.0390167	0.0362709	0.0449931	0.0276906	0.0243903	0.0730962	0.0385046	0.0392482	0.0238674
DPA	0.0405873	0.0296057	0.0353707	0.0356709	0.0381977	0.0378977	0.040998	0.0401529	0.0469765	0.0390709	0.0496434	0.0428358	0.0230622	0.0346946	0.046442	0.067176	0.0621758	0.0382353	0.0614453	0.0414345	0.031792	0.0614055	0.052871	0.00225826
DPC	0.0588887	0.0467224	0.0469886	0.0435216	0.0520079	0.0429141	0.0536651	0.0513682	0.0494346	0.0407612	0.0413776	0.0370621	0.0324011	0.0351961	0.032638	0.0324889	0.0367022	0.0480932	0.0507402	0.0294363	0.0108882	0.0616567	0.0430048	0.0220422
DPD	0.0432293	0.0348402	0.0355553	0.0437928	0.0766528	0.0375601	0.041171	0.0418301	0.0365979	0.051118	0.0377034	0.036901	0.0422092	0.0303075	0.0398667	0.0427737	0.0377039	0.0445758	0.0370088	0.0401029	0.0501724	0.0524806	0.0440817	0.021765
DPE	0.0432544	0.0349348	0.0417505	0.0393321	0.0425744	0.0474855	0.0476929	0.0420597	0.0365205	0.0401396	0.0366059	0.0456014	0.041439	0.054051	0.041742	0.0460031	0.0393841	0.0583448	0.0400485	0.0432592	0.0397864	0.0437501	0.0451789	0.00906126
DPF	0.0466937	0.0385976	0.0549138	0.0277476	0.0396411	0.0464117	0.0745282	0.040942	0.0371427	0.048319	0.0412734	0.034837	0.0500431	0.0409413	0.0297086	0.0393636	0.0450029	0.0282261	0.0598075	0.0475725	0.0399394	0.038571	0.0416906	0.00808543
DPG	0.04242	0.0340483	0.0396975	0.0299323	0.0399436	0.0417521	0.0398395	0.0534196	0.0389868	0.0379385	0.0328738	0.0371246	0.0228819	0.041364	0.035143	0.0566934	0.0475256	0.0449328	0.0527012	0.0559707	0.050728	0.0598567	0.0519027	0.0123234
DPH	0.0395879	0.0314687	0.0520319	0.0322572	0.0502683	0.0406586	0.0497827	0.0381216	0.0522955	0.0459792	0.0397407	0.0397836	0.0317295	0.0469705	0.0564448	0.053897	0.0669569	0.0151433	0.0497457	0.0494576	0.00779179	0.0584884	0.0395681	0.0118304
DPI	0.0404218	0.0679723	0.0405472	0.0255679	0.064112	0.0449852	0.0439501	0.0533559	0.0220244	0.0357697	0.0369974	0.0296703	0.0303507	0.0441204	0.0601416	0.0246901	0.0443281	0.0290503	0.0290073	0.0248489	0.0748709	0.0502659	0.0443161	0.0386356
DPK	0.0415228	0.0487759	0.0362827	0.03724	0.0479477	0.0375439	0.0393895	0.0348899	0.0381445	0.0392351	0.0383272	0.0435073	0.0358132	0.0385471	0.041029	0.0360366	0.0351674	0.0375548	0.0337686	0.0329347	0.0386468	0.052591	0.0536068	0.0814974
DPL	0.0383161	0.0333264	0.0305819	0.0462103	0.0452535	0.0411474	0.043105	0.0364783	0.0504711	0.0378044	0.0510217	0.04616	0.0389427	0.0438551	0.0408208	0.0446994	0.0528983	0.0372992	0.0541092	0.0421853	0.0222839	0.0451002	0.0506249	0.0273047
DPM	0.0385581	0.0263595	0.0509553	0.0269878	0.0578549	0.0412785	0.0345104	0.0473477	0.0555631	0.0463825	0.0661716	0.0375378	0.0335572	0.0396393	0.0556196	0.0452989	0.0341067	0.0178141	0.0411131	0.0325919	0.0567149	0.0713692	0.0426679	0
DPN	0.0355426	0.0308842	0.0483345	0.0434984	0.0386212	0.037487	0.0336745	0.0512278	0.0374984	0.0388771	0.0298137	0.0325873	0.0314718	0.0310815	0.0370289	0.0426678	0.0284637	0.0430686	0.0239476	0.0425926	0.026353	0.022558	0.0460023	0.166717
DPP	0.0419166	0.0578788	0.0381396	0.0589199	0.0404837	0.0385778	0.040784	0.0323608	0.0531553	0.0364849	0.0508013	0.0399631	0.0298353	0.0394487	0.0364228	0.0490417	0.0480669	0.0317866	0.0512905	0.0418801	0.0317487	0.0483142	0.0626989	0
DPQ	0.0510061	0.0303357	0.0430376	0.0530323	0.0395053	0.0390622	0.0344454	0.047396	0.052251	0.0493881	0.0471765	0.0384707	0.0381734	0.0443042	0.04779	0.0341235	0.0432996	0.0562588	0.0672327	0.0383527	0.0285006	0.0331325	0.0357669	0.00795825
DPR	0.0373007	0.0478475	0.0438909	0.0282752	0.0301675	0.0491653	0.0474249	0.0475523	0.0506482	0.0365791	0.0497617	0.0371701	0.0307695	0.0455819	0.0469293	0.0535097	0.0373085	0.0352793	0.0529799	0.0537562	0.0241546	0.0407162	0.0324825	0.0407493
DPS	0.0519062	0.0363704	0.0392958	0.0380838	0.0428845	0.0375892	0.0473509	0.0503316	0.0372074	0.039366	0.0367839	0.0433676	0.0297063	0.0376319	0.0411797	0.0473626	0.0361876	0.0385218	0.0368421	0.0456307	0.0376678	0.0462205	0.0415073	0.0610045
DPStop	0.0404195	0.0190566	0.0720206	0.00754419	0.00655654	0.0821421	0.0128627	0.0184683	0.0625922	0.0804772	0.0211402	0.0112428	0	0.0554039	0.0264021	0.0716767	0.210756	0	0.0147764	0.0372712	0.0264235	0.055676	0.0670916	0
DPT	0.035368	0.0341937	0.0449366	0.0242852	0.0373262	0.0370749	0.0383388	0.0440374	0.0290209	0.0403783	0.0310327	0.0351861	0.0286178	0.0346789	0.0487906	0.0452918	0.032456	0.032283	0.0403726	0.0422146	0.043317	0.0394128	0.0331068	0.148279
DPV	0.0476422	0.0368026	0.0351395	0.0421971	0.0370378	0.0385323	0.0597756	0.0542192	0.0619302	0.0561736	0.0344143	0.0434876	0.0377739	0.0362312	0.0411435	0.052657	0.0336528	0.0337775	0.0456423	0.0477096	0.0264708	0.0488037	0.0472971	0.00148856
DPW	0.0251363	0.0438487	0.0589716	0.0316684	0.0366967	0.0483464	0.027997	0.0358911	0.0237876	0.0145972	0.0369752	0.0489423	0.00514734	0.0559891	0.0205239	0.0367741	0.110002	0.107422	0.0650905	0.0733983	0.0205405	0.0432801	0.0289745	0
DPY	0.0395833	0.0617352	0.0397194	0.0392786	0.0402051	0.0302085	0.043158	0.0464747	0.0273582	0.0624623	0.0440262	0.0435764	0.0306446	0.0464739	0.0453115	0.035245	0.0412211	0.0486131	0.0381816	0.0237174	0.0764295	0.0458969	0.0319123	0.0185671
DQA	0.0404642	0.0331502	0.0443346	0.0248789	0.0451357	0.0365211	0.0432135	0.0491038	0.0412828	0.0373211	0.0355112	0.0359176	0.0525439	0.0471998	0.0370039	0.0502292	0.0622624	0.0400287	0.0387803	0.0512131	0.0446584	0.0562293	0.0464014	0.00661518
DQC	0.0450012	0.0563339	0.0522581	0.0689326	0.0607892	0.0417847	0.0458017	0.0322606	0.0392491	0.0297378	0.0440294	0.0694923	0.0645066	0.0397047	0.0484847	0.0288936	0.0195538	0.0301109	0.045005	0.0467426	0.0319548	0.0243139	0.0350588	0
DQD	0.0468047	0.0370406	0.0432434	0.0404519	0.0639951	0.0324435	0.0328684	0.052608	0.0486531	0.0502876	0.0513632	0.0414453	0.0346728	0.0510598	0.0405533	0.038433	0.0357351	0.0469361	0.0315686	0.053605	0.042062	0.0291537	0.052775	0.00224082
DQE	0.0550108	0.045904	0.0351866	0.0444701	0.0436621	0.03982	0.0418039	0.0450165	0.0367849	0.0431645	0.0388995	0.0299121	0.0458888	0.0473695	0.0586068	0.0306032	0.0466871	0.0458157	0.0403335	0.0498778	0.0260997	0.0527763	0.0460799	0.0102265
DQF	0.0321458	0.0335475	0.0364827	0.0357563	0.0448865	0.0375195	0.0391911	0.0305667	0.0476123	0.0383447	0.0330009	0.0308723	0.0647599	0.0604378	0.0403876	0.0377464	0.0464339	0.0576001	0.0240858	0.0345823	0.0397576	0.0324616	0.025237	0.0965835
DQG	0.0772736	0.0489997	0.0327314	0.0424551	0.0398968	0.0434876	0.0356041	0.047318	0.033092	0.0395816	0.0560982	0.036007	0.0477151	0.0388677	0.0314069	0.0360731	0.0443098	0.0264858	0.0353802	0.0579782	0.0326412	0.0624089	0.0419511	0.012237
DQH	0.0399034	0.0417202	0.0366312	0.0533863	0.0898946	0.043466	0.0412447	0.0296095	0.0553665	0.0304027	0.0432431	0.0391583	0.0329468	0.0418611	0.0291928	0.0578546	0.0377291	0.0454255	0.0506487	0.0302212	0.0350597	0.0353975	0.0478069	0.0118293
DQI	0.0343096	0.0384484	0.0537615	0.0458227	0.0481348	0.042455	0.0485745	0.0399927	0.0705259	0.0481726	0.0337756	0.0439418	0.0393446	0.036578	0.0436934	0.0389929	0.0461158	0.0147945	0.0244538	0.0321528	0.0558239	0.047785	0.0440975	0.0282528
DQK	0.0447342	0.0667486	0.0387725	0.0472142	0.060557	0.0420499	0.0308365	0.0312255	0.047737	0.0534795	0.0400109	0.0275205	0.0559779	0.0330892	0.0652941	0.0473901	0.0331772	0.0188499	0.0400233	0.0294706	0.0573452	0.0526875	0.033109	0.00269979
DQL	0.040465	0.0361642	0.0438021	0.0450204	0.0359784	0.0401112	0.0372031	0.0443376	0.0478631	0.0389477	0.0415684	0.0443426	0.0560172	0.0618605	0.0321954	0.0337599	0.047614	0.0444048	0.035587	0.0389161	0.0573945	0.0547385	0.0368159	0.00489225
DQM	0.0547105	0.054774	0.0415237	0.0642849	0.0542013	0.0522346	0.0335358	0.0340578	0.0291886	0.0477641	0.0584776	0.0336021	0.0315803	0.0598937	0.0179085	0.0437564	0.0351006	0.0403748	0.0200457	0.0616224	0.0436873	0.0336344	0.0540409	0
DQN	0.0567674	0.0526473	0.0403319	0.0633717	0.0575232	0.0372381	0.0348154	0.035049	0.0385138	0.0425638	0.0453813	0.0377763	0.0422314	0.0298773	0.0503796	0.0374633	0.0224808	0.0360206	0.0294218	0.0386519	0.0591891	0.0129912	0.0593724	0.0399413
DQP	0.0327205	0.0402631	0.0322554	0.0545503	0.0363131	0.0427259	0.0250658	0.0464075	0.0420848	0.0533075	0.0471588	0.0458362	0.0398994	0.0468802	0.0329463	0.0558711	0.033196	0.0517129	0.0434452	0.0547919	0.0474268	0.027838	0.0508443	0.0164592
DQQ	0.0406134	0.039373	0.0466987	0.0522336	0.0486379	0.0454594	0.0533637	0.0395783	0.0416553	0.0383258	0.0415289	0.0429366	0.0382049	0.0360258	0.034819	0.0389924	0.0523902	0.0348887	0.029772	0.0587107	0.043559	0.0328884	0.0311319	0.0382122
DQR	0.0361631	0.038732	0.041985	0.0274575	0.030061	0.043818	0.030703	0.0414646	0.0427345	0.0399411	0.0404688	0.0353391	0.0508597	0.0493202	0.0557417	0.0413328	0.034629	0.03972	0.0437687	0.0352339	0.0549541	0.0467115	0.0331216	0.0657389
DQS	0.0439547	0.047002	0.0405031	0.0527309	0.0442473	0.0395959	0.0493446	0.0382065	0.0522424	0.0393322	0.0420356	0.024162	0.0385686	0.0330128	0.0530289	0.0492354	0.0350738	0.0390074	0.0326464	0.0374297	0.0626247	0.0464076	0.0467147	0.0128928
DQStop	0.0208093	0.0595196	0.0230711	0.0815638	0.149648	0.0281929	0	0.0554637	0.00835449	0.0161125	0.00634879	0.0337644	0.0397718	0.0221851	0.0211441	0	0.012056	0.0897309	0.00591685	0.194016	0	0.0501616	0.0179101	0.064259
DQT	0.0434455	0.0642982	0.0426172	0.0345899	0.0400821	0.0558721	0.0419631	0.0341963	0.057642	0.0386331	0.0493955	0.0538612	0.0428152	0.0401664	0.0527668	0.0286503	0.0283168	0.0428101	0.0335853	0.0321327	0.0388305	0.0515455	0.0486397	0.00314437
DQV	0.0513144	0.0344779	0.0562541	0.0342735	0.0407606	0.0299288	0.0356253	0.041583	0.0457302	0.0315366	0.0372789	0.0490604	0.0402415	0.0632934	0.0406834	0.0434173	0.0627915	0.0327441	0.0306206	0.0425786	0.0579154	0.0521407	0.0457496	0
DQW	0.0375713	0.0543544	0.0633385	0.044381	0.0479213	0.0481134	0.0286624	0.0312767	0.0223162	0.0442348	0.0367437	0.0340718	0.0177062	0.0329223	0.0266709	0.0281107	0.0805088	0.0366187	0.0333659	0.0398653	0.0612356	0.0769201	0.0730901	0
DQY	0.045423	0.0579911	0.0342913	0.0288924	0.0400402	0.0528356	0.036613	0.0592595	0.0575887	0.0319315	0.0525157	0.0389844	0.0308422	0.0324966	0.0255062	0.0281924	0.0373966	0.0850476	0.0448643	0.0372924	0.0328202	0.0705949	0.0385803	0
DRA	0.0439467	0.036508	0.0342847	0.0268037	0.0324298	0.0378087	0.0423395	0.0392408	0.0571704	0.0483552	0.0390271	0.0440565	0.0363266	0.0427782	0.0527264	0.0591709	0.0480667	0.0325231	0.044607	0.0575553	0.0404972	0.0518768	0.0425844	0.0093163
DRC	0.136222	0.0270372	0.0332685	0.0292482	0.03245	0.0324266	0.040849	0.0350383	0.0464677	0.070256	0.026157	0.0491519	0.021848	0.0258974	0.0406531	0.0443433	0.0206961	0.0585345	0.0422542	0.0450913	0.0544902	0.056259	0.0313606	0
DRD	0.0445514	0.0340785	0.0484706	0.0467838	0.0616978	0.0406157	0.0456798	0.0416161	0.04037	0.0461827	0.0428732	0.04621	0.0387946	0.0569298	0.0295091	0.0418647	0.0432397	0.0437631	0.0465269	0.0335945	0.0533499	0.0326194	0.0368215	0.00385724
DRE	0.0275738	0.0408253	0.0358646	0.0487507	0.0927799	0.0303317	0.0331068	0.0426801	0.0220898	0.048185	0.0341521	0.0291838	0.0569311	0.0388362	0.0327728	0.0452186	0.0336355	0.0580864	0.0277286	0.0277587	0.0544083	0.0295751	0.0380477	0.0714773
DRF	0.0350745	0.0463024	0.0350443	0.05289	0.02865	0.0402886	0.0515736	0.0438975	0.0480893	0.0280168	0.049487	0.0348212	0.0476939	0.0536516	0.0401467	0.0378599	0.0351796	0.0645625	0.0399709	0.0322147	0.0494838	0.0481226	0.0544098	0.00256862
DRG	0.0456872	0.0407516	0.045651	0.0578303	0.0457296	0.0349384	0.0349119	0.0437468	0.0343207	0.0606752	0.0323406	0.0355087	0.0522831	0.0334171	0.0367713	0.0419744	0.0407769	0.0368619	0.0426178	0.0339248	0.0425965	0.0631937	0.0546912	0.00879931
DRH	0.0474134	0.0402371	0.0362068	0.0366625	0.0335109	0.0432616	0.0414931	0.0441015	0.0594374	0.0320294	0.0606668	0.0211953	0.0235795	0.0758223	0.0368697	0.0504475	0.0433061	0.0485047	0.0392061	0.053089	0.0354236	0.0513148	0.046221	0
DRI	0.0409512	0.0431001	0.0479523	0.0539438	0.0491748	0.0554058	0.0304911	0.0434203	0.0445936	0.0500384	0.0367631	0.0452197	0.038598	0.0498787	0.0338582	0.0504159	0.0337355	0.0471698	0.0338792	0.037658	0.0410735	0.0486812	0.0336043	0.0103938
DRK	0.0512001	0.0530364	0.0371971	0.0459813	0.0469429	0.0389922	0.0373096	0.0342435	0.046474	0.0563882	0.0452132	0.0478845	0.0364683	0.0528901	0.03199	0.029212	0.064485	0.0569087	0.0296588	0.0360363	0.0281351	0.0511056	0.038319	0.0039281
DRL	0.0400039	0.0440081	0.0430764	0.0428615	0.0384562	0.0471238	0.0354876	0.0585016	0.0422128	0.0463253	0.050224	0.0493997	0.0416119	0.0439698	0.0487413	0.043359	0.0509678	0.0480861	0.0343252	0.0426551	0.0226803	0.0475044	0.0373251	0.0010932
DRM	0.0339292	0.0421361	0.049738	0.0341501	0.0331039	0.0393283	0.0498275	0.0281346	0.053882	0.0443692	0.0230035	0.049914	0.0144105	0.0401916	0.0367735	0.0305739	0.0445561	0.037389	0.0291564	0.0259561	0.011501	0.0727002	0.040234	0.135041
DRN	0.043428	0.0405048	0.0502417	0.0509838	0.0489545	0.0434885	0.0504735	0.051836	0.0284274	0.0668868	0.0452216	0.0373769	0.0640559	0.0488156	0.0311766	0.0320324	0.0391079	0.0366387	0.0359709	0.0419799	0.0446426	0.0318607	0.0300646	0.00583068
DRP	0.0390423	0.0470724	0.0377914	0.0397973	0.0540768	0.0407771	0.0522366	0.0421399	0.0515373	0.0429589	0.0440323	0.0423632	0.0291087	0.0490979	0.0464257	0.0579169	0.0367653	0.0242366	0.046192	0.050974	0.0254442	0.0594399	0.0405732	0
DRQ	0.0403455	0.0368061	0.0480037	0.0377131	0.0387351	0.0556611	0.040553	0.0493084	0.0442479	0.0415255	0.0399298	0.0482192	0.0545416	0.026752	0.0319959	0.0447886	0.057866	0.027581	0.0506435	0.0395219	0.0330225	0.0711619	0.0410766	0
DRR	0.0352962	0.0354122	0.0369412	0.0354168	0.040399	0.0478203	0.0356439	0.0412431	0.045573	0.038043	0.0372165	0.0383024	0.0431745	0.0587026	0.0404549	0.0376216	0.0423705	0.0456599	0.0427134	0.0477934	0.0594393	0.0422012	0.0272193	0.0453418
DRS	0.0483814	0.0356093	0.0472068	0.0586015	0.0489708	0.044779	0.0354592	0.0403787	0.0336224	0.0448082	0.0499526	0.0305356	0.0395654	0.0356129	0.0394396	0.0383508	0.0427947	0.0370248	0.0369222	0.0435284	0.0602837	0.037048	0.0522367	0.0188871
DRStop	0.0450276	0.0693486	0	0.01961	0.0255641	0.0991326	0.0334347	0.0360042	0.0271165	0.00871619	0.0549507	0.0438361	0.129089	0.0360036	0.0228761	0.0558939	0.0586959	0.0728108	0.0384092	0.0322937	0.034342	0.0180902	0.0387544	0
DRT	0.0491364	0.0432438	0.0366673	0.0536632	0.054077	0.053001	0.0451861	0.0407	0.0291357	0.0298516	0.0445125	0.0402315	0.0462337	0.0499674	0.0426302	0.0428524	0.0251828	0.0342267	0.0358956	0.0222286	0.0565018	0.0449485	0.0309047	0.0490216
DRV	0.0450633	0.0500887	0.0492283	0.0544908	0.0288763	0.0409317	0.0351229	0.0289563	0.0546436	0.048676	0.0361249	0.0465447	0.0484103	0.0403429	0.0496129	0.0540441	0.0563998	0.0217125	0.0475505	0.0380827	0.0381707	0.0451182	0.0399232	0.00188473
DRW	0.0496037	0.0333058	0.0220455	0.0234652	0.0233066	0.0425821	0.0371501	0.0300893	0.0484137	0.0476788	0.0594915	0.039965	0.0637484	0.087531	0.0482295	0.0467115	0.0698636	0.0414881	0.0342878	0.0220814	0.0273956	0.049478	0.044165	0.00792291
DRY	0.0446086	0.031946	0.0421841	0.0327601	0.0367478	0.0506604	0.0428658	0.0345034	0.0337119	0.0453765	0.072052	0.0329259	0.0568389	0.045693	0.0346614	0.0340204	0.0405401	0.0264017	0.0293471	0.0363843	0.0627079	0.0302211	0.0380173	0.0648242
DSA	0.0389595	0.0426464	0.0412393	0.0423562	0.0458524	0.0389518	0.0343346	0.0374734	0.0427457	0.0516569	0.0454977	0.0352154	0.0401114	0.0469319	0.0495842	0.0447607	0.0428033	0.0500309	0.0333785	0.0418512	0.043725	0.0394848	0.0377414	0.0326673
DSC	0.0782954	0.0570541	0.0434896	0.0458283	0.0387618	0.0362782	0.0362777	0.0385648	0.0331943	0.0443767	0.0415642	0.0393314	0.0484842	0.0360599	0.0396186	0.048595	0.0479012	0.0597579	0.0376679	0.0411041	0.0315295	0.036237	0.040028	0
DSD	0.0406605	0.0406544	0.0378512	0.0506724	0.0428365	0.0427339	0.0416971	0.0381682	0.0414968	0.0403508	0.0467731	0.0415053	0.0446963	0.0449392	0.0513381	0.0394226	0.0459988	0.0342362	0.0398968	0.0484531	0.0519668	0.0294622	0.0508162	0.0133732
DSE	0.038482	0.0487019	0.0376254	0.0515562	0.0519351	0.0396823	0.0408638	0.0374198	0.0423232	0.0570048	0.043132	0.0407974	0.0476822	0.044199	0.0417523	0.0417976	0.038827	0.0495702	0.0315043	0.0512222	0.0425323	0.0371444	0.0427341	0.00151058
DSF	0.0425602	0.053579	0.0373875	0.0542609	0.0444292	0.0430719	0.0464481	0.0345801	0.0463004	0.045445	0.0351848	0.0340828	0.0393597	0.0439105	0.0452505	0.0308891	0.0416096	0.0538358	0.0351333	0.0332318	0.0730353	0.0421956	0.0299102	0.0143085
DSG	0.0434459	0.0489432	0.0425273	0.0583819	0.0718381	0.0388415	0.035184	0.0376402	0.0440151	0.04378	0.0391984	0.0318729	0.0469298	0.0421677	0.0356038	0.0469008	0.037756	0.0489339	0.038645	0.0314131	0.0554735	0.0273019	0.0450087	0.00819721
DSH	0.0314648	0.0449417	0.0364574	0.0390879	0.0286994	0.0288272	0.0393545	0.0404198	0.0304422	0.0347473	0.032104	0.036156	0.0347514	0.0404191	0.035771	0.0342557	0.0289129	0.0458748	0.0305798	0.0144277	0.0318659	0.0230028	0.0376249	0.219812
DSI	0.0362939	0.0431209	0.0447199	0.0452637	0.0494534	0.0425784	0.0499793	0.0395736	0.0405346	0.0473267	0.0359371	0.0399911	0.0643221	0.0358795	0.0384705	0.0362468	0.0326876	0.0576211	0.0263153	0.0429493	0.0490707	0.0326092	0.0583572	0.0106981
DSK	0.0434223	0.045784	0.0401183	0.0566412	0.0519254	0.0528614	0.0395635	0.0402557	0.0404247	0.0480774	0.0417276	0.0343087	0.0593366	0.0480823	0.0432685	0.0383644	0.0464249	0.0538201	0.0313734	0.0282838	0.0326376	0.0347219	0.040803	0.00777322
DSL	0.0588334	0.0416025	0.0376188	0.0436738	0.0459591	0.0452882	0.0447078	0.0414346	0.0379167	0.0381224	0.0416541	0.040123	0.0392566	0.0418633	0.0402059	0.0393278	0.0420576	0.0481917	0.0301744	0.0413045	0.050682	0.0521006	0.0467083	0.0111929
DSM	0.0312832	0.0508664	0.0504391	0.032399	0.0355217	0.0426418	0.0352684	0.0536889	0.0289483	0.0358907	0.0464414	0.0523685	0.0459364	0.0427063	0.0424469	0.0293613	0.0450894	0.0518196	0.035797	0.0632045	0.0349161	0.0459815	0.0669838	0
DSN	0.0436978	0.0499564	0.0474256	0.047884	0.062546	0.0367998	0.0400961	0.0492466	0.0310825	0.0360179	0.0456528	0.0479251	0.0416552	0.0416161	0.0446214	0.0266504	0.0403306	0.0701344	0.0257131	0.0438603	0.0436651	0.0355474	0.0478755	0
DSP	0.0380573	0.0373753	0.0406016	0.0373928	0.0364577	0.0358565	0.03142	0.0405195	0.0438609	0.0409846	0.0446916	0.0283619	0.0355844	0.0313324	0.0412755	0.0371819	0.0481388	0.0560657	0.0336884	0.0430386	0.0319205	0.0388221	0.0456894	0.101683
DSQ	0.0409706	0.0376743	0.039269	0.0484215	0.035335	0.0621287	0.0350087	0.0457641	0.0452029	0.0443158	0.0377859	0.0398864	0.0484177	0.0320093	0.0357509	0.0395992	0.0377792	0.0379296	0.0394837	0.0413842	0.0751376	0.0237479	0.0407807	0.0362167
DSR	0.037375	0.042578	0.0393655	0.0396079	0.0462111	0.0322106	0.0357697	0.0394041	0.0436821	0.0281355	0.0394034	0.044337	0.0511938	0.0416171	0.03228	0.0348818	0.0411416	0.027756	0.034361	0.0431862	0.0247047	0.0540565	0.036457	0.110285
DSS	0.0393109	0.0384684	0.0401777	0.0533093	0.0421308	0.0375807	0.0356125	0.039017	0.036283	0.0424011	0.0396387	0.0431489	0.0393338	0.0407335	0.0454593	0.0385049	0.0397613	0.0393554	0.0337871	0.0419696	0.0442222	0.0442887	0.0458223	0.0596829
DSStop	0.0605011	0.0286707	0.0180592	0.0445904	0.0493217	0.0662054	0.0345572	0.0446555	0.0635276	0.0216211	0.0397569	0.0392668	0.0177897	0.0645013	0.0709324	0.0500676	0.0404443	0.0401361	0.0423452	0.0267023	0.0425939	0.089748	0.00400554	0
DST	0.04467	0.0392524	0.0478465	0.0476614	0.0534575	0.0367877	0.0464573	0.0574573	0.0373051	0.0618744	0.0448546	0.0454312	0.0418328	0.0369834	0.0425914	0.0381058	0.0326589	0.0427385	0.0322916	0.0388	0.0409461	0.0335149	0.036077	0.0204042
DSV	0.0426029	0.0550819	0.0364957	0.0448049	0.0451854	0.0436464	0.0345457	0.0436111	0.0460968	0.0445872	0.0414576	0.0415895	0.0506669	0.0535303	0.0428128	0.0405347	0.0370234	0.0397442	0.0380381	0.0347517	0.0482034	0.049091	0.0350557	0.0108427
DSW	0.0399614	0.032657	0.0379756	0.0341856	0.0432148	0.0323878	0.032852	0.0418434	0.0395362	0.071277	0.0457199	0.0430722	0.030005	0.0631445	0.0442299	0.0389753	0.0520917	0.0384634	0.0284063	0.0460609	0.050071	0.0584852	0.0509767	0.00440717
DSY	0.0502997	0.0393365	0.0374839	0.0509108	0.0451133	0.0370067	0.0507764	0.0574277	0.0469326	0.0405245	0.0484861	0.0490927	0.0525704	0.0452083	0.0341591	0.0335112	0.0464788	0.0461247	0.0267214	0.0279466	0.0524456	0.023943	0.0457032	0.0117969
DStopA
DStopC
DStopD
DStopE
DStopF
DStopG
DStopH
DStopI
DStopK
DStopL	0	1	0	0	0	0	0	0	0	0	0	0	0	0	0	0	0	0	0	0	0	0	0	0
DStopM
DStopN
DStopP
DStopQ
DStopR
DStopS
DStopStop
DStopT
DStopV
DStopW
DStopY
DTA	0.0418878	0.0390329	0.0349064	0.0400621	0.0402057	0.0461795	0.0345592	0.0356097	0.0417679	0.0411249	0.0509518	0.0456658	0.0455233	0.0431979	0.0600874	0.0550549	0.0453636	0.056666	0.0504435	0.0373068	0.0292328	0.0448766	0.0402934	0
DTC	0.0262907	0.0531012	0.0502807	0.0494633	0.0316438	0.048086	0.0568084	0.0336353	0.0588978	0.0549633	0.0476455	0.0445352	0.027134	0.0311121	0.0352622	0.0548272	0.0424963	0.0663197	0.0502348	0.047516	0.0120309	0.0430948	0.0346206	0
DTD	0.0411684	0.0424716	0.0564965	0.0663705	0.0377333	0.0389285	0.0450285	0.0419729	0.0499672	0.0479377	0.0362277	0.0438911	0.0455109	0.0443416	0.0461323	0.023384	0.0432264	0.0602384	0.0207633	0.0400762	0.0397123	0.0438791	0.0445414	0
DTE	0.0442679	0.0373139	0.0404159	0.0396655	0.0383784	0.0457413	0.0396446	0.0368316	0.0356654	0.0330027	0.0386013	0.0525602	0.0441615	0.057399	0.0442205	0.0306313	0.0414596	0.0638436	0.0348269	0.0553458	0.0479063	0.0529943	0.0395807	0.00554186
DTF	0.0357298	0.0413595	0.0412393	0.0508626	0.0405707	0.0403698	0.042469	0.0464789	0.0375748	0.0514082	0.0471019	0.0404952	0.0321059	0.0370972	0.0499869	0.0390565	0.0407827	0.0517397	0.0509483	0.0562226	0.0122018	0.0456351	0.0660936	0.00247016
DTG	0.0471621	0.0470046	0.0376538	0.0505716	0.0477913	0.0305481	0.0445768	0.0372602	0.0368886	0.0477928	0.032332	0.0395118	0.046865	0.0501802	0.0363704	0.0417501	0.0359236	0.0534748	0.0432752	0.0428533	0.0309542	0.0579755	0.0351739	0.0261102
DTH	0.0519937	0.036125	0.0318564	0.042904	0.0428803	0.0433777	0.0323082	0.0428871	0.0540537	0.0330544	0.054602	0.0271738	0.0580549	0.0481377	0.0392057	0.0461977	0.0299643	0.04425	0.0368816	0.0412149	0.0500904	0.0633261	0.0494604	0
DTI	0.0347653	0.0398554	0.0441228	0.0377188	0.0468627	0.0390442	0.0421185	0.0373896	0.0359958	0.0436838	0.0351696	0.0496794	0.0203999	0.0331624	0.0359445	0.0254892	0.040283	0.022355	0.0221981	0.0328073	0.0446569	0.0269543	0.0530193	0.156324
DTK	0.0430279	0.0463854	0.0455177	0.0451027	0.0537573	0.0563745	0.0354286	0.0378555	0.0445483	0.0461083	0.0255028	0.0326473	0.0508976	0.0449527	0.0353271	0.0391787	0.047357	0.0765549	0.0271331	0.0286489	0.0191823	0.0344745	0.0452039	0.0388331
DTL	0.0468317	0.0481699	0.0418403	0.0387164	0.0490862	0.04369	0.0484079	0.0425573	0.0436691	0.0471041	0.0474379	0.0372206	0.0523052	0.036424	0.0421538	0.0468817	0.0478686	0.0409645	0.040741	0.040005	0.0372246	0.0330546	0.0379567	0.00968894
DTM	0.046829	0.0544161	0.0512972	0.0403006	0.0273829	0.0484387	0.0281094	0.0385657	0.0459328	0.0508068	0.0508182	0.040949	0.027333	0.044843	0.0324816	0.033416	0.0526368	0.0453436	0.0306171	0.0591268	0.0179649	0.039205	0.0724038	0.020782
DTN	0.0424917	0.0455148	0.0378122	0.0516208	0.0516346	0.0443129	0.0315517	0.061396	0.0372617	0.0831188	0.0569733	0.0362871	0.0502235	0.052454	0.0318136	0.0245223	0.0489118	0.0470122	0.0216204	0.0465143	0.0221738	0.0179698	0.0360905	0.0207181
DTP	0.0406782	0.0844036	0.0417039	0.0465196	0.0358648	0.0410422	0.0547957	0.0486748	0.0302036	0.047579	0.0408239	0.0408132	0.0373183	0.0303064	0.0323855	0.0479998	0.0567276	0.0482886	0.0406591	0.0490128	0.0297838	0.0304552	0.0350933	0.0088669
DTQ	0.0390586	0.0564147	0.0478891	0.0316194	0.0483507	0.0298829	0.0429919	0.0641773	0.0535007	0.0387821	0.04318	0.037876	0.0430341	0.0460501	0.0289483	0.0547588	0.0316804	0.0465641	0.0493883	0.0421838	0.0336446	0.0354456	0.0545781	0
DTR	0.0416851	0.0460797	0.0393395	0.0467363	0.0432383	0.0401586	0.047875	0.0465948	0.0510758	0.0562886	0.0316847	0.0356672	0.0479679	0.0336769	0.0492443	0.0522818	0.0428693	0.0279886	0.0465082	0.0440687	0.0224419	0.0521541	0.0543749	0
DTS	0.0315641	0.0488799	0.039672	0.0426669	0.0428708	0.0416947	0.034345	0.0333927	0.0334842	0.0384929	0.0401127	0.0439659	0.0389805	0.0359159	0.0490332	0.0406882	0.0394574	0.0408319	0.0391441	0.033434	0.0466655	0.0278008	0.0311893	0.105717
DTStop	0.0634393	0	0.0401912	0.0157877	0.0960458	0.00613923	0	0.144932	0	0.0842071	0.0387099	0.0176459	0	0.125605	0.119712	0.0524991	0.0315034	0.0586188	0.0669989	0	0	0.0145641	0.0234004	0
DTT	0.0529491	0.0627602	0.0637004	0.0459235	0.0376088	0.0380053	0.0486858	0.0320689	0.0464057	0.0460577	0.0356773	0.0469416	0.0497384	0.0374731	0.0429265	0.0201376	0.0403362	0.0276899	0.0438209	0.0305415	0.0556778	0.0363899	0.04596	0.0125239
DTV	0.0415451	0.047781	0.0501173	0.0405044	0.0428853	0.0358187	0.0413655	0.047816	0.0439733	0.0398448	0.0400421	0.0389137	0.0541386	0.0447953	0.0501288	0.0500082	0.0436259	0.0366434	0.0342304	0.038938	0.0388873	0.0379342	0.038195	0.0218679
DTW	0.023314	0.033886	0.0352474	0.0239992	0.0149745	0.0129217	0.0246559	0.0218431	0.0323349	0.0492327	0.0228478	0.0233849	0.0297061	0.0331407	0.0179464	0.0257247	0.0687637	0.0152321	0.0257127	0.0273612	0.0258637	0.0215715	0.0194579	0.370877
DTY	0.044483	0.0469328	0.0328469	0.0534061	0.0464144	0.0349035	0.0638926	0.037354	0.0244096	0.0414912	0.0534477	0.0297624	0.0462842	0.0488889	0.027224	0.033685	0.0486574	0.0422138	0.0316449	0.054691	0.0534442	0.0356047	0.0492244	0.019093
DVA	0.0383952	0.0443934	0.0439802	0.0382206	0.0346998	0.0339715	0.0408739	0.0474088	0.0339757	0.0371616	0.0445855	0.0347093	0.0280802	0.0572237	0.0406055	0.0474988	0.037339	0.0401236	0.0777572	0.0472061	0.0531884	0.0572949	0.0413074	0
DVC	0.0424129	0.0495997	0.0540508	0.0481859	0.0476358	0.0421597	0.0492937	0.0501329	0.0483075	0.0455122	0.0324905	0.0448811	0.0198249	0.0420224	0.0484824	0.032619	0.036057	0.0342914	0.0707845	0.0525709	0.0632891	0.0144467	0.030949	0
DVD	0.0427208	0.042251	0.0354067	0.0312936	0.0507355	0.0355816	0.0332299	0.0474875	0.0374522	0.0437613	0.0473066	0.0302723	0.0501949	0.0459187	0.0542249	0.0384253	0.0342045	0.0457518	0.0426544	0.0247123	0.0384582	0.0509837	0.0359853	0.0609869
DVE	0.0427565	0.0414946	0.0400612	0.0457303	0.0451985	0.0426787	0.0386789	0.0419258	0.0396771	0.050855	0.0346744	0.0457008	0.043286	0.0482907	0.0387027	0.0495818	0.053797	0.0461662	0.0320812	0.0555215	0.0395715	0.0393737	0.0340234	0.0101726
DVF	0.0389068	0.0360591	0.0492435	0.0503831	0.0487393	0.0415166	0.0470418	0.037075	0.0461698	0.0383899	0.0426489	0.0370952	0.0440901	0.0363402	0.044081	0.0410302	0.0420897	0.0363747	0.0368103	0.042967	0.0462175	0.0719308	0.0426728	0.00212645
DVG	0.0538346	0.0469293	0.0350398	0.036381	0.0495351	0.0413098	0.0403188	0.0371088	0.033091	0.0610167	0.0431571	0.0339762	0.0463013	0.0320615	0.0342353	0.0435522	0.0362981	0.0528315	0.0399043	0.0503261	0.0662606	0.0398262	0.038106	0.00859869
DVH	0.0356742	0.0443238	0.050254	0.0526413	0.0462263	0.0375287	0.0472136	0.0375861	0.0328574	0.0424085	0.0480176	0.0261498	0.0758029	0.0456395	0.0575709	0.0395944	0.0255312	0.0217171	0.0289985	0.0361206	0.0499351	0.0596901	0.0585183	0
DVI	0.042151	0.0554189	0.0522194	0.0566324	0.038367	0.0402295	0.0520801	0.0376612	0.0441911	0.0521274	0.0337381	0.0360516	0.0518594	0.0502141	0.0364137	0.0311397	0.027436	0.0369771	0.0346453	0.038186	0.0460745	0.0370228	0.051774	0.0173901
DVK	0.0298232	0.0426984	0.0380963	0.0491296	0.0405711	0.0314751	0.0320939	0.0387076	0.0374819	0.041666	0.0374504	0.0340834	0.0508041	0.054374	0.0421609	0.031655	0.0310508	0.0475259	0.0245793	0.0269688	0.0461508	0.0180593	0.0425943	0.1308
DVL	0.0381713	0.0403943	0.0516239	0.0400365	0.0368064	0.0415764	0.0443897	0.0410735	0.0445883	0.0406308	0.0395581	0.0369026	0.0434176	0.0392316	0.0427902	0.0339706	0.0394834	0.0372349	0.0404175	0.0432559	0.0462022	0.0469675	0.0338442	0.0574324
DVM	0.0331297	0.0389994	0.0396551	0.0496261	0.0412124	0.0308763	0.0394855	0.0371206	0.0498149	0.0475465	0.0309025	0.0509475	0.0229886	0.0357701	0.0366647	0.0571031	0.0297078	0.0477709	0.13284	0.0326896	0.0212441	0.039676	0.0424987	0.0117292
DVN	0.0422994	0.0456004	0.0350868	0.0554006	0.110388	0.0250111	0.0352486	0.0327476	0.0443451	0.0514107	0.0403251	0.0400725	0.0421026	0.0373779	0.040353	0.0418517	0.035052	0.0555221	0.022055	0.0445041	0.0331288	0.0344037	0.0269709	0.0287429
DVP	0.044569	0.0552458	0.0409994	0.0325542	0.0418408	0.0458223	0.0377195	0.040969	0.0327579	0.0438164	0.0432023	0.0423647	0.0256554	0.0434938	0.0430576	0.0461764	0.0344623	0.0584498	0.033827	0.0494572	0.0778876	0.0241095	0.0453066	0.0162554
DVQ	0.0368808	0.0436182	0.0468829	0.040133	0.0390093	0.0351139	0.0477182	0.0481535	0.0343196	0.0495244	0.0408776	0.0320685	0.0324441	0.039427	0.0468173	0.0506728	0.04812	0.0346386	0.0346489	0.04522	0.020345	0.0457911	0.0401783	0.0673968
DVR	0.0418184	0.0522849	0.0523782	0.0333052	0.0397097	0.0455965	0.0394208	0.058285	0.0398374	0.06582	0.0466635	0.0360971	0.0386542	0.041102	0.0427055	0.0475952	0.0477842	0.0408794	0.0363006	0.0639124	0.0221734	0.027423	0.0402533	0
DVS	0.0390607	0.0452084	0.0422387	0.0490682	0.0472915	0.0491696	0.0375399	0.0356124	0.0405946	0.0437591	0.0515617	0.0404295	0.0469326	0.0469691	0.0502691	0.0416884	0.0358804	0.0545005	0.0320358	0.0445465	0.0374569	0.0403325	0.0355872	0.0122664
DVStop	0.0478246	0.0220969	0.0357904	0.0562359	0.114039	0.087472	0.0372872	0.0382406	0.0172806	0.0499911	0.0612823	0.0558709	0.123397	0.045888	0.00728914	0.0534293	0.0290929	0.0154667	0.008159	0	0	0.06917	0.024697	0
DVT	0.0383159	0.0540372	0.0449872	0.0422875	0.0430568	0.0398202	0.0379936	0.0337456	0.0491111	0.0342747	0.0419677	0.0423219	0.0368432	0.0512518	0.0449779	0.0358441	0.0437077	0.0436142	0.0358644	0.0334539	0.0479185	0.0370978	0.0522318	0.0352754
DVV	0.0395127	0.0509361	0.0570012	0.0479866	0.0341766	0.0397455	0.0400221	0.0388039	0.0472713	0.0631398	0.0416266	0.0329166	0.0581597	0.0330782	0.049108	0.0418061	0.0449389	0.0317322	0.0303118	0.041937	0.0430801	0.0345191	0.044678	0.0135118
[truncated: 7,982 more rows]
