# Supplementary material for: A new deep learning technique reveals the exclusive functional contributions of individual cancer mutations
Source: J Biol Chem. 2022 Jun 24;298(8):102177. doi: 10.1016/j.jbc.2022.102177 (PMC9304782; doi:10.1016/j.jbc.2022.102177)
Supplement: Supplementary File 3 [file mmc3.xlsx]

## Sheet: Description
	gene	Significant gene in cancer type
	cancer	Cancer type code (ONCOTREE Code)
	cancer name	Name of the cancer as reported in ONCOTREE against the code
	corrected pvalue	Holm-sidak corrected P-value of the gene in the cancer.
	is driver	If the gene in the questions has been reproted as driver gene in the literature.
		This file contains list of significant genes found in different cancer types when reported in cBioPortal.
		BLAC predictions of cBioPortal were compared against the predictions of dbSNP.

## Sheet: data
	gene	cancer	cancer name	corrected_pvalue	is driver
0	ATRX	AASTR	Anaplastic Astrocytoma (Brain)	9.71434e-06	1
1	ABCB7	ACBC	Adenoid Cystic Breast Cancer (Breast)	1.84572e-05	0
2	KDM6A	ACBC	Adenoid Cystic Breast Cancer (Breast)	0.000865433	1
3	AMELX	ACC	Adrenocortical Carcinoma (Adrenal Gland)	0.00596689	0
4	BTK	ACC	Adrenocortical Carcinoma (Adrenal Gland)	0.000504249	1
5	CD99	ACC	Adrenocortical Carcinoma (Adrenal Gland)	0.0042591	0
6	CSF2RA	ACC	Adrenocortical Carcinoma (Adrenal Gland)	2.10133e-07	0
7	CSTF2	ACC	Adrenocortical Carcinoma (Adrenal Gland)	0.00203489	0
8	DMD	ACC	Adrenocortical Carcinoma (Adrenal Gland)	1.84999e-05	0
9	FGF13	ACC	Adrenocortical Carcinoma (Adrenal Gland)	6.08063e-06	0
10	GAB3	ACC	Adrenocortical Carcinoma (Adrenal Gland)	0.0015889	0
11	GPR50	ACC	Adrenocortical Carcinoma (Adrenal Gland)	0.00216868	0
12	GPR64	ACC	Adrenocortical Carcinoma (Adrenal Gland)	3.38567e-09	0
13	GPRASP2	ACC	Adrenocortical Carcinoma (Adrenal Gland)	0.00471164	0
14	HDHD1	ACC	Adrenocortical Carcinoma (Adrenal Gland)	0.000150844	0
15	IQSEC2	ACC	Adrenocortical Carcinoma (Adrenal Gland)	0.0387906	0
16	ITM2A	ACC	Adrenocortical Carcinoma (Adrenal Gland)	0.0178736	0
17	KLHL13	ACC	Adrenocortical Carcinoma (Adrenal Gland)	1.07192e-07	0
18	MTMR1	ACC	Adrenocortical Carcinoma (Adrenal Gland)	0.00374227	0
19	NDUFB11	ACC	Adrenocortical Carcinoma (Adrenal Gland)	0.00652969	0
20	PNCK	ACC	Adrenocortical Carcinoma (Adrenal Gland)	0.004689	0
21	PPP1R3F	ACC	Adrenocortical Carcinoma (Adrenal Gland)	0.0112353	0
22	RBM10	ACC	Adrenocortical Carcinoma (Adrenal Gland)	0.00175911	1
23	SEPT6	ACC	Adrenocortical Carcinoma (Adrenal Gland)	0.00691582	0
24	WDR44	ACC	Adrenocortical Carcinoma (Adrenal Gland)	3.3879e-10	0
25	ARHGAP6	ACRM	Acral Melanoma (Skin)	9.00045e-05	0
26	MID1	ACRM	Acral Melanoma (Skin)	0.000331806	0
27	MORC4	ACRM	Acral Melanoma (Skin)	0.0440006	0
28	ATP11C	ACYC	Adenoid Cystic Carcinoma (Head & Neck)	0.000102587	0
29	KDM6A	ACYC	Adenoid Cystic Carcinoma (Head & Neck)	1.42553e-13	1
30	RBM10	ACYC	Adenoid Cystic Carcinoma (Head & Neck)	4.83013e-07	1
31	SEPT6	ACYC	Adenoid Cystic Carcinoma (Head & Neck)	0.00121037	0
32	ZMYM3	ACYC	Adenoid Cystic Carcinoma (Head & Neck)	3.15405e-05	0
33	BTK	ADNOS	Adenocarcinoma, NOS (Other)	0.000232812	1
34	AR	ALCL	Anaplastic Large Cell Lymphoma (Lymphoid)	8.39193e-05	1
35	KLHL13	AM	Acute Myeloid Leukemia with Maturation (Myeloid)	8.25785e-10	0
36	L1CAM	AM	Acute Myeloid Leukemia with Maturation (Myeloid)	0.00182746	0
37	AMELX	AML	Acute Myeloid Leukemia (Myeloid)	0.00130488	0
38	ARHGAP6	AML	Acute Myeloid Leukemia (Myeloid)	1.25921e-12	0
39	FAM122B	AML	Acute Myeloid Leukemia (Myeloid)	0.0255529	0
40	FGF13	AML	Acute Myeloid Leukemia (Myeloid)	3.52401e-06	0
41	KLHL13	AML	Acute Myeloid Leukemia (Myeloid)	2.78834e-06	0
42	PSMD10	AML	Acute Myeloid Leukemia (Myeloid)	0.0130553	0
43	SMC1A	AML	Acute Myeloid Leukemia (Myeloid)	0.0015517	1
44	STAG2	AML	Acute Myeloid Leukemia (Myeloid)	0.0103697	1
45	OGT	AMLCEBPA	Acute Myeloid Leukemia with Biallelic Mutations of CEBPA (Myeloid)	0.0029939	0
46	ZNF41	AMLGATA2MECOM	Acute Myeloid Leukemia with inv(3)(q21.3q26.2) or t(3;3)(q21.3;q26.2); GATA2, MECOM (Myeloid)	0.0318968	0
47	BCOR	AMLMRC	Acute Myeloid Leukemia with Myelodysplasia-Related Changes (Myeloid)	0.00658126	1
48	ENOX2	AMLMRC	Acute Myeloid Leukemia with Myelodysplasia-Related Changes (Myeloid)	0.000319028	0
49	SAGE1	AMLMRC	Acute Myeloid Leukemia with Myelodysplasia-Related Changes (Myeloid)	0.031819	0
50	STAG2	AMLMRC	Acute Myeloid Leukemia with Myelodysplasia-Related Changes (Myeloid)	0.0126468	1
51	WDR44	AMLMRC	Acute Myeloid Leukemia with Myelodysplasia-Related Changes (Myeloid)	0.000263454	0
52	WDR45	AMLMRC	Acute Myeloid Leukemia with Myelodysplasia-Related Changes (Myeloid)	0.016607	1
53	BCORL1	AMLNOS	Acute Myeloid Leukemia, NOS (Myeloid)	0.0319435	0
54	FGF13	AMLNOS	Acute Myeloid Leukemia, NOS (Myeloid)	0.000193936	0
55	NXF3	AMLNOS	Acute Myeloid Leukemia, NOS (Myeloid)	0.000166161	0
56	PHF6	AMLNOS	Acute Myeloid Leukemia, NOS (Myeloid)	6.1471e-06	1
57	ARSE	AMLNPM1	Acute Myeloid Leukemia with Mutated NPM1 (Myeloid)	0.00047204	0
58	PCDH11X	AMLNPM1	Acute Myeloid Leukemia with Mutated NPM1 (Myeloid)	2.84831e-08	0
59	STAG2	AMLNPM1	Acute Myeloid Leukemia with Mutated NPM1 (Myeloid)	0.00366888	1
60	ZNF41	AMLRGA	Acute Myeloid Leukemia with Recurrent Genetic Abnormalities (Myeloid)	0.0318968	0
61	CUL4B	AMPCA	Ampullary Carcinoma (Ampulla of Vater)	0.00735047	0
62	DMD	AMPCA	Ampullary Carcinoma (Ampulla of Vater)	6.43335e-10	0
63	GLRA2	AMPCA	Ampullary Carcinoma (Ampulla of Vater)	3.73911e-05	0
64	IGSF1	AMPCA	Ampullary Carcinoma (Ampulla of Vater)	0.035287	0
65	OFD1	AMPCA	Ampullary Carcinoma (Ampulla of Vater)	3.135e-07	0
66	PCDH11X	AMPCA	Ampullary Carcinoma (Ampulla of Vater)	0.000227982	0
67	SLC6A8	AMPCA	Ampullary Carcinoma (Ampulla of Vater)	0.0423966	0
68	TRO	AMPCA	Ampullary Carcinoma (Ampulla of Vater)	0.0224884	0
69	KDM6A	AODG	Anaplastic Oligodendroglioma (Brain)	7.96317e-05	1
70	FAM104B	APLPMLRARA	APL with PML-RARA (Myeloid)	0.0338067	0
71	PHF6	AWM	Acute Myeloid Leukemia without Maturation (Myeloid)	0.0264789	1
72	STAG2	AWM	Acute Myeloid Leukemia without Maturation (Myeloid)	1.84084e-06	1
73	AFF2	BCC	Basal Cell Carcinoma (Skin)	7.83249e-07	0
74	ALG13	BCC	Basal Cell Carcinoma (Skin)	2.57129e-06	0
75	AR	BCC	Basal Cell Carcinoma (Skin)	0.000858644	1
76	ARHGAP6	BCC	Basal Cell Carcinoma (Skin)	3.31074e-10	0
77	ARHGEF6	BCC	Basal Cell Carcinoma (Skin)	0.0143102	0
78	ATRX	BCC	Basal Cell Carcinoma (Skin)	0.0160017	1
79	CHRDL1	BCC	Basal Cell Carcinoma (Skin)	4.47661e-05	0
80	CSF2RA	BCC	Basal Cell Carcinoma (Skin)	3.65379e-05	0
81	CUL4B	BCC	Basal Cell Carcinoma (Skin)	0.0278756	0
82	DDX3X	BCC	Basal Cell Carcinoma (Skin)	2.58095e-06	1
83	DKC1	BCC	Basal Cell Carcinoma (Skin)	0.00898997	0
84	DMD	BCC	Basal Cell Carcinoma (Skin)	8.14248e-05	0
85	FMR1	BCC	Basal Cell Carcinoma (Skin)	6.04045e-06	0
86	GK	BCC	Basal Cell Carcinoma (Skin)	8.19836e-06	0
87	HDAC8	BCC	Basal Cell Carcinoma (Skin)	0.000163391	0
88	IDS	BCC	Basal Cell Carcinoma (Skin)	0.0216893	0
89	KLHL13	BCC	Basal Cell Carcinoma (Skin)	0.00204903	0
90	MAP7D3	BCC	Basal Cell Carcinoma (Skin)	4.23894e-08	0
91	NLGN4X	BCC	Basal Cell Carcinoma (Skin)	0.00828648	0
92	NONO	BCC	Basal Cell Carcinoma (Skin)	0.000977806	0
93	PDZD4	BCC	Basal Cell Carcinoma (Skin)	1.21569e-13	0
94	PHF6	BCC	Basal Cell Carcinoma (Skin)	0.0375257	1
95	PJA1	BCC	Basal Cell Carcinoma (Skin)	0.0316866	0
96	PPEF1	BCC	Basal Cell Carcinoma (Skin)	0.014305	0
97	SEPT6	BCC	Basal Cell Carcinoma (Skin)	0.0017815	0
98	SH3KBP1	BCC	Basal Cell Carcinoma (Skin)	0.000254067	0
99	SLC9A7	BCC	Basal Cell Carcinoma (Skin)	0.0356152	0
100	SRPK3	BCC	Basal Cell Carcinoma (Skin)	0.0332007	0
101	VSIG4	BCC	Basal Cell Carcinoma (Skin)	0.0281461	0
102	ZNF185	BCC	Basal Cell Carcinoma (Skin)	1.057e-08	0
103	ZNF41	BCC	Basal Cell Carcinoma (Skin)	1.53566e-12	0
104	CXorf23	BLADDER		0.0494362	0
105	IL13RA2	BLADDER		0.00109991	0
106	KDM6A	BLADDER		1.33848e-07	1
107	MCF2	BLADDER		0.000243039	0
108	OGT	BLADDER		6.19711e-05	0
109	PCDH11X	BLADDER		0.00214969	0
110	ABCB7	BLCA	Bladder Urothelial Carcinoma (Bladder)	5.9514e-08	0
111	AFF2	BLCA	Bladder Urothelial Carcinoma (Bladder)	0.00526039	0
112	AMMECR1	BLCA	Bladder Urothelial Carcinoma (Bladder)	0.00475501	0
113	AR	BLCA	Bladder Urothelial Carcinoma (Bladder)	1.08742e-05	1
114	ARHGAP6	BLCA	Bladder Urothelial Carcinoma (Bladder)	2.6284e-06	0
115	ARHGEF9	BLCA	Bladder Urothelial Carcinoma (Bladder)	0.0441432	0
116	BCORL1	BLCA	Bladder Urothelial Carcinoma (Bladder)	0.00504015	0
117	CCDC120	BLCA	Bladder Urothelial Carcinoma (Bladder)	0.000699363	0
118	CNKSR2	BLCA	Bladder Urothelial Carcinoma (Bladder)	8.65627e-06	0
119	CUL4B	BLCA	Bladder Urothelial Carcinoma (Bladder)	2.23451e-06	0
120	DHRSX	BLCA	Bladder Urothelial Carcinoma (Bladder)	0.00286254	0
121	DIAPH2	BLCA	Bladder Urothelial Carcinoma (Bladder)	0.00177228	0
122	DLG3	BLCA	Bladder Urothelial Carcinoma (Bladder)	0.0067217	0
123	ENOX2	BLCA	Bladder Urothelial Carcinoma (Bladder)	0.0107887	0
124	FAM127B	BLCA	Bladder Urothelial Carcinoma (Bladder)	0.00991432	0
125	GAB3	BLCA	Bladder Urothelial Carcinoma (Bladder)	0.0259461	0
126	GPR173	BLCA	Bladder Urothelial Carcinoma (Bladder)	0.012676	0
127	GPR64	BLCA	Bladder Urothelial Carcinoma (Bladder)	3.34227e-05	0
128	GSPT2	BLCA	Bladder Urothelial Carcinoma (Bladder)	0.0163895	0
129	IDH3G	BLCA	Bladder Urothelial Carcinoma (Bladder)	0.0311914	0
130	IL3RA	BLCA	Bladder Urothelial Carcinoma (Bladder)	0.000468931	0
131	IRS4	BLCA	Bladder Urothelial Carcinoma (Bladder)	0.0179625	1
132	ITM2A	BLCA	Bladder Urothelial Carcinoma (Bladder)	1.01239e-07	0
133	KDM6A	BLCA	Bladder Urothelial Carcinoma (Bladder)	0	1
134	MAGEA11	BLCA	Bladder Urothelial Carcinoma (Bladder)	0.0215426	0
135	MAGEB1	BLCA	Bladder Urothelial Carcinoma (Bladder)	0.0238692	0
136	MAGED2	BLCA	Bladder Urothelial Carcinoma (Bladder)	0.000928332	0
137	MID1	BLCA	Bladder Urothelial Carcinoma (Bladder)	2.85116e-09	0
138	MTM1	BLCA	Bladder Urothelial Carcinoma (Bladder)	0.00787268	0
139	MTMR1	BLCA	Bladder Urothelial Carcinoma (Bladder)	0.0215513	0
140	NAA10	BLCA	Bladder Urothelial Carcinoma (Bladder)	0.0136241	0
141	NAP1L3	BLCA	Bladder Urothelial Carcinoma (Bladder)	0.016925	0
142	NGFRAP1	BLCA	Bladder Urothelial Carcinoma (Bladder)	0.000461213	0
143	OFD1	BLCA	Bladder Urothelial Carcinoma (Bladder)	2.49984e-06	0
144	PGK1	BLCA	Bladder Urothelial Carcinoma (Bladder)	0.000331569	0
145	PHF6	BLCA	Bladder Urothelial Carcinoma (Bladder)	5.50945e-06	1
146	PHKA1	BLCA	Bladder Urothelial Carcinoma (Bladder)	1.93467e-06	0
147	PPEF1	BLCA	Bladder Urothelial Carcinoma (Bladder)	1.02625e-05	0
148	PRAF2	BLCA	Bladder Urothelial Carcinoma (Bladder)	0.0446045	0
149	RBMX2	BLCA	Bladder Urothelial Carcinoma (Bladder)	0.00254828	0
150	RGN	BLCA	Bladder Urothelial Carcinoma (Bladder)	0.0262248	0
151	RIPPLY1	BLCA	Bladder Urothelial Carcinoma (Bladder)	0.0037793	0
152	RPS6KA3	BLCA	Bladder Urothelial Carcinoma (Bladder)	0.000429286	1
153	SLC25A14	BLCA	Bladder Urothelial Carcinoma (Bladder)	0.000116707	0
154	SMARCA1	BLCA	Bladder Urothelial Carcinoma (Bladder)	5.49256e-05	0
155	STAG2	BLCA	Bladder Urothelial Carcinoma (Bladder)	2.97826e-10	1
156	TAF7L	BLCA	Bladder Urothelial Carcinoma (Bladder)	1.11442e-06	0
157	TBL1X	BLCA	Bladder Urothelial Carcinoma (Bladder)	8.92527e-05	0
158	TEX11	BLCA	Bladder Urothelial Carcinoma (Bladder)	8.8257e-06	0
159	TFE3	BLCA	Bladder Urothelial Carcinoma (Bladder)	0.0402588	1
160	TKTL1	BLCA	Bladder Urothelial Carcinoma (Bladder)	6.35418e-10	0
161	TRO	BLCA	Bladder Urothelial Carcinoma (Bladder)	4.74147e-08	0
162	VCX3B	BLCA	Bladder Urothelial Carcinoma (Bladder)	0.0110149	0
163	WDR44	BLCA	Bladder Urothelial Carcinoma (Bladder)	0.00130881	0
164	WDR45	BLCA	Bladder Urothelial Carcinoma (Bladder)	9.35245e-10	1
165	ZMYM3	BLCA	Bladder Urothelial Carcinoma (Bladder)	4.29857e-11	0
166	ZNF41	BLCA	Bladder Urothelial Carcinoma (Bladder)	5.84397e-06	0
167	DMD	BLL	B-Lymphoblastic Leukemia/Lymphoma (Lymphoid)	0.00108258	0
168	HDAC6	BLL	B-Lymphoblastic Leukemia/Lymphoma (Lymphoid)	0.0109414	0
169	OFD1	BLL	B-Lymphoblastic Leukemia/Lymphoma (Lymphoid)	0.0155493	0
170	ATP6AP1	BRCA	Invasive Breast Carcinoma (Breast)	1.03432e-05	0
171	CD99	BRCA	Invasive Breast Carcinoma (Breast)	1.56248e-05	0
172	CXorf58	BRCA	Invasive Breast Carcinoma (Breast)	0.00153169	0
173	EDA2R	BRCA	Invasive Breast Carcinoma (Breast)	0.00144357	0
174	GLA	BRCA	Invasive Breast Carcinoma (Breast)	0.0468297	0
175	HEPH	BRCA	Invasive Breast Carcinoma (Breast)	0.00322913	0
176	MST4	BRCA	Invasive Breast Carcinoma (Breast)	1.08802e-14	0
177	PLS3	BRCA	Invasive Breast Carcinoma (Breast)	3.56724e-09	0
178	RPS6KA6	BRCA	Invasive Breast Carcinoma (Breast)	0.000787751	0
179	SSR4	BRCA	Invasive Breast Carcinoma (Breast)	0.0101598	0
180	TGIF2LX	BRCA	Invasive Breast Carcinoma (Breast)	2.22864e-05	0
181	UPF3B	BRCA	Invasive Breast Carcinoma (Breast)	0.000160994	0
182	ARHGAP4	BRCANOS	Breast Invasive Cancer, NOS (Breast)	0.00275905	0
183	NHS	BRCANOS	Breast Invasive Cancer, NOS (Breast)	0.0177871	0
184	NHSL2	BRCANOS	Breast Invasive Cancer, NOS (Breast)	0.00039139	0
185	GPR64	BRCNOS	Breast Invasive Carcinoma, NOS (Breast)	0.00651014	0
186	ARHGAP6	CCLC	Clear Cell Carcinoma of the Lung (Lung)	0.000438317	0
187	BHLHB9	CCRCC	Renal Clear Cell Carcinoma (Kidney)	0.0297582	0
188	FAM122C	CCRCC	Renal Clear Cell Carcinoma (Kidney)	0.0128741	0
189	MID1	CCRCC	Renal Clear Cell Carcinoma (Kidney)	0.000150578	0
190	PDK3	CCRCC	Renal Clear Cell Carcinoma (Kidney)	0.00786808	0
191	PRPS1	CCRCC	Renal Clear Cell Carcinoma (Kidney)	0.0394483	0
192	SATL1	CCRCC	Renal Clear Cell Carcinoma (Kidney)	0.0128741	0
193	TMEM185A	CCRCC	Renal Clear Cell Carcinoma (Kidney)	0.0323271	0
194	TSPAN6	CCRCC	Renal Clear Cell Carcinoma (Kidney)	0.000506407	0
195	ARHGEF9	CEMU	Mucinous Carcinoma (Cervix)	0.000334336	0
196	ABCB7	CESC	Cervical Squamous Cell Carcinoma (Cervix)	0.00133319	0
197	CD99L2	CESC	Cervical Squamous Cell Carcinoma (Cervix)	0.00873707	0
198	DDX3X	CESC	Cervical Squamous Cell Carcinoma (Cervix)	0.0010245	1
199	GPR64	CESC	Cervical Squamous Cell Carcinoma (Cervix)	3.34407e-06	0
200	GYG2	CESC	Cervical Squamous Cell Carcinoma (Cervix)	0.00205153	0
201	IGSF1	CESC	Cervical Squamous Cell Carcinoma (Cervix)	0.00172156	0
202	IL13RA2	CESC	Cervical Squamous Cell Carcinoma (Cervix)	0.0486896	0
203	IQSEC2	CESC	Cervical Squamous Cell Carcinoma (Cervix)	0.0415433	0
204	NKRF	CESC	Cervical Squamous Cell Carcinoma (Cervix)	0.014527	0
205	SEPT6	CESC	Cervical Squamous Cell Carcinoma (Cervix)	0.0280663	0
206	TFE3	CESC	Cervical Squamous Cell Carcinoma (Cervix)	0.0107611	1
207	UXT	CESC	Cervical Squamous Cell Carcinoma (Cervix)	0.00385072	0
208	WDR44	CESC	Cervical Squamous Cell Carcinoma (Cervix)	0.00153846	0
209	ZMYM3	CESC	Cervical Squamous Cell Carcinoma (Cervix)	0.000715831	0
210	IGSF1	CHRCC	Chromophobe Renal Cell Carcinoma (Kidney)	7.78588e-05	0
211	KLHL13	CHRCC	Chromophobe Renal Cell Carcinoma (Kidney)	0.0315425	0
212	PJA1	CHRCC	Chromophobe Renal Cell Carcinoma (Kidney)	0.000114419	0
213	TRO	CHRCC	Chromophobe Renal Cell Carcinoma (Kidney)	0.0240137	0
214	CNKSR2	CLLSLL	Chronic Lymphocytic Leukemia/Small Lymphocytic Lymphoma (Lymphoid)	0.00826857	0
215	CUL4B	CLLSLL	Chronic Lymphocytic Leukemia/Small Lymphocytic Lymphoma (Lymphoid)	0.000299697	0
216	DMD	CLLSLL	Chronic Lymphocytic Leukemia/Small Lymphocytic Lymphoma (Lymphoid)	0.00139336	0
217	MAGEC1	CLLSLL	Chronic Lymphocytic Leukemia/Small Lymphocytic Lymphoma (Lymphoid)	0.00397268	0
218	ACSL4	COAD	Colon Adenocarcinoma (Bowel)	0.00514895	0
219	AMOT	COAD	Colon Adenocarcinoma (Bowel)	0.0260136	0
220	ASB9	COAD	Colon Adenocarcinoma (Bowel)	0.0014054	0
221	ATP1B4	COAD	Colon Adenocarcinoma (Bowel)	0.000662	0
222	AVPR2	COAD	Colon Adenocarcinoma (Bowel)	0.0260899	0
223	CASK	COAD	Colon Adenocarcinoma (Bowel)	0.0457097	0
224	CCDC160	COAD	Colon Adenocarcinoma (Bowel)	0.00164222	0
225	CUL4B	COAD	Colon Adenocarcinoma (Bowel)	1.70691e-05	0
226	CXorf22	COAD	Colon Adenocarcinoma (Bowel)	0.0265787	0
227	DLG3	COAD	Colon Adenocarcinoma (Bowel)	5.38061e-05	0
228	FAM127B	COAD	Colon Adenocarcinoma (Bowel)	0.0347342	0
229	FAM199X	COAD	Colon Adenocarcinoma (Bowel)	0.000507706	0
230	FAM9B	COAD	Colon Adenocarcinoma (Bowel)	0.0434527	0
231	FMR1	COAD	Colon Adenocarcinoma (Bowel)	0.00060054	0
232	GNL3L	COAD	Colon Adenocarcinoma (Bowel)	0.0221147	0
233	GPC3	COAD	Colon Adenocarcinoma (Bowel)	2.67223e-05	0
234	GPC4	COAD	Colon Adenocarcinoma (Bowel)	0.0420452	0
235	GPR34	COAD	Colon Adenocarcinoma (Bowel)	0.00233517	0
236	GPR64	COAD	Colon Adenocarcinoma (Bowel)	0.00131655	0
237	GRIA3	COAD	Colon Adenocarcinoma (Bowel)	0.00085461	0
238	GYG2	COAD	Colon Adenocarcinoma (Bowel)	0.010653	0
239	KDM6A	COAD	Colon Adenocarcinoma (Bowel)	5.3834e-06	1
240	LAS1L	COAD	Colon Adenocarcinoma (Bowel)	2.76143e-06	0
241	NLGN3	COAD	Colon Adenocarcinoma (Bowel)	0.0052285	0
242	PAK3	COAD	Colon Adenocarcinoma (Bowel)	0.0136177	0
243	PCDH11X	COAD	Colon Adenocarcinoma (Bowel)	2.05201e-07	0
244	PORCN	COAD	Colon Adenocarcinoma (Bowel)	0.00535885	0
245	PQBP1	COAD	Colon Adenocarcinoma (Bowel)	3.67843e-05	0
246	RGAG1	COAD	Colon Adenocarcinoma (Bowel)	0.0166556	0
247	SAGE1	COAD	Colon Adenocarcinoma (Bowel)	0.0114987	0
248	SMARCA1	COAD	Colon Adenocarcinoma (Bowel)	0.0182904	0
249	SRPX	COAD	Colon Adenocarcinoma (Bowel)	0.00802586	0
250	STAG2	COAD	Colon Adenocarcinoma (Bowel)	0.0159854	1
251	TCEANC	COAD	Colon Adenocarcinoma (Bowel)	0.0259457	0
252	TSC22D3	COAD	Colon Adenocarcinoma (Bowel)	0.0428215	0
253	ZC4H2	COAD	Colon Adenocarcinoma (Bowel)	9.23384e-06	0
254	ZFX	COAD	Colon Adenocarcinoma (Bowel)	0.0399378	1
255	ZNF182	COAD	Colon Adenocarcinoma (Bowel)	0.00921997	0
256	AVPR2	COADREAD	Colorectal Adenocarcinoma (Bowel)	0.0193393	0
257	GPM6B	COADREAD	Colorectal Adenocarcinoma (Bowel)	0.000799734	0
258	KDM6A	COADREAD	Colorectal Adenocarcinoma (Bowel)	0.000577115	1
259	SH2D1A	COADREAD	Colorectal Adenocarcinoma (Bowel)	0.000810458	0
260	SMS	COADREAD	Colorectal Adenocarcinoma (Bowel)	0.00540577	0
261	SNX12	COADREAD	Colorectal Adenocarcinoma (Bowel)	0.00146178	0
262	PAK3	CSCC	Cutaneous Squamous Cell Carcinoma (Skin)	0.00163621	0
263	SEPT6	CSCC	Cutaneous Squamous Cell Carcinoma (Skin)	0.00153325	0
264	ZNF41	CSCC	Cutaneous Squamous Cell Carcinoma (Skin)	0.000999048	0
265	ATRX	DASTR	Diffuse Astrocytoma (CNS/Brain)	7.63726e-08	1
266	ATRX	DDLS	Dedifferentiated Liposarcoma (Soft Issue)	0.000967479	1
267	FOXP3	DDLS	Dedifferentiated Liposarcoma (Soft Issue)	0.00540126	0
268	SLC38A5	DDLS	Dedifferentiated Liposarcoma (Soft Issue)	0.00744175	0
269	SOX3	DDLS	Dedifferentiated Liposarcoma (Soft Issue)	0.0370723	0
270	KDM6A	DESM	Desmoplastic Melanoma (Skin)	4.62728e-06	1
271	AIFM1	DIFG	Diffuse Glioma (DIFG)	1.66265e-05	0
272	ALG13	DIFG	Diffuse Glioma (DIFG)	0.000136062	0
273	ARHGAP36	DIFG	Diffuse Glioma (DIFG)	0.00389033	0
274	ATRX	DIFG	Diffuse Glioma (DIFG)	1.59803e-11	1
275	CCNB3	DIFG	Diffuse Glioma (DIFG)	0.000332277	1
276	CHRDL1	DIFG	Diffuse Glioma (DIFG)	0.0138852	0
277	CUL4B	DIFG	Diffuse Glioma (DIFG)	0.0413685	0
278	GAB3	DIFG	Diffuse Glioma (DIFG)	0.0091316	0
279	HDAC6	DIFG	Diffuse Glioma (DIFG)	0.00664518	0
280	KLHL13	DIFG	Diffuse Glioma (DIFG)	0.00251766	0
281	LAS1L	DIFG	Diffuse Glioma (DIFG)	0.0241406	0
282	MID1	DIFG	Diffuse Glioma (DIFG)	7.48397e-05	0
283	PAK3	DIFG	Diffuse Glioma (DIFG)	0.0191103	0
284	PORCN	DIFG	Diffuse Glioma (DIFG)	9.18594e-08	0
285	SLC25A14	DIFG	Diffuse Glioma (DIFG)	0.00308373	0
286	TAZ	DIFG	Diffuse Glioma (DIFG)	0.00106417	0
287	ZFX	DIFG	Diffuse Glioma (DIFG)	7.7687e-05	1
288	ZNF280C	DIFG	Diffuse Glioma (DIFG)	0.0331696	0
289	ZNF41	DIFG	Diffuse Glioma (DIFG)	0.010588	0
290	AFF2	DLBCLNOS	Diffuse Large B-Cell Lymphoma, NOS (Lymphoid)	0.0183666	0
291	DDX3X	DLBCLNOS	Diffuse Large B-Cell Lymphoma, NOS (Lymphoid)	0.0072926	1
292	DMD	DLBCLNOS	Diffuse Large B-Cell Lymphoma, NOS (Lymphoid)	1.42446e-06	0
293	HEPH	DLBCLNOS	Diffuse Large B-Cell Lymphoma, NOS (Lymphoid)	4.71375e-05	0
294	MAP7D2	DLBCLNOS	Diffuse Large B-Cell Lymphoma, NOS (Lymphoid)	3.15339e-07	0
295	MCF2	DLBCLNOS	Diffuse Large B-Cell Lymphoma, NOS (Lymphoid)	5.52557e-05	0
296	MID1	DLBCLNOS	Diffuse Large B-Cell Lymphoma, NOS (Lymphoid)	1.14714e-06	0
297	MTMR1	DLBCLNOS	Diffuse Large B-Cell Lymphoma, NOS (Lymphoid)	2.17915e-05	0
298	OGT	DLBCLNOS	Diffuse Large B-Cell Lymphoma, NOS (Lymphoid)	0.0443791	0
299	PHF6	DLBCLNOS	Diffuse Large B-Cell Lymphoma, NOS (Lymphoid)	2.51594e-06	1
300	PIM2	DLBCLNOS	Diffuse Large B-Cell Lymphoma, NOS (Lymphoid)	3.58832e-05	0
301	PPEF1	DLBCLNOS	Diffuse Large B-Cell Lymphoma, NOS (Lymphoid)	0.000744206	0
302	SMARCA1	DLBCLNOS	Diffuse Large B-Cell Lymphoma, NOS (Lymphoid)	0.000401584	0
303	TRPC5	DLBCLNOS	Diffuse Large B-Cell Lymphoma, NOS (Lymphoid)	0.00058343	0
304	UBE2A	DLBCLNOS	Diffuse Large B-Cell Lymphoma, NOS (Lymphoid)	0.000251727	1
305	ZNF185	DLBCLNOS	Diffuse Large B-Cell Lymphoma, NOS (Lymphoid)	0.0339071	0
306	AFF2	DMBL	Desmoplastic/Nodular Medulloblastoma (CNS/Brain)	0.00916861	0
307	ARHGAP36	DSTAD	Diffuse Type Stomach Adenocarcinoma (Esophagus/Stomach)	0.00933945	0
308	CCDC120	DSTAD	Diffuse Type Stomach Adenocarcinoma (Esophagus/Stomach)	0.00978342	0
309	IL13RA2	DSTAD	Diffuse Type Stomach Adenocarcinoma (Esophagus/Stomach)	0.0482879	0
310	MAP7D3	DSTAD	Diffuse Type Stomach Adenocarcinoma (Esophagus/Stomach)	3.38235e-05	0
311	NLGN4X	DSTAD	Diffuse Type Stomach Adenocarcinoma (Esophagus/Stomach)	0.0293025	0
312	PCDH19	DSTAD	Diffuse Type Stomach Adenocarcinoma (Esophagus/Stomach)	0.00226531	0
313	PRPS1	DSTAD	Diffuse Type Stomach Adenocarcinoma (Esophagus/Stomach)	0.0293569	0
314	SMARCA1	DSTAD	Diffuse Type Stomach Adenocarcinoma (Esophagus/Stomach)	0.00784508	0
315	NXT2	ECAD	Endocervical Adenocarcinoma (Cervix)	0.0482242	0
316	OTUD5	ECAD	Endocervical Adenocarcinoma (Cervix)	0.000351044	0
317	DMD	EGC	Esophagogastric Adenocarcinoma (Esophagus/Stomach)	0.000158886	0
318	DMD	ES	Ewing Sarcoma (Bone)	3.2011e-07	0
319	AFF2	ESCA	Esophageal Adenocarcinoma (Esophagus/Stomach)	5.84271e-09	0
320	AR	ESCA	Esophageal Adenocarcinoma (Esophagus/Stomach)	0.000159809	1
321	ARAF	ESCA	Esophageal Adenocarcinoma (Esophagus/Stomach)	0.000314522	1
322	ARHGEF9	ESCA	Esophageal Adenocarcinoma (Esophagus/Stomach)	0.00509396	0
323	ATP1B4	ESCA	Esophageal Adenocarcinoma (Esophagus/Stomach)	0.000103288	0
324	CENPI	ESCA	Esophageal Adenocarcinoma (Esophagus/Stomach)	0.00326502	0
325	CXorf56	ESCA	Esophageal Adenocarcinoma (Esophagus/Stomach)	0.00462618	0
326	CYLC1	ESCA	Esophageal Adenocarcinoma (Esophagus/Stomach)	0.000225012	0
327	DIAPH2	ESCA	Esophageal Adenocarcinoma (Esophagus/Stomach)	0.00760239	0
328	DMD	ESCA	Esophageal Adenocarcinoma (Esophagus/Stomach)	8.38218e-14	0
329	FGF13	ESCA	Esophageal Adenocarcinoma (Esophagus/Stomach)	0.000369932	0
330	GAB3	ESCA	Esophageal Adenocarcinoma (Esophagus/Stomach)	2.7069e-05	0
331	HEPH	ESCA	Esophageal Adenocarcinoma (Esophagus/Stomach)	0.000157407	0
332	KDM6A	ESCA	Esophageal Adenocarcinoma (Esophagus/Stomach)	0.000198339	1
333	KLF8	ESCA	Esophageal Adenocarcinoma (Esophagus/Stomach)	0.00624533	0
334	KLHL4	ESCA	Esophageal Adenocarcinoma (Esophagus/Stomach)	0.0370297	0
335	LAS1L	ESCA	Esophageal Adenocarcinoma (Esophagus/Stomach)	5.1488e-05	0
336	MAOB	ESCA	Esophageal Adenocarcinoma (Esophagus/Stomach)	0.000722873	0
337	MCF2	ESCA	Esophageal Adenocarcinoma (Esophagus/Stomach)	1.32779e-06	0
338	MID1	ESCA	Esophageal Adenocarcinoma (Esophagus/Stomach)	2.10501e-10	0
339	MID2	ESCA	Esophageal Adenocarcinoma (Esophagus/Stomach)	3.33764e-05	0
340	OFD1	ESCA	Esophageal Adenocarcinoma (Esophagus/Stomach)	9.15702e-08	0
341	PASD1	ESCA	Esophageal Adenocarcinoma (Esophagus/Stomach)	0.0246366	0
342	PFKFB1	ESCA	Esophageal Adenocarcinoma (Esophagus/Stomach)	1.41327e-06	0
343	PLS3	ESCA	Esophageal Adenocarcinoma (Esophagus/Stomach)	2.17297e-05	0
344	PQBP1	ESCA	Esophageal Adenocarcinoma (Esophagus/Stomach)	1.5305e-10	0
345	RBM10	ESCA	Esophageal Adenocarcinoma (Esophagus/Stomach)	0.00562514	1
346	RPL10	ESCA	Esophageal Adenocarcinoma (Esophagus/Stomach)	0.0020244	0
347	RRAGB	ESCA	Esophageal Adenocarcinoma (Esophagus/Stomach)	0.0246366	0
348	SAGE1	ESCA	Esophageal Adenocarcinoma (Esophagus/Stomach)	0.00174344	0
349	STAG2	ESCA	Esophageal Adenocarcinoma (Esophagus/Stomach)	0.00489587	1
350	TBX22	ESCA	Esophageal Adenocarcinoma (Esophagus/Stomach)	0.00232633	0
351	TEX11	ESCA	Esophageal Adenocarcinoma (Esophagus/Stomach)	9.2426e-05	0
352	TMEM255A	ESCA	Esophageal Adenocarcinoma (Esophagus/Stomach)	0.014885	0
353	TRO	ESCA	Esophageal Adenocarcinoma (Esophagus/Stomach)	8.49321e-13	0
354	ZDHHC15	ESCA	Esophageal Adenocarcinoma (Esophagus/Stomach)	0.0131693	0
355	ZNF75D	ESCA	Esophageal Adenocarcinoma (Esophagus/Stomach)	0.005274	0
356	ABCB7	ESCC	Esophageal Squamous Cell Carcinoma (Esophagus/Stomach)	0.00971553	0
357	AMOT	ESCC	Esophageal Squamous Cell Carcinoma (Esophagus/Stomach)	0.00313972	0
358	CAPN6	ESCC	Esophageal Squamous Cell Carcinoma (Esophagus/Stomach)	0.0414779	0
359	CCNB3	ESCC	Esophageal Squamous Cell Carcinoma (Esophagus/Stomach)	0.000236551	1
360	CSTF2	ESCC	Esophageal Squamous Cell Carcinoma (Esophagus/Stomach)	0.0206293	0
361	DGKK	ESCC	Esophageal Squamous Cell Carcinoma (Esophagus/Stomach)	0.0417682	0
362	GRIA3	ESCC	Esophageal Squamous Cell Carcinoma (Esophagus/Stomach)	4.09942e-05	0
363	KDM6A	ESCC	Esophageal Squamous Cell Carcinoma (Esophagus/Stomach)	2.88602e-07	1
364	MAGEC1	ESCC	Esophageal Squamous Cell Carcinoma (Esophagus/Stomach)	3.9737e-06	0
365	MAMLD1	ESCC	Esophageal Squamous Cell Carcinoma (Esophagus/Stomach)	3.00934e-08	0
366	MAOB	ESCC	Esophageal Squamous Cell Carcinoma (Esophagus/Stomach)	0.000383373	0
367	MAP7D2	ESCC	Esophageal Squamous Cell Carcinoma (Esophagus/Stomach)	2.91978e-11	0
368	MOSPD2	ESCC	Esophageal Squamous Cell Carcinoma (Esophagus/Stomach)	0.00165115	0
369	NHSL2	ESCC	Esophageal Squamous Cell Carcinoma (Esophagus/Stomach)	0.00727477	0
370	NLGN3	ESCC	Esophageal Squamous Cell Carcinoma (Esophagus/Stomach)	0.000762489	0
371	NXF3	ESCC	Esophageal Squamous Cell Carcinoma (Esophagus/Stomach)	0.0169135	0
372	OFD1	ESCC	Esophageal Squamous Cell Carcinoma (Esophagus/Stomach)	0.0258736	0
373	PJA1	ESCC	Esophageal Squamous Cell Carcinoma (Esophagus/Stomach)	0.0468549	0
374	PNCK	ESCC	Esophageal Squamous Cell Carcinoma (Esophagus/Stomach)	0.0138082	0
375	RAP2C	ESCC	Esophageal Squamous Cell Carcinoma (Esophagus/Stomach)	0.0375236	0
376	RPS6KA6	ESCC	Esophageal Squamous Cell Carcinoma (Esophagus/Stomach)	0.000212255	0
377	SLITRK2	ESCC	Esophageal Squamous Cell Carcinoma (Esophagus/Stomach)	0.0176676	0
378	UPF3B	ESCC	Esophageal Squamous Cell Carcinoma (Esophagus/Stomach)	0.00161325	0
379	ZNF41	ESCC	Esophageal Squamous Cell Carcinoma (Esophagus/Stomach)	0.00494714	0
380	GPR64	GB	Glioblastoma (CNS/Brain)	0.00192218	0
381	KLHL13	GB	Glioblastoma (CNS/Brain)	9.26899e-06	0
382	ZNF185	GB	Glioblastoma (CNS/Brain)	0.0373999	0
383	RBM10	GBC	Gallbladder Cancer (Biliary Tract)	0.000275346	1
384	ACE2	GBM	Glioblastoma Multiforme (CNS/Brain)	0.00616831	0
385	AFF2	GBM	Glioblastoma Multiforme (CNS/Brain)	5.10683e-07	0
386	ARSD	GBM	Glioblastoma Multiforme (CNS/Brain)	0.000121003	0
387	CASK	GBM	Glioblastoma Multiforme (CNS/Brain)	0.00128587	0
388	HEPH	GBM	Glioblastoma Multiforme (CNS/Brain)	0.0222691	0
389	KLHL13	GBM	Glioblastoma Multiforme (CNS/Brain)	0.0367574	0
390	LAS1L	GBM	Glioblastoma Multiforme (CNS/Brain)	0.000995822	0
391	MAMLD1	GBM	Glioblastoma Multiforme (CNS/Brain)	0.000669501	0
392	OFD1	GBM	Glioblastoma Multiforme (CNS/Brain)	8.22963e-05	0
393	PCDH19	GBM	Glioblastoma Multiforme (CNS/Brain)	0.00169185	0
394	PDHA1	GBM	Glioblastoma Multiforme (CNS/Brain)	0.000415325	0
395	RBM10	GBM	Glioblastoma Multiforme (CNS/Brain)	7.61121e-05	1
396	STAG2	GBM	Glioblastoma Multiforme (CNS/Brain)	0.00402851	1
397	VCX3B	GBM	Glioblastoma Multiforme (CNS/Brain)	3.02593e-06	0
398	ZNF674	GBM	Glioblastoma Multiforme (CNS/Brain)	0.00910256	0
399	ZRSR2	GBM	Glioblastoma Multiforme (CNS/Brain)	0.00736098	0
400	CNKSR2	GCB	Germinal Center B-Cell Type (Lymphoid)	0.00042538	0
401	DDX3X	GCB	Germinal Center B-Cell Type (Lymphoid)	0.00938446	1
402	DMD	GCB	Germinal Center B-Cell Type (Lymphoid)	0.000308886	0
403	GPR64	GCB	Germinal Center B-Cell Type (Lymphoid)	0.0168695	0
404	SLC35A2	GCB	Germinal Center B-Cell Type (Lymphoid)	0.0225062	0
405	TRPC5	GCB	Germinal Center B-Cell Type (Lymphoid)	0.0108634	0
406	ZNF185	GCB	Germinal Center B-Cell Type (Lymphoid)	0.0160396	0
407	AR	HCC	Hepatocellular Carcinoma (Liver)	0.00158552	1
408	ARHGAP36	HCC	Hepatocellular Carcinoma (Liver)	0.00866965	0
409	ARHGAP4	HCC	Hepatocellular Carcinoma (Liver)	0.0271913	0
410	CXorf38	HCC	Hepatocellular Carcinoma (Liver)	0.0207322	0
411	CYBB	HCC	Hepatocellular Carcinoma (Liver)	0.0192547	0
412	DMD	HCC	Hepatocellular Carcinoma (Liver)	1.10699e-05	0
413	EDA2R	HCC	Hepatocellular Carcinoma (Liver)	0.000818805	0
414	IGSF1	HCC	Hepatocellular Carcinoma (Liver)	0.0287427	0
415	MSL3	HCC	Hepatocellular Carcinoma (Liver)	0.00742007	0
416	NHS	HCC	Hepatocellular Carcinoma (Liver)	0.00491732	0
417	NLGN3	HCC	Hepatocellular Carcinoma (Liver)	5.37019e-06	0
418	NLGN4X	HCC	Hepatocellular Carcinoma (Liver)	0.000784803	0
419	PCDH11X	HCC	Hepatocellular Carcinoma (Liver)	2.92667e-08	0
420	PCDH19	HCC	Hepatocellular Carcinoma (Liver)	0.00298165	0
421	PLS3	HCC	Hepatocellular Carcinoma (Liver)	0.0258838	0
422	RPS6KA6	HCC	Hepatocellular Carcinoma (Liver)	0.00103545	0
423	SMS	HCC	Hepatocellular Carcinoma (Liver)	0.012751	0
424	SRPK3	HCC	Hepatocellular Carcinoma (Liver)	0.00587701	0
425	TRO	HCC	Hepatocellular Carcinoma (Liver)	4.99923e-07	0
426	ZDHHC9	HCC	Hepatocellular Carcinoma (Liver)	0.000784803	0
427	ZNF185	HCCIHCH	Hepatocellular Carcinoma plus Intrahepatic Cholangiocarcinoma (Liver)	6.92401e-06	0
428	DMD	HEAD_NECK	(Head and Neck)	0.00032827	0
429	ABCB7	HNSC	Head and Neck Squamous Cell Carcinoma (Head & Neck)	6.4031e-08	0
430	AFF2	HNSC	Head and Neck Squamous Cell Carcinoma (Head & Neck)	9.4591e-14	0
431	AIFM1	HNSC	Head and Neck Squamous Cell Carcinoma (Head & Neck)	0.00879097	0
432	AKAP4	HNSC	Head and Neck Squamous Cell Carcinoma (Head & Neck)	0.00175237	0
433	AMELX	HNSC	Head and Neck Squamous Cell Carcinoma (Head & Neck)	0.0470063	0
434	AR	HNSC	Head and Neck Squamous Cell Carcinoma (Head & Neck)	3.05322e-07	1
435	ARHGAP36	HNSC	Head and Neck Squamous Cell Carcinoma (Head & Neck)	1.05952e-05	0
436	ARHGEF6	HNSC	Head and Neck Squamous Cell Carcinoma (Head & Neck)	0.000756074	0
437	ASMTL	HNSC	Head and Neck Squamous Cell Carcinoma (Head & Neck)	0.00713327	0
438	ATP11C	HNSC	Head and Neck Squamous Cell Carcinoma (Head & Neck)	1.36908e-06	0
439	ATRX	HNSC	Head and Neck Squamous Cell Carcinoma (Head & Neck)	2.95114e-05	1
440	CENPI	HNSC	Head and Neck Squamous Cell Carcinoma (Head & Neck)	0.0465933	0
441	CHRDL1	HNSC	Head and Neck Squamous Cell Carcinoma (Head & Neck)	0.000176526	0
442	CLCN5	HNSC	Head and Neck Squamous Cell Carcinoma (Head & Neck)	2.96115e-07	0
443	CNKSR2	HNSC	Head and Neck Squamous Cell Carcinoma (Head & Neck)	0.0154327	0
444	CUL4B	HNSC	Head and Neck Squamous Cell Carcinoma (Head & Neck)	0.00010491	0
445	DCAF12L2	HNSC	Head and Neck Squamous Cell Carcinoma (Head & Neck)	0.0170411	1
446	DDX3X	HNSC	Head and Neck Squamous Cell Carcinoma (Head & Neck)	0	1
447	DIAPH2	HNSC	Head and Neck Squamous Cell Carcinoma (Head & Neck)	0.0253852	0
448	DKC1	HNSC	Head and Neck Squamous Cell Carcinoma (Head & Neck)	0.0185873	0
449	DMD	HNSC	Head and Neck Squamous Cell Carcinoma (Head & Neck)	0	0
450	ELK1	HNSC	Head and Neck Squamous Cell Carcinoma (Head & Neck)	0.036169	0
451	ENOX2	HNSC	Head and Neck Squamous Cell Carcinoma (Head & Neck)	0.00162633	0
452	FOXP3	HNSC	Head and Neck Squamous Cell Carcinoma (Head & Neck)	8.95009e-05	0
453	G6PD	HNSC	Head and Neck Squamous Cell Carcinoma (Head & Neck)	0.0109206	0
454	GAB3	HNSC	Head and Neck Squamous Cell Carcinoma (Head & Neck)	2.14375e-05	0
455	GK	HNSC	Head and Neck Squamous Cell Carcinoma (Head & Neck)	1.41553e-13	0
456	GPC3	HNSC	Head and Neck Squamous Cell Carcinoma (Head & Neck)	2.65957e-08	0
457	GPR64	HNSC	Head and Neck Squamous Cell Carcinoma (Head & Neck)	0.00123262	0
458	GRIA3	HNSC	Head and Neck Squamous Cell Carcinoma (Head & Neck)	0.00078973	0
459	GRIPAP1	HNSC	Head and Neck Squamous Cell Carcinoma (Head & Neck)	0.0198845	0
460	HDAC6	HNSC	Head and Neck Squamous Cell Carcinoma (Head & Neck)	2.14618e-11	0
461	HEPH	HNSC	Head and Neck Squamous Cell Carcinoma (Head & Neck)	1.42642e-09	0
462	HS6ST2	HNSC	Head and Neck Squamous Cell Carcinoma (Head & Neck)	4.0334e-07	0
463	IGSF1	HNSC	Head and Neck Squamous Cell Carcinoma (Head & Neck)	0.000167783	0
464	KDM6A	HNSC	Head and Neck Squamous Cell Carcinoma (Head & Neck)	0.000761084	1
465	KLHL13	HNSC	Head and Neck Squamous Cell Carcinoma (Head & Neck)	0.0021271	0
466	KLHL4	HNSC	Head and Neck Squamous Cell Carcinoma (Head & Neck)	4.0041e-05	0
467	L1CAM	HNSC	Head and Neck Squamous Cell Carcinoma (Head & Neck)	1.01164e-06	0
468	LPAR4	HNSC	Head and Neck Squamous Cell Carcinoma (Head & Neck)	0.00472316	1
469	MAGEA11	HNSC	Head and Neck Squamous Cell Carcinoma (Head & Neck)	2.30477e-06	0
470	MID1	HNSC	Head and Neck Squamous Cell Carcinoma (Head & Neck)	1.36513e-12	0
471	MOSPD1	HNSC	Head and Neck Squamous Cell Carcinoma (Head & Neck)	0.0005198	0
472	NHS	HNSC	Head and Neck Squamous Cell Carcinoma (Head & Neck)	1.33192e-07	0
473	OFD1	HNSC	Head and Neck Squamous Cell Carcinoma (Head & Neck)	4.28944e-06	0
474	PCDH11X	HNSC	Head and Neck Squamous Cell Carcinoma (Head & Neck)	0	0
475	PFKFB1	HNSC	Head and Neck Squamous Cell Carcinoma (Head & Neck)	4.67863e-06	0
476	PHKA1	HNSC	Head and Neck Squamous Cell Carcinoma (Head & Neck)	6.1405e-05	0
477	PHKA2	HNSC	Head and Neck Squamous Cell Carcinoma (Head & Neck)	0.00108504	0
478	PJA1	HNSC	Head and Neck Squamous Cell Carcinoma (Head & Neck)	1.31375e-05	0
479	PLP1	HNSC	Head and Neck Squamous Cell Carcinoma (Head & Neck)	2.01973e-06	0
480	PLS3	HNSC	Head and Neck Squamous Cell Carcinoma (Head & Neck)	1.5616e-05	0
481	PNCK	HNSC	Head and Neck Squamous Cell Carcinoma (Head & Neck)	0.0330402	0
482	POLA1	HNSC	Head and Neck Squamous Cell Carcinoma (Head & Neck)	0.000100215	0
483	PPEF1	HNSC	Head and Neck Squamous Cell Carcinoma (Head & Neck)	0.00278244	0
484	PPP1R3F	HNSC	Head and Neck Squamous Cell Carcinoma (Head & Neck)	0.00761845	0
485	RGAG1	HNSC	Head and Neck Squamous Cell Carcinoma (Head & Neck)	0.0416238	0
486	RPS6KA3	HNSC	Head and Neck Squamous Cell Carcinoma (Head & Neck)	2.86988e-05	1
487	RPS6KA6	HNSC	Head and Neck Squamous Cell Carcinoma (Head & Neck)	7.94166e-05	0
488	SAGE1	HNSC	Head and Neck Squamous Cell Carcinoma (Head & Neck)	0.0310216	0
489	SH3KBP1	HNSC	Head and Neck Squamous Cell Carcinoma (Head & Neck)	2.38543e-05	0
490	SLC6A14	HNSC	Head and Neck Squamous Cell Carcinoma (Head & Neck)	0.0373357	0
491	SLC9A6	HNSC	Head and Neck Squamous Cell Carcinoma (Head & Neck)	1.55198e-05	0
492	SRPX	HNSC	Head and Neck Squamous Cell Carcinoma (Head & Neck)	0.00925998	0
493	SYP	HNSC	Head and Neck Squamous Cell Carcinoma (Head & Neck)	0.0348494	0
494	TAZ	HNSC	Head and Neck Squamous Cell Carcinoma (Head & Neck)	3.13811e-10	0
495	TEX11	HNSC	Head and Neck Squamous Cell Carcinoma (Head & Neck)	0.0285331	0
496	TMEM255A	HNSC	Head and Neck Squamous Cell Carcinoma (Head & Neck)	0.000247148	0
497	USP11	HNSC	Head and Neck Squamous Cell Carcinoma (Head & Neck)	0.010761	0
498	UTP14A	HNSC	Head and Neck Squamous Cell Carcinoma (Head & Neck)	0.000337741	0
499	WDR44	HNSC	Head and Neck Squamous Cell Carcinoma (Head & Neck)	0	0
500	WDR45	HNSC	Head and Neck Squamous Cell Carcinoma (Head & Neck)	2.12894e-07	1
501	ZMYM3	HNSC	Head and Neck Squamous Cell Carcinoma (Head & Neck)	0.0400786	0
502	ZNF185	HNSC	Head and Neck Squamous Cell Carcinoma (Head & Neck)	0.0165641	0
503	ALAS2	IDC	Breast Invasive Ductal Carcinoma (Breast)	0.00689311	0
504	ARHGAP4	IDC	Breast Invasive Ductal Carcinoma (Breast)	0.0111199	0
505	ARHGEF9	IDC	Breast Invasive Ductal Carcinoma (Breast)	0.00467408	0
506	CASK	IDC	Breast Invasive Ductal Carcinoma (Breast)	0.00241905	0
507	CCDC120	IDC	Breast Invasive Ductal Carcinoma (Breast)	0.0195349	0
508	CUL4B	IDC	Breast Invasive Ductal Carcinoma (Breast)	0.0128129	0
509	CXorf58	IDC	Breast Invasive Ductal Carcinoma (Breast)	0.00277634	0
510	DDX3X	IDC	Breast Invasive Ductal Carcinoma (Breast)	0.00208589	1
511	DMD	IDC	Breast Invasive Ductal Carcinoma (Breast)	1.08221e-09	0
512	FAM9B	IDC	Breast Invasive Ductal Carcinoma (Breast)	0.0337325	0
513	FMR1	IDC	Breast Invasive Ductal Carcinoma (Breast)	4.70739e-07	0
514	KDM6A	IDC	Breast Invasive Ductal Carcinoma (Breast)	8.13815e-06	1
515	MAP7D3	IDC	Breast Invasive Ductal Carcinoma (Breast)	1.32841e-05	0
516	MID1	IDC	Breast Invasive Ductal Carcinoma (Breast)	6.88737e-08	0
517	OGT	IDC	Breast Invasive Ductal Carcinoma (Breast)	0.0135445	0
518	PDHA1	IDC	Breast Invasive Ductal Carcinoma (Breast)	0.026508	0
519	PFKFB1	IDC	Breast Invasive Ductal Carcinoma (Breast)	0.0443576	0
520	PRKX	IDC	Breast Invasive Ductal Carcinoma (Breast)	0.0384674	0
521	PRRG1	IDC	Breast Invasive Ductal Carcinoma (Breast)	0.00199031	0
522	RIBC1	IDC	Breast Invasive Ductal Carcinoma (Breast)	1.61347e-05	0
523	RPS6KA3	IDC	Breast Invasive Ductal Carcinoma (Breast)	0.0316809	1
524	SH3KBP1	IDC	Breast Invasive Ductal Carcinoma (Breast)	0.00197111	0
525	SLC9A6	IDC	Breast Invasive Ductal Carcinoma (Breast)	3.64614e-05	0
526	TAZ	IDC	Breast Invasive Ductal Carcinoma (Breast)	0.00129602	0
527	WDR44	IDC	Breast Invasive Ductal Carcinoma (Breast)	2.68526e-05	0
528	ZNF711	IDC	Breast Invasive Ductal Carcinoma (Breast)	0.000776394	0
529	ARHGAP36	IHCH	Intrahepatic Cholangiocarcinoma (Biliary Tract)	7.53243e-05	0
530	CASK	IHCH	Intrahepatic Cholangiocarcinoma (Biliary Tract)	0.00317911	0
531	GLRA2	IHCH	Intrahepatic Cholangiocarcinoma (Biliary Tract)	0.000134214	0
532	GYG2	IHCH	Intrahepatic Cholangiocarcinoma (Biliary Tract)	0.00717582	0
533	MAGED1	IHCH	Intrahepatic Cholangiocarcinoma (Biliary Tract)	0.0380272	0
534	MAOB	IHCH	Intrahepatic Cholangiocarcinoma (Biliary Tract)	0.000492029	0
535	RPS6KA3	IHCH	Intrahepatic Cholangiocarcinoma (Biliary Tract)	0.0375891	1
536	ZNF449	IHCH	Intrahepatic Cholangiocarcinoma (Biliary Tract)	0.00444776	0
537	ACOT9	ILC	Breast Invasive Lobular Carcinoma (Breast)	0.00255757	0
538	AFF2	ILC	Breast Invasive Lobular Carcinoma (Breast)	0.015576	0
539	CHIC1	ILC	Breast Invasive Lobular Carcinoma (Breast)	0.0059259	0
540	CNKSR2	ILC	Breast Invasive Lobular Carcinoma (Breast)	0.000133591	0
541	CSTF2	ILC	Breast Invasive Lobular Carcinoma (Breast)	2.82734e-05	0
542	CXorf48	ILC	Breast Invasive Lobular Carcinoma (Breast)	0.00347511	0
543	CXorf58	ILC	Breast Invasive Lobular Carcinoma (Breast)	0.0113143	0
544	DMD	ILC	Breast Invasive Lobular Carcinoma (Breast)	0.0180574	0
545	IGSF1	ILC	Breast Invasive Lobular Carcinoma (Breast)	0.0372078	0
546	KDM6A	ILC	Breast Invasive Lobular Carcinoma (Breast)	0.00238091	1
547	MCF2	ILC	Breast Invasive Lobular Carcinoma (Breast)	4.90299e-05	0
548	NGFRAP1	ILC	Breast Invasive Lobular Carcinoma (Breast)	0.0237139	0
549	RPS6KA6	ILC	Breast Invasive Lobular Carcinoma (Breast)	0.0314247	0
550	ZMYM3	ILC	Breast Invasive Lobular Carcinoma (Breast)	0.0242548	0
551	PCDH11X	ISTAD	Intestinal Type Stomach Adenocarcinoma (Esophagus/Stomach)	6.49698e-06	0
552	SAGE1	ISTAD	Intestinal Type Stomach Adenocarcinoma (Esophagus/Stomach)	0.000229391	0
553	AKAP4	LIAD	Hepatocellular Adenoma (Liver)	0.0038127	0
554	ASB9	LIAD	Hepatocellular Adenoma (Liver)	0.000412059	0
555	CNKSR2	LIAD	Hepatocellular Adenoma (Liver)	0.00673645	0
556	DMD	LIAD	Hepatocellular Adenoma (Liver)	0.00808953	0
557	GPR64	LIAD	Hepatocellular Adenoma (Liver)	0.000143053	0
558	HDAC6	LIAD	Hepatocellular Adenoma (Liver)	0.00397371	0
559	MAP3K15	LIAD	Hepatocellular Adenoma (Liver)	0.00741706	0
560	MID1	LIAD	Hepatocellular Adenoma (Liver)	4.07531e-05	0
561	PCDH11X	LIAD	Hepatocellular Adenoma (Liver)	4.50306e-13	0
562	ZNF41	LIAD	Hepatocellular Adenoma (Liver)	2.4389e-06	0
563	AFF2	LMS	Leiomyosarcoma (Soft Tissue)	2.03531e-08	0
564	ALAS2	LMS	Leiomyosarcoma (Soft Tissue)	0.0457597	0
565	ATRX	LMS	Leiomyosarcoma (Soft Tissue)	5.80134e-09	1
566	DMD	LMS	Leiomyosarcoma (Soft Tissue)	0.00879841	0
567	FAM122B	LMS	Leiomyosarcoma (Soft Tissue)	0.000702158	0
568	MCF2	LMS	Leiomyosarcoma (Soft Tissue)	0.000498598	0
569	PHF6	LMS	Leiomyosarcoma (Soft Tissue)	3.24608e-05	1
570	RBBP7	LMS	Leiomyosarcoma (Soft Tissue)	9.86255e-07	0
571	ABCB7	LUAD	Lung Adenocarcinoma (Lung)	4.23183e-09	0
572	ACE2	LUAD	Lung Adenocarcinoma (Lung)	0.00287975	0
573	ACSL4	LUAD	Lung Adenocarcinoma (Lung)	0.00174666	0
574	AFF2	LUAD	Lung Adenocarcinoma (Lung)	1.79654e-08	0
575	AIFM1	LUAD	Lung Adenocarcinoma (Lung)	0.0305802	0
576	AKAP14	LUAD	Lung Adenocarcinoma (Lung)	0.0102189	0
577	AKAP4	LUAD	Lung Adenocarcinoma (Lung)	0.000754314	0
578	ALAS2	LUAD	Lung Adenocarcinoma (Lung)	0.000573154	0
579	ALG13	LUAD	Lung Adenocarcinoma (Lung)	3.04605e-06	0
580	APEX2	LUAD	Lung Adenocarcinoma (Lung)	0.000497262	0
581	APOOL	LUAD	Lung Adenocarcinoma (Lung)	0.00283841	0
582	AR	LUAD	Lung Adenocarcinoma (Lung)	0.0114484	1
583	ARHGAP36	LUAD	Lung Adenocarcinoma (Lung)	0	0
584	ARHGEF6	LUAD	Lung Adenocarcinoma (Lung)	0.000455413	0
585	ARHGEF9	LUAD	Lung Adenocarcinoma (Lung)	1.72349e-08	0
586	ARMCX5	LUAD	Lung Adenocarcinoma (Lung)	0.00692771	0
587	ARSE	LUAD	Lung Adenocarcinoma (Lung)	1.18337e-05	0
588	ATP1B4	LUAD	Lung Adenocarcinoma (Lung)	0.00030964	0
589	ATP6AP2	LUAD	Lung Adenocarcinoma (Lung)	0.000469941	0
590	ATRX	LUAD	Lung Adenocarcinoma (Lung)	0.00212788	1
591	BTK	LUAD	Lung Adenocarcinoma (Lung)	0.000628319	1
592	CCDC120	LUAD	Lung Adenocarcinoma (Lung)	0.0195596	0
593	CD40LG	LUAD	Lung Adenocarcinoma (Lung)	0.0401776	0
594	CD99	LUAD	Lung Adenocarcinoma (Lung)	0.049788	0
595	CFP	LUAD	Lung Adenocarcinoma (Lung)	1.0632e-06	0
596	CHM	LUAD	Lung Adenocarcinoma (Lung)	0.0457475	0
597	CHRDL1	LUAD	Lung Adenocarcinoma (Lung)	0.000239472	0
598	CLIC2	LUAD	Lung Adenocarcinoma (Lung)	0.00187769	0
599	CSF2RA	LUAD	Lung Adenocarcinoma (Lung)	0	0
600	CSTF2	LUAD	Lung Adenocarcinoma (Lung)	0.045855	0
601	CXCR3	LUAD	Lung Adenocarcinoma (Lung)	1.63688e-05	0
602	CYBB	LUAD	Lung Adenocarcinoma (Lung)	0.0403058	0
603	CYLC1	LUAD	Lung Adenocarcinoma (Lung)	1.88487e-09	0
604	DACH2	LUAD	Lung Adenocarcinoma (Lung)	0.0236175	0
605	DMD	LUAD	Lung Adenocarcinoma (Lung)	0	0
606	EDA2R	LUAD	Lung Adenocarcinoma (Lung)	3.27242e-07	0
607	FAM104B	LUAD	Lung Adenocarcinoma (Lung)	0.0272369	0
608	FAM46D	LUAD	Lung Adenocarcinoma (Lung)	0.0338439	0
609	FANCB	LUAD	Lung Adenocarcinoma (Lung)	0.00227435	0
610	FMR1	LUAD	Lung Adenocarcinoma (Lung)	8.24985e-07	0
611	FRMPD4	LUAD	Lung Adenocarcinoma (Lung)	0.00043525	0
612	GDI1	LUAD	Lung Adenocarcinoma (Lung)	0.0212223	0
613	GDPD2	LUAD	Lung Adenocarcinoma (Lung)	0.000378308	0
614	GK	LUAD	Lung Adenocarcinoma (Lung)	3.45613e-07	0
615	GPC3	LUAD	Lung Adenocarcinoma (Lung)	0.00172494	0
616	GPR50	LUAD	Lung Adenocarcinoma (Lung)	0.0173831	0
617	GPR64	LUAD	Lung Adenocarcinoma (Lung)	5.08718e-07	0
618	GRIPAP1	LUAD	Lung Adenocarcinoma (Lung)	0.0343143	0
619	GYG2	LUAD	Lung Adenocarcinoma (Lung)	1.14122e-08	0
620	HDHD1	LUAD	Lung Adenocarcinoma (Lung)	4.17443e-09	0
621	HEPH	LUAD	Lung Adenocarcinoma (Lung)	0	0
622	IGSF1	LUAD	Lung Adenocarcinoma (Lung)	5.57776e-13	0
623	IL2RG	LUAD	Lung Adenocarcinoma (Lung)	0.0312634	0
624	IRAK1	LUAD	Lung Adenocarcinoma (Lung)	0.0312371	1
625	L1CAM	LUAD	Lung Adenocarcinoma (Lung)	7.72682e-12	0
626	LAMP2	LUAD	Lung Adenocarcinoma (Lung)	0.00396833	0
627	LANCL3	LUAD	Lung Adenocarcinoma (Lung)	2.76327e-05	0
628	LAS1L	LUAD	Lung Adenocarcinoma (Lung)	0.00012319	0
629	LUZP4	LUAD	Lung Adenocarcinoma (Lung)	0.00171291	0
630	MAGEA11	LUAD	Lung Adenocarcinoma (Lung)	5.50604e-08	0
631	MAGEA3	LUAD	Lung Adenocarcinoma (Lung)	0.00220568	0
632	MAGEB16	LUAD	Lung Adenocarcinoma (Lung)	0.0129729	0
633	MAGEC1	LUAD	Lung Adenocarcinoma (Lung)	5.39499e-10	0
634	MAGED2	LUAD	Lung Adenocarcinoma (Lung)	0.0301643	0
635	MAGIX	LUAD	Lung Adenocarcinoma (Lung)	0.0178171	0
636	MCF2	LUAD	Lung Adenocarcinoma (Lung)	0.0344415	0
637	MPP1	LUAD	Lung Adenocarcinoma (Lung)	5.74146e-05	0
638	NHS	LUAD	Lung Adenocarcinoma (Lung)	0.00997424	0
639	NLGN4X	LUAD	Lung Adenocarcinoma (Lung)	4.88831e-13	0
640	NSDHL	LUAD	Lung Adenocarcinoma (Lung)	0.00240427	0
641	OCRL	LUAD	Lung Adenocarcinoma (Lung)	0.0119282	0
642	OFD1	LUAD	Lung Adenocarcinoma (Lung)	3.37144e-07	0
643	OGT	LUAD	Lung Adenocarcinoma (Lung)	0.000646464	0
644	OTC	LUAD	Lung Adenocarcinoma (Lung)	0.0345416	0
645	PAK3	LUAD	Lung Adenocarcinoma (Lung)	0	0
646	PBDC1	LUAD	Lung Adenocarcinoma (Lung)	0.00660451	0
647	PCDH11X	LUAD	Lung Adenocarcinoma (Lung)	3.06226e-08	0
648	PCDH19	LUAD	Lung Adenocarcinoma (Lung)	2.37162e-08	0
649	PHEX	LUAD	Lung Adenocarcinoma (Lung)	2.0623e-08	0
650	PHF8	LUAD	Lung Adenocarcinoma (Lung)	3.82945e-11	0
651	PHKA1	LUAD	Lung Adenocarcinoma (Lung)	0.0359129	0
652	PLP1	LUAD	Lung Adenocarcinoma (Lung)	4.39633e-08	0
653	POF1B	LUAD	Lung Adenocarcinoma (Lung)	0.000920335	0
654	PORCN	LUAD	Lung Adenocarcinoma (Lung)	0.0424775	0
655	PRPS2	LUAD	Lung Adenocarcinoma (Lung)	0.00675501	0
656	PSMD10	LUAD	Lung Adenocarcinoma (Lung)	2.6256e-05	0
657	PTCHD1	LUAD	Lung Adenocarcinoma (Lung)	0.0420967	0
658	RBM10	LUAD	Lung Adenocarcinoma (Lung)	0.000230585	1
659	RBM41	LUAD	Lung Adenocarcinoma (Lung)	0.00460743	0
660	RGN	LUAD	Lung Adenocarcinoma (Lung)	7.97172e-05	0
661	RP2	LUAD	Lung Adenocarcinoma (Lung)	0.0103959	0
662	SLC25A14	LUAD	Lung Adenocarcinoma (Lung)	0.0131261	0
663	SLC7A3	LUAD	Lung Adenocarcinoma (Lung)	0.012919	0
664	SLITRK2	LUAD	Lung Adenocarcinoma (Lung)	0.0289849	0
665	SMARCA1	LUAD	Lung Adenocarcinoma (Lung)	0	0
666	SMS	LUAD	Lung Adenocarcinoma (Lung)	0.00590613	0
667	SNX12	LUAD	Lung Adenocarcinoma (Lung)	0.00320873	0
668	SYTL5	LUAD	Lung Adenocarcinoma (Lung)	4.69458e-05	0
669	TAZ	LUAD	Lung Adenocarcinoma (Lung)	0.0139809	0
670	TCEAL6	LUAD	Lung Adenocarcinoma (Lung)	0.00123235	0
671	TCEAL8	LUAD	Lung Adenocarcinoma (Lung)	0.00364322	0
672	TEX11	LUAD	Lung Adenocarcinoma (Lung)	1.50832e-06	0
673	THOC2	LUAD	Lung Adenocarcinoma (Lung)	0.00016432	0
674	TIMM17B	LUAD	Lung Adenocarcinoma (Lung)	0.0153602	0
675	TKTL1	LUAD	Lung Adenocarcinoma (Lung)	0.0130719	0
676	TMEM164	LUAD	Lung Adenocarcinoma (Lung)	0.0167809	0
677	TRO	LUAD	Lung Adenocarcinoma (Lung)	1.83351e-09	0
678	VCX3B	LUAD	Lung Adenocarcinoma (Lung)	0.000356619	0
679	XAGE5	LUAD	Lung Adenocarcinoma (Lung)	0.0166078	0
680	ZFX	LUAD	Lung Adenocarcinoma (Lung)	0.0156561	1
681	ZMYM3	LUAD	Lung Adenocarcinoma (Lung)	0	0
682	ZNF41	LUAD	Lung Adenocarcinoma (Lung)	0	0
683	ACOT9	LUAS	Lung Adenosquamous Carcinoma (Lung)	2.97058e-09	0
684	BEND2	LUAS	Lung Adenosquamous Carcinoma (Lung)	0.00485529	0
685	KLHL4	LUAS	Lung Adenosquamous Carcinoma (Lung)	4.98301e-10	0
686	MORC4	LUAS	Lung Adenosquamous Carcinoma (Lung)	0.000149957	0
687	NHS	LUAS	Lung Adenosquamous Carcinoma (Lung)	0.000591346	0
688	NLGN4X	LUAS	Lung Adenosquamous Carcinoma (Lung)	0.0355817	0
689	RIBC1	LUAS	Lung Adenosquamous Carcinoma (Lung)	2.30506e-06	0
690	TEX13A	LUAS	Lung Adenosquamous Carcinoma (Lung)	1.75201e-05	0
691	ATG4A	LUNE	Large Cell Neuroendocrine Carcinoma (Lung)	0.000332674	0
692	FAM3A	LUNE	Large Cell Neuroendocrine Carcinoma (Lung)	0.000242148	0
693	KLHL13	LUNE	Large Cell Neuroendocrine Carcinoma (Lung)	9.68752e-08	0
694	NONO	LUNE	Large Cell Neuroendocrine Carcinoma (Lung)	1.1497e-05	0
695	OTUD5	LUNE	Large Cell Neuroendocrine Carcinoma (Lung)	0.014606	0
696	SAGE1	LUNE	Large Cell Neuroendocrine Carcinoma (Lung)	0.0182402	0
697	SERPINA7	LUNE	Large Cell Neuroendocrine Carcinoma (Lung)	0.00574165	0
698	ACOT9	LUSC	Lung Squamous Cell Carcinoma (Lung)	0.000527045	0
699	AFF2	LUSC	Lung Squamous Cell Carcinoma (Lung)	0	0
700	AMOT	LUSC	Lung Squamous Cell Carcinoma (Lung)	2.31114e-05	0
701	AR	LUSC	Lung Squamous Cell Carcinoma (Lung)	0.0436725	1
702	ARHGAP36	LUSC	Lung Squamous Cell Carcinoma (Lung)	5.05282e-10	0
703	ARHGEF6	LUSC	Lung Squamous Cell Carcinoma (Lung)	0.0130444	0
704	ARHGEF9	LUSC	Lung Squamous Cell Carcinoma (Lung)	0.0160515	0
705	ARSH	LUSC	Lung Squamous Cell Carcinoma (Lung)	0.0116694	0
706	ASB11	LUSC	Lung Squamous Cell Carcinoma (Lung)	0.0380891	0
707	ASMTL	LUSC	Lung Squamous Cell Carcinoma (Lung)	0.0415398	0
708	ATP1B4	LUSC	Lung Squamous Cell Carcinoma (Lung)	0.000768903	0
709	AVPR2	LUSC	Lung Squamous Cell Carcinoma (Lung)	0.0010094	0
710	CD99	LUSC	Lung Squamous Cell Carcinoma (Lung)	0.0335917	0
711	CENPI	LUSC	Lung Squamous Cell Carcinoma (Lung)	0.0436725	0
712	CFP	LUSC	Lung Squamous Cell Carcinoma (Lung)	0.00129415	0
713	CHRDL1	LUSC	Lung Squamous Cell Carcinoma (Lung)	0.000703811	0
714	CNKSR2	LUSC	Lung Squamous Cell Carcinoma (Lung)	3.49352e-10	0
715	CXorf36	LUSC	Lung Squamous Cell Carcinoma (Lung)	5.22863e-05	0
716	CXorf65	LUSC	Lung Squamous Cell Carcinoma (Lung)	0.00478316	0
717	CYBB	LUSC	Lung Squamous Cell Carcinoma (Lung)	0.000283094	0
718	DACH2	LUSC	Lung Squamous Cell Carcinoma (Lung)	8.50544e-06	0
719	DCAF12L2	LUSC	Lung Squamous Cell Carcinoma (Lung)	0.0194159	1
720	DGKK	LUSC	Lung Squamous Cell Carcinoma (Lung)	0.00615681	0
721	DUSP9	LUSC	Lung Squamous Cell Carcinoma (Lung)	0.0146596	0
722	FAM104B	LUSC	Lung Squamous Cell Carcinoma (Lung)	0.00306107	0
723	FAM120C	LUSC	Lung Squamous Cell Carcinoma (Lung)	2.42954e-06	0
724	FGF13	LUSC	Lung Squamous Cell Carcinoma (Lung)	0.00039503	0
725	FMR1	LUSC	Lung Squamous Cell Carcinoma (Lung)	0.00045767	0
726	FRMD7	LUSC	Lung Squamous Cell Carcinoma (Lung)	0.000479173	0
727	FRMPD4	LUSC	Lung Squamous Cell Carcinoma (Lung)	5.85834e-06	0
728	GLRA2	LUSC	Lung Squamous Cell Carcinoma (Lung)	0.0284282	0
729	GPC3	LUSC	Lung Squamous Cell Carcinoma (Lung)	2.93581e-05	0
730	GPR64	LUSC	Lung Squamous Cell Carcinoma (Lung)	0.0042768	0
731	GRIA3	LUSC	Lung Squamous Cell Carcinoma (Lung)	0.0177436	0
732	GYG2	LUSC	Lung Squamous Cell Carcinoma (Lung)	1.51836e-10	0
733	HEPH	LUSC	Lung Squamous Cell Carcinoma (Lung)	5.57081e-11	0
734	HS6ST2	LUSC	Lung Squamous Cell Carcinoma (Lung)	0.0335004	0
735	IDS	LUSC	Lung Squamous Cell Carcinoma (Lung)	0.00030553	0
736	IGSF1	LUSC	Lung Squamous Cell Carcinoma (Lung)	7.31908e-07	0
737	IL13RA1	LUSC	Lung Squamous Cell Carcinoma (Lung)	0.00529528	0
738	IL1RAPL2	LUSC	Lung Squamous Cell Carcinoma (Lung)	0.0146596	0
739	KDM6A	LUSC	Lung Squamous Cell Carcinoma (Lung)	0	1
740	L1CAM	LUSC	Lung Squamous Cell Carcinoma (Lung)	7.93809e-12	0
741	MAGEA11	LUSC	Lung Squamous Cell Carcinoma (Lung)	0.000948801	0
742	MID1	LUSC	Lung Squamous Cell Carcinoma (Lung)	0	0
743	MTM1	LUSC	Lung Squamous Cell Carcinoma (Lung)	0.00351733	0
744	NAA10	LUSC	Lung Squamous Cell Carcinoma (Lung)	0.00286496	0
745	NAP1L3	LUSC	Lung Squamous Cell Carcinoma (Lung)	0.0407824	0
746	NKAP	LUSC	Lung Squamous Cell Carcinoma (Lung)	0.0144667	0
747	NLGN3	LUSC	Lung Squamous Cell Carcinoma (Lung)	0.0182708	0
748	OCRL	LUSC	Lung Squamous Cell Carcinoma (Lung)	0.000625643	0
749	OFD1	LUSC	Lung Squamous Cell Carcinoma (Lung)	1.16417e-11	0
750	OGT	LUSC	Lung Squamous Cell Carcinoma (Lung)	0.00592094	0
751	OPN1LW	LUSC	Lung Squamous Cell Carcinoma (Lung)	0.0474893	0
752	OTUD5	LUSC	Lung Squamous Cell Carcinoma (Lung)	7.91745e-08	0
753	P2RY8	LUSC	Lung Squamous Cell Carcinoma (Lung)	0.0334527	1
754	PAGE1	LUSC	Lung Squamous Cell Carcinoma (Lung)	0.0436725	0
755	PAK3	LUSC	Lung Squamous Cell Carcinoma (Lung)	0.0338952	0
756	PCDH11X	LUSC	Lung Squamous Cell Carcinoma (Lung)	4.52682e-12	0
757	PCYT1B	LUSC	Lung Squamous Cell Carcinoma (Lung)	0.000107859	0
758	PDZD4	LUSC	Lung Squamous Cell Carcinoma (Lung)	0.000882786	0
759	PFKFB1	LUSC	Lung Squamous Cell Carcinoma (Lung)	2.68617e-06	0
760	PGRMC1	LUSC	Lung Squamous Cell Carcinoma (Lung)	0.000472732	0
761	PHEX	LUSC	Lung Squamous Cell Carcinoma (Lung)	3.24916e-05	0
762	PHF8	LUSC	Lung Squamous Cell Carcinoma (Lung)	6.91597e-11	0
763	PIN4	LUSC	Lung Squamous Cell Carcinoma (Lung)	0.00412179	0
764	PLS3	LUSC	Lung Squamous Cell Carcinoma (Lung)	2.27061e-06	0
765	PPP1R3F	LUSC	Lung Squamous Cell Carcinoma (Lung)	0.0219577	0
766	PRICKLE3	LUSC	Lung Squamous Cell Carcinoma (Lung)	2.22876e-11	0
767	RNF128	LUSC	Lung Squamous Cell Carcinoma (Lung)	0.020194	0
768	RPL36A	LUSC	Lung Squamous Cell Carcinoma (Lung)	0.010309	0
769	RPL36A-HNRNPH2	LUSC	Lung Squamous Cell Carcinoma (Lung)	0.0122624	0
770	SAGE1	LUSC	Lung Squamous Cell Carcinoma (Lung)	0.019341	0
771	SERPINA7	LUSC	Lung Squamous Cell Carcinoma (Lung)	0.0335917	0
772	SH2D1A	LUSC	Lung Squamous Cell Carcinoma (Lung)	0.00593158	0
773	SH3KBP1	LUSC	Lung Squamous Cell Carcinoma (Lung)	0.00224215	0
774	SLC25A14	LUSC	Lung Squamous Cell Carcinoma (Lung)	7.52596e-07	0
775	SLITRK4	LUSC	Lung Squamous Cell Carcinoma (Lung)	0.0432149	0
776	SMS	LUSC	Lung Squamous Cell Carcinoma (Lung)	0.000941659	0
777	TAB3	LUSC	Lung Squamous Cell Carcinoma (Lung)	0.020457	0
778	TAF7L	LUSC	Lung Squamous Cell Carcinoma (Lung)	6.12843e-14	0
779	TBC1D25	LUSC	Lung Squamous Cell Carcinoma (Lung)	8.36423e-05	0
780	TMEM164	LUSC	Lung Squamous Cell Carcinoma (Lung)	2.84664e-05	0
781	TMEM185A	LUSC	Lung Squamous Cell Carcinoma (Lung)	1.91038e-11	0
782	TRPC5	LUSC	Lung Squamous Cell Carcinoma (Lung)	0.00355417	0
783	TXLNG	LUSC	Lung Squamous Cell Carcinoma (Lung)	4.8359e-05	0
784	UBE2A	LUSC	Lung Squamous Cell Carcinoma (Lung)	5.19006e-05	1
785	UBQLN2	LUSC	Lung Squamous Cell Carcinoma (Lung)	0.00319497	0
786	USP11	LUSC	Lung Squamous Cell Carcinoma (Lung)	5.82983e-06	0
787	USP26	LUSC	Lung Squamous Cell Carcinoma (Lung)	0.0141166	0
788	VSIG4	LUSC	Lung Squamous Cell Carcinoma (Lung)	0.0030022	0
789	WDR44	LUSC	Lung Squamous Cell Carcinoma (Lung)	3.38764e-07	0
790	WWC3	LUSC	Lung Squamous Cell Carcinoma (Lung)	1.53725e-05	0
791	ZC3H12B	LUSC	Lung Squamous Cell Carcinoma (Lung)	0.0406045	0
792	ZMAT1	LUSC	Lung Squamous Cell Carcinoma (Lung)	0.0086648	0
793	ZNF182	LUSC	Lung Squamous Cell Carcinoma (Lung)	4.68776e-07	0
794	ARHGEF6	MACR	Mucinous Adenocarcinoma of the Colon and Rectum (Bowel)	0.00046827	0
795	FAM127B	MACR	Mucinous Adenocarcinoma of the Colon and Rectum (Bowel)	0.0255527	0
796	GPM6B	MACR	Mucinous Adenocarcinoma of the Colon and Rectum (Bowel)	0.000315527	0
797	HDAC6	MACR	Mucinous Adenocarcinoma of the Colon and Rectum (Bowel)	3.49683e-05	0
798	HDAC8	MACR	Mucinous Adenocarcinoma of the Colon and Rectum (Bowel)	0.000112873	0
799	HSD17B10	MACR	Mucinous Adenocarcinoma of the Colon and Rectum (Bowel)	0.00353972	0
800	IDS	MACR	Mucinous Adenocarcinoma of the Colon and Rectum (Bowel)	0.0478026	0
801	MAGEA11	MACR	Mucinous Adenocarcinoma of the Colon and Rectum (Bowel)	0.0497673	0
802	MCF2	MACR	Mucinous Adenocarcinoma of the Colon and Rectum (Bowel)	0.0131607	0
803	MORC4	MACR	Mucinous Adenocarcinoma of the Colon and Rectum (Bowel)	0.00129996	0
804	PCDH11X	MACR	Mucinous Adenocarcinoma of the Colon and Rectum (Bowel)	0.0236351	0
805	PLS3	MACR	Mucinous Adenocarcinoma of the Colon and Rectum (Bowel)	0.00111507	0
806	PTCHD1	MACR	Mucinous Adenocarcinoma of the Colon and Rectum (Bowel)	0.0103089	0
807	RBM10	MACR	Mucinous Adenocarcinoma of the Colon and Rectum (Bowel)	0.0012755	1
808	SMS	MACR	Mucinous Adenocarcinoma of the Colon and Rectum (Bowel)	0.00181987	0
809	STAG2	MACR	Mucinous Adenocarcinoma of the Colon and Rectum (Bowel)	0.0216298	1
810	ZNF449	MACR	Mucinous Adenocarcinoma of the Colon and Rectum (Bowel)	0.00629863	0
811	DDX3X	MBL	Medulloblastoma (CNS/Brain)	0.0203127	1
812	VSIG4	MBL	Medulloblastoma (CNS/Brain)	0.000627176	0
813	RPS6KA6	MDLC	Breast Mixed Ductal and Lobular Carcinoma (Breast)	0.00864605	0
814	ARHGAP36	MEL	Melanoma (Skin)	7.97513e-11	0
815	ASMT	MEL	Melanoma (Skin)	0.00452037	0
816	ATP1B4	MEL	Melanoma (Skin)	0.00205875	0
817	ATP6AP2	MEL	Melanoma (Skin)	0.00020294	0
818	CASK	MEL	Melanoma (Skin)	4.46502e-05	0
819	DACH2	MEL	Melanoma (Skin)	0.0423493	0
820	DDX3X	MEL	Melanoma (Skin)	0.0153399	1
821	GAB3	MEL	Melanoma (Skin)	0.0345107	0
822	GPC3	MEL	Melanoma (Skin)	0.0281869	0
823	HDAC8	MEL	Melanoma (Skin)	0.0005512	0
824	IGSF1	MEL	Melanoma (Skin)	1.16368e-07	0
825	MCF2	MEL	Melanoma (Skin)	1.80519e-06	0
826	PIGA	MEL	Melanoma (Skin)	0.00338695	1
827	RGN	MEL	Melanoma (Skin)	0.00191967	0
828	SLC25A14	MEL	Melanoma (Skin)	8.93371e-06	0
829	WDR44	MEL	Melanoma (Skin)	4.6985e-06	0
830	ALG13	MFH	High-Grade Spindle Cell Sarcoma (Soft Tissue)	0.0107311	0
831	ATRX	MFH	High-Grade Spindle Cell Sarcoma (Soft Tissue)	2.9747e-05	1
832	CSF2RA	MFH	High-Grade Spindle Cell Sarcoma (Soft Tissue)	5.96769e-06	0
833	UBQLN2	MFH	High-Grade Spindle Cell Sarcoma (Soft Tissue)	0.00947617	0
834	ZNF185	MFH	High-Grade Spindle Cell Sarcoma (Soft Tissue)	0.000570821	0
835	DDX3X	MFS	Myxofibrosarcoma (Soft Tissue)	0.044782	1
836	EDA	MFS	Myxofibrosarcoma (Soft Tissue)	0.0465429	0
837	IGSF1	MFS	Myxofibrosarcoma (Soft Tissue)	1.61648e-13	0
838	CASK	MIXED		2.59184e-08	0
839	GRIA3	MIXED		0.0159513	0
840	HDAC6	MIXED		0.00321823	0
841	HEPH	MIXED		1.8864e-08	0
842	MCF2	MIXED		2.39953e-10	0
843	PORCN	MIXED		7.02681e-05	0
844	RPS6KA6	MIXED		0.00415616	0
845	PHF6	MPN	Myelodysplastic/Myeloproliferative Neoplasms (Myeloid)	0.000670508	1
846	AFF2	MPNST	Malignant Peripheral Nerve Sheath Tumor (Peripheral Nervous System)	0.00315175	0
847	FMR1	MPNST	Malignant Peripheral Nerve Sheath Tumor (Peripheral Nervous System)	0.000259538	0
848	KLF8	MPNST	Malignant Peripheral Nerve Sheath Tumor (Peripheral Nervous System)	0.00736329	0
849	ZC4H2	MPNST	Malignant Peripheral Nerve Sheath Tumor (Peripheral Nervous System)	0.000115608	0
850	AFF2	MSTAD	Mucinous Stomach Adenocarcinoma (Esophagus/Stomach)	0.00596824	0
851	CD99L2	MSTAD	Mucinous Stomach Adenocarcinoma (Esophagus/Stomach)	3.43826e-05	0
852	FMR1	MSTAD	Mucinous Stomach Adenocarcinoma (Esophagus/Stomach)	6.78948e-07	0
853	L1CAM	MSTAD	Mucinous Stomach Adenocarcinoma (Esophagus/Stomach)	0.00257951	0
854	MAP3K15	MSTAD	Mucinous Stomach Adenocarcinoma (Esophagus/Stomach)	0.00812458	0
855	PCDH11X	MSTAD	Mucinous Stomach Adenocarcinoma (Esophagus/Stomach)	1.18001e-07	0
856	MCF2	MUP	Melanoma of Unknown Primary (Skin)	1.13989e-08	0
857	SLC25A14	MUP	Melanoma of Unknown Primary (Skin)	0.00276893	0
858	DACH2	NBL	Neuroblastoma (Peripheral Nervous System)	0.045983	0
859	AFF2	NSCLC	Non-Small Cell Lung Cancer (Lung)	0.0186878	0
860	AIFM1	NSCLC	Non-Small Cell Lung Cancer (Lung)	0.0349917	0
861	ALAS2	NSCLC	Non-Small Cell Lung Cancer (Lung)	0.0132871	0
862	ALG13	NSCLC	Non-Small Cell Lung Cancer (Lung)	0.00820711	0
863	AR	NSCLC	Non-Small Cell Lung Cancer (Lung)	9.05701e-09	1
864	ARAF	NSCLC	Non-Small Cell Lung Cancer (Lung)	0.00271731	1
865	ARHGAP4	NSCLC	Non-Small Cell Lung Cancer (Lung)	0.047236	0
866	ARHGEF6	NSCLC	Non-Small Cell Lung Cancer (Lung)	4.55941e-09	0
867	ASB9	NSCLC	Non-Small Cell Lung Cancer (Lung)	0.00442482	0
868	CAPN6	NSCLC	Non-Small Cell Lung Cancer (Lung)	0.00581695	0
869	CHRDL1	NSCLC	Non-Small Cell Lung Cancer (Lung)	2.00288e-10	0
870	CXorf22	NSCLC	Non-Small Cell Lung Cancer (Lung)	0.000997784	0
871	DACH2	NSCLC	Non-Small Cell Lung Cancer (Lung)	3.31266e-11	0
872	DDX26B	NSCLC	Non-Small Cell Lung Cancer (Lung)	4.44183e-08	0
873	DMD	NSCLC	Non-Small Cell Lung Cancer (Lung)	2.44687e-10	0
874	EDA2R	NSCLC	Non-Small Cell Lung Cancer (Lung)	3.20803e-08	0
875	FGD1	NSCLC	Non-Small Cell Lung Cancer (Lung)	0.00532499	0
876	FTSJ1	NSCLC	Non-Small Cell Lung Cancer (Lung)	0.00795708	0
877	GYG2	NSCLC	Non-Small Cell Lung Cancer (Lung)	0.000512006	0
878	IGSF1	NSCLC	Non-Small Cell Lung Cancer (Lung)	0	0
879	IQSEC2	NSCLC	Non-Small Cell Lung Cancer (Lung)	0.00076556	0
880	KLF8	NSCLC	Non-Small Cell Lung Cancer (Lung)	0.000715969	0
881	LPAR4	NSCLC	Non-Small Cell Lung Cancer (Lung)	0.000314286	1
882	MAGEB4	NSCLC	Non-Small Cell Lung Cancer (Lung)	0.0122684	0
883	MAGEC3	NSCLC	Non-Small Cell Lung Cancer (Lung)	0.0304356	0
884	NHS	NSCLC	Non-Small Cell Lung Cancer (Lung)	0.00228332	0
885	NLGN4X	NSCLC	Non-Small Cell Lung Cancer (Lung)	0.00504116	0
886	NXF3	NSCLC	Non-Small Cell Lung Cancer (Lung)	0.0336663	0
887	PABPC5	NSCLC	Non-Small Cell Lung Cancer (Lung)	0.00501843	0
888	PCDH19	NSCLC	Non-Small Cell Lung Cancer (Lung)	0.00271479	0
889	RBM10	NSCLC	Non-Small Cell Lung Cancer (Lung)	0	1
890	RPL36A-HNRNPH2	NSCLC	Non-Small Cell Lung Cancer (Lung)	0.0259926	0
891	SLITRK2	NSCLC	Non-Small Cell Lung Cancer (Lung)	0.0105319	0
892	SMARCA1	NSCLC	Non-Small Cell Lung Cancer (Lung)	0.0157858	0
893	SMC1A	NSCLC	Non-Small Cell Lung Cancer (Lung)	0.00404499	1
894	THOC2	NSCLC	Non-Small Cell Lung Cancer (Lung)	0.00419329	0
895	TREX2	NSCLC	Non-Small Cell Lung Cancer (Lung)	0.00381914	0
896	TRPC5	NSCLC	Non-Small Cell Lung Cancer (Lung)	0.00342043	0
897	UPF3B	NSCLC	Non-Small Cell Lung Cancer (Lung)	0.0324203	0
898	VSIG1	NSCLC	Non-Small Cell Lung Cancer (Lung)	0.00485238	0
899	ZC4H2	NSCLC	Non-Small Cell Lung Cancer (Lung)	0.0064285	0
900	ZNF449	NSCLC	Non-Small Cell Lung Cancer (Lung)	0.0006641	0
901	ZNF75D	NSCLC	Non-Small Cell Lung Cancer (Lung)	0.0116452	0
902	DACH2	NSCLCPD	Poorly Differentiated Non-Small Cell Lung Cancer (Lung)	0.0231591	0
903	DMD	NSCLCPD	Poorly Differentiated Non-Small Cell Lung Cancer (Lung)	0.0378417	0
904	GYG2	NSCLCPD	Poorly Differentiated Non-Small Cell Lung Cancer (Lung)	8.8826e-05	0
905	PQBP1	NSCLCPD	Poorly Differentiated Non-Small Cell Lung Cancer (Lung)	0.000814403	0
906	DMD	NSGCT	Non-Seminomatous Germ Cell Tumor (Testis)	0.0056511	0
907	ZNF41	NSGCT	Non-Seminomatous Germ Cell Tumor (Testis)	2.78812e-07	0
908	ATRX	OAST	Oligoastrocytoma (CNS/Brain)	2.72367e-05	1
909	ATRX	ODG	Oligodendroglioma (CNS/Brain)	0.0136376	1
910	PHF8	ODG	Oligodendroglioma (CNS/Brain)	1.7795e-05	0
911	PORCN	ODG	Oligodendroglioma (CNS/Brain)	0.000214896	0
912	SLC35A2	ODG	Oligodendroglioma (CNS/Brain)	0.000986441	0
913	TMEM164	ODG	Oligodendroglioma (CNS/Brain)	0.00542187	0
914	HEPH	OVARY	(Ovary)	0.000398857	0
915	AFF2	PAAD	Pancreatic Adenocarcinoma (Pancreas)	0.000100317	0
916	AIFM1	PAAD	Pancreatic Adenocarcinoma (Pancreas)	0.000120105	0
917	ARHGAP6	PAAD	Pancreatic Adenocarcinoma (Pancreas)	7.55328e-05	0
918	ARHGEF9	PAAD	Pancreatic Adenocarcinoma (Pancreas)	0.00113171	0
919	ASB9	PAAD	Pancreatic Adenocarcinoma (Pancreas)	0.00726455	0
920	CCDC120	PAAD	Pancreatic Adenocarcinoma (Pancreas)	0.0017481	0
921	CNKSR2	PAAD	Pancreatic Adenocarcinoma (Pancreas)	7.12506e-05	0
922	DDX3X	PAAD	Pancreatic Adenocarcinoma (Pancreas)	0.0168872	1
923	DIAPH2	PAAD	Pancreatic Adenocarcinoma (Pancreas)	0.00157746	0
924	FRMD7	PAAD	Pancreatic Adenocarcinoma (Pancreas)	0.020609	0
925	GPC3	PAAD	Pancreatic Adenocarcinoma (Pancreas)	0.000444711	0
926	GPM6B	PAAD	Pancreatic Adenocarcinoma (Pancreas)	0.00140951	0
927	IGSF1	PAAD	Pancreatic Adenocarcinoma (Pancreas)	0.000284078	0
928	KDM6A	PAAD	Pancreatic Adenocarcinoma (Pancreas)	6.99289e-05	1
929	LAMP2	PAAD	Pancreatic Adenocarcinoma (Pancreas)	0.00462613	0
930	MAP3K15	PAAD	Pancreatic Adenocarcinoma (Pancreas)	0.00164327	0
931	MID1	PAAD	Pancreatic Adenocarcinoma (Pancreas)	0.00800683	0
932	MTM1	PAAD	Pancreatic Adenocarcinoma (Pancreas)	0.00805146	0
933	PDHA1	PAAD	Pancreatic Adenocarcinoma (Pancreas)	5.25125e-06	0
934	PFKFB1	PAAD	Pancreatic Adenocarcinoma (Pancreas)	0.0303474	0
935	PRPS1	PAAD	Pancreatic Adenocarcinoma (Pancreas)	0.0496703	0
936	RPS6KA6	PAAD	Pancreatic Adenocarcinoma (Pancreas)	4.18427e-06	0
937	SLC35A2	PAAD	Pancreatic Adenocarcinoma (Pancreas)	0.00210385	0
938	ZMYM3	PAAD	Pancreatic Adenocarcinoma (Pancreas)	0.00283109	0
939	MID1	PCM	Plasma Cell Myeloma (Lymphoid)	0.00208303	0
940	PQBP1	PCM	Plasma Cell Myeloma (Lymphoid)	0.01708	0
941	ATP2B3	PDC	Poorly Differentiated Carcinoma, NOS (other)	0.00663373	0
942	L1CAM	PDC	Poorly Differentiated Carcinoma, NOS (other)	0.00354402	0
943	PJA1	PDC	Poorly Differentiated Carcinoma, NOS (other)	0.0020657	0
944	ZNF185	PDC	Poorly Differentiated Carcinoma, NOS (other)	1.99615e-11	0
945	MTM1	PGNG	Paraganglioma (Soft Tissue)	1.17271e-05	0
946	CSF2RA	PHC	Pheochromocytoma (Adrenal Gland)	9.37268e-07	0
947	ENOX2	PHC	Pheochromocytoma (Adrenal Gland)	5.14067e-11	0
948	ERCC6L	PHC	Pheochromocytoma (Adrenal Gland)	0.0310983	0
949	IQSEC2	PHC	Pheochromocytoma (Adrenal Gland)	0.00905923	0
950	PHKA1	PHCH	Perihilar Cholangiocarcinoma (Biliary Tract)	0.00042256	0
951	CHRDL1	PLBMESO	Pleural Mesothelioma, Biphasic Type (Pleura)	0.00096187	0
952	CCDC120	PLEMESO	Pleural Mesothelioma, Epithelioid Type (Pleura)	1.30741e-05	0
953	MCF2	PLEMESO	Pleural Mesothelioma, Epithelioid Type (Pleura)	0.000306301	0
954	AFF2	PRAD	Prostate Adenocarcinoma (Prostate)	2.10909e-12	0
955	AMOT	PRAD	Prostate Adenocarcinoma (Prostate)	0.0100197	0
956	ARHGAP36	PRAD	Prostate Adenocarcinoma (Prostate)	6.74147e-07	0
957	BRS3	PRAD	Prostate Adenocarcinoma (Prostate)	0.00068186	0
958	CAPN6	PRAD	Prostate Adenocarcinoma (Prostate)	0.00329564	0
959	CCDC120	PRAD	Prostate Adenocarcinoma (Prostate)	5.2599e-08	0
960	CHM	PRAD	Prostate Adenocarcinoma (Prostate)	3.1829e-05	0
961	DMD	PRAD	Prostate Adenocarcinoma (Prostate)	3.34277e-06	0
962	FRMD7	PRAD	Prostate Adenocarcinoma (Prostate)	0.0342535	0
963	FRMPD4	PRAD	Prostate Adenocarcinoma (Prostate)	0.0423826	0
964	GPC4	PRAD	Prostate Adenocarcinoma (Prostate)	0.0322958	0
965	HDAC6	PRAD	Prostate Adenocarcinoma (Prostate)	0.00479497	0
966	HS6ST2	PRAD	Prostate Adenocarcinoma (Prostate)	6.92083e-07	0
967	IGSF1	PRAD	Prostate Adenocarcinoma (Prostate)	1.20523e-06	0
968	KDM6A	PRAD	Prostate Adenocarcinoma (Prostate)	0	1
969	L1CAM	PRAD	Prostate Adenocarcinoma (Prostate)	0.00397648	0
970	MAGEC1	PRAD	Prostate Adenocarcinoma (Prostate)	0.0342535	0
971	MAP7D3	PRAD	Prostate Adenocarcinoma (Prostate)	1.75415e-14	0
972	NLGN3	PRAD	Prostate Adenocarcinoma (Prostate)	8.13033e-07	0
973	OCRL	PRAD	Prostate Adenocarcinoma (Prostate)	0.00785412	0
974	PHKA1	PRAD	Prostate Adenocarcinoma (Prostate)	0.0136295	0
975	RRAGB	PRAD	Prostate Adenocarcinoma (Prostate)	0.00494006	0
976	TAZ	PRAD	Prostate Adenocarcinoma (Prostate)	0.000148413	0
977	ARHGAP6	PRCC	Papillary Renal Cell Carcinoma (Kidney)	0.00495601	0
978	ARR3	PRCC	Papillary Renal Cell Carcinoma (Kidney)	0.00914564	0
979	CSF2RA	PRCC	Papillary Renal Cell Carcinoma (Kidney)	0.00173463	0
980	DACH2	PRCC	Papillary Renal Cell Carcinoma (Kidney)	0.00335198	0
981	KDM6A	PRCC	Papillary Renal Cell Carcinoma (Kidney)	2.367e-09	1
982	MID1	PRCC	Papillary Renal Cell Carcinoma (Kidney)	4.47352e-09	0
983	NAA10	PRCC	Papillary Renal Cell Carcinoma (Kidney)	0.0492576	0
984	PHF8	PRCC	Papillary Renal Cell Carcinoma (Kidney)	0.0407835	0
985	PQBP1	PRCC	Papillary Renal Cell Carcinoma (Kidney)	0.00320312	0
986	SNX12	PRCC	Papillary Renal Cell Carcinoma (Kidney)	0.00433281	0
987	ZMYM3	PRCC	Papillary Renal Cell Carcinoma (Kidney)	0.0414315	0
988	KDM6A	PRNE	Prostate Neuroendocrine Carcinoma (Prostate)	3.42351e-05	1
989	AR	PROSTATE	(Prostate)	7.20535e-06	1
990	CNKSR2	PROSTATE	(Prostate)	0.0101957	0
991	CSF2RA	PROSTATE	(Prostate)	0.000985913	0
992	AFF2	PSCC	Penile Squamous Cell Carcinoma (Penis)	1.8408e-05	0
993	AFF2	READ	Rectal Adenocarcinoma (Bowel)	9.59233e-14	0
994	ALAS2	READ	Rectal Adenocarcinoma (Bowel)	3.4076e-07	0
995	ATRX	READ	Rectal Adenocarcinoma (Bowel)	0.000347583	1
996	AWAT2	READ	Rectal Adenocarcinoma (Bowel)	0.01179	0
997	DCX	READ	Rectal Adenocarcinoma (Bowel)	0.0185482	0
998	DMD	READ	Rectal Adenocarcinoma (Bowel)	3.45645e-06	0
999	FAM9B	READ	Rectal Adenocarcinoma (Bowel)	3.47261e-07	0
1000	FGF13	READ	Rectal Adenocarcinoma (Bowel)	5.79318e-06	0
1001	GABRA3	READ	Rectal Adenocarcinoma (Bowel)	0.00385292	0
1002	GPR64	READ	Rectal Adenocarcinoma (Bowel)	4.35429e-13	0
1003	HDX	READ	Rectal Adenocarcinoma (Bowel)	0.00205903	0
1004	HEPH	READ	Rectal Adenocarcinoma (Bowel)	2.08659e-06	0
1005	IGSF1	READ	Rectal Adenocarcinoma (Bowel)	0.000450745	0
1006	IQSEC2	READ	Rectal Adenocarcinoma (Bowel)	0.000189735	0
1007	L1CAM	READ	Rectal Adenocarcinoma (Bowel)	6.47756e-05	0
1008	MBNL3	READ	Rectal Adenocarcinoma (Bowel)	0.01347	0
1009	MCF2	READ	Rectal Adenocarcinoma (Bowel)	0.00777217	0
1010	MID1	READ	Rectal Adenocarcinoma (Bowel)	3.03782e-05	0
1011	PAK3	READ	Rectal Adenocarcinoma (Bowel)	0.0424353	0
1012	PHKA1	READ	Rectal Adenocarcinoma (Bowel)	3.67109e-05	0
1013	PLS3	READ	Rectal Adenocarcinoma (Bowel)	3.24825e-09	0
1014	PPEF1	READ	Rectal Adenocarcinoma (Bowel)	0.00905248	0
1015	SEPT6	READ	Rectal Adenocarcinoma (Bowel)	4.33012e-07	0
1016	SLC25A14	READ	Rectal Adenocarcinoma (Bowel)	9.59233e-14	0
1017	SMARCA1	READ	Rectal Adenocarcinoma (Bowel)	0.0332641	0
1018	SRPX	READ	Rectal Adenocarcinoma (Bowel)	0.0321149	0
1019	SYN1	READ	Rectal Adenocarcinoma (Bowel)	0.00181527	0
1020	TEX11	READ	Rectal Adenocarcinoma (Bowel)	0.000128439	0
1021	TLR8	READ	Rectal Adenocarcinoma (Bowel)	0.00647227	0
1022	TMLHE	READ	Rectal Adenocarcinoma (Bowel)	0.000206983	0
1023	TSPAN6	READ	Rectal Adenocarcinoma (Bowel)	0.0196909	0
1024	USP51	READ	Rectal Adenocarcinoma (Bowel)	0.0207443	0
1025	VSIG1	READ	Rectal Adenocarcinoma (Bowel)	0.00105669	0
1026	ZXDA	READ	Rectal Adenocarcinoma (Bowel)	0.0140861	0
1027	MCF2	SCBC	Small Cell Bladder Cancer (Bladder)	0.00307041	0
1028	HEPH	SCLC	Small Cell Lung Cancer (Lung)	0.000573148	0
1029	KDM6A	SCLC	Small Cell Lung Cancer (Lung)	4.23884e-09	1
1030	AFF2	SCUP	Small Cell Carcinoma of Unknown Primary (Other)	2.44346e-08	0
1031	ARHGEF9	SKAC	Skin Adnexal Carcinoma (Skin)	0.00218922	0
1032	RBM10	SKAC	Skin Adnexal Carcinoma (Skin)	0.0020075	1
1033	TAZ	SKAC	Skin Adnexal Carcinoma (Skin)	5.91506e-05	0
1034	ABCB7	SKCM	Cutaneous Melanoma (Skin)	4.05675e-12	0
1035	AFF2	SKCM	Cutaneous Melanoma (Skin)	0	0
1036	ALAS2	SKCM	Cutaneous Melanoma (Skin)	0.0415211	0
1037	ALG13	SKCM	Cutaneous Melanoma (Skin)	0.000206225	0
1038	AR	SKCM	Cutaneous Melanoma (Skin)	0.00906363	1
1039	ARHGAP6	SKCM	Cutaneous Melanoma (Skin)	1.46198e-10	0
1040	ARHGEF6	SKCM	Cutaneous Melanoma (Skin)	6.82899e-07	0
1041	ARHGEF9	SKCM	Cutaneous Melanoma (Skin)	0.000207067	0
1042	ARSE	SKCM	Cutaneous Melanoma (Skin)	0.000425428	0
1043	ASB9	SKCM	Cutaneous Melanoma (Skin)	8.00956e-07	0
1044	ATP1B4	SKCM	Cutaneous Melanoma (Skin)	0.0117914	0
1045	ATP2B3	SKCM	Cutaneous Melanoma (Skin)	0.000193274	0
1046	ATP6AP2	SKCM	Cutaneous Melanoma (Skin)	9.55301e-10	0
1047	ATRX	SKCM	Cutaneous Melanoma (Skin)	0.00218702	1
1048	BEND2	SKCM	Cutaneous Melanoma (Skin)	0.000223015	0
1049	CAPN6	SKCM	Cutaneous Melanoma (Skin)	0.00969669	0
1050	CASK	SKCM	Cutaneous Melanoma (Skin)	0.000149986	0
1051	CCDC120	SKCM	Cutaneous Melanoma (Skin)	0.00260379	0
1052	CCNB3	SKCM	Cutaneous Melanoma (Skin)	1.71413e-05	1
1053	CDK16	SKCM	Cutaneous Melanoma (Skin)	4.97186e-06	0
1054	CDKL5	SKCM	Cutaneous Melanoma (Skin)	0.000791664	0
1055	CDR1	SKCM	Cutaneous Melanoma (Skin)	0.00099899	0
1056	CENPI	SKCM	Cutaneous Melanoma (Skin)	0.0168624	0
1057	CLIC2	SKCM	Cutaneous Melanoma (Skin)	0.0210819	0
1058	CNKSR2	SKCM	Cutaneous Melanoma (Skin)	5.22813e-05	0
1059	CSF2RA	SKCM	Cutaneous Melanoma (Skin)	6.81589e-09	0
1060	CXorf23	SKCM	Cutaneous Melanoma (Skin)	0.00824867	0
1061	CYBB	SKCM	Cutaneous Melanoma (Skin)	0.000297623	0
1062	CYLC1	SKCM	Cutaneous Melanoma (Skin)	0.0467761	0
1063	DDX3X	SKCM	Cutaneous Melanoma (Skin)	3.9314e-05	1
1064	DIAPH2	SKCM	Cutaneous Melanoma (Skin)	2.09881e-08	0
1065	DLG3	SKCM	Cutaneous Melanoma (Skin)	0.000134525	0
1066	DMD	SKCM	Cutaneous Melanoma (Skin)	0	0
1067	EGFL6	SKCM	Cutaneous Melanoma (Skin)	0.00251771	0
1068	ENOX2	SKCM	Cutaneous Melanoma (Skin)	0.00352816	0
1069	FAM122B	SKCM	Cutaneous Melanoma (Skin)	1.14988e-06	0
1070	FMR1	SKCM	Cutaneous Melanoma (Skin)	0	0
1071	FRMPD4	SKCM	Cutaneous Melanoma (Skin)	6.70937e-09	0
1072	GAB3	SKCM	Cutaneous Melanoma (Skin)	0.0127036	0
1073	GABRE	SKCM	Cutaneous Melanoma (Skin)	0.0251311	0
1074	GK	SKCM	Cutaneous Melanoma (Skin)	1.46942e-06	0
1075	GRIA3	SKCM	Cutaneous Melanoma (Skin)	0.0101353	0
1076	GYG2	SKCM	Cutaneous Melanoma (Skin)	0.000173984	0
1077	HDAC6	SKCM	Cutaneous Melanoma (Skin)	9.81301e-10	0
1078	HEPH	SKCM	Cutaneous Melanoma (Skin)	1.98827e-07	0
1079	HS6ST2	SKCM	Cutaneous Melanoma (Skin)	0.0399994	0
1080	IGSF1	SKCM	Cutaneous Melanoma (Skin)	2.60084e-09	0
1081	ITM2A	SKCM	Cutaneous Melanoma (Skin)	9.48859e-11	0
1082	KDM6A	SKCM	Cutaneous Melanoma (Skin)	1.78442e-05	1
1083	KLHL13	SKCM	Cutaneous Melanoma (Skin)	0.0040413	0
1084	LAMP2	SKCM	Cutaneous Melanoma (Skin)	6.92641e-10	0
1085	LAS1L	SKCM	Cutaneous Melanoma (Skin)	0.00650961	0
1086	LPAR4	SKCM	Cutaneous Melanoma (Skin)	0.00448882	1
1087	MAGEA1	SKCM	Cutaneous Melanoma (Skin)	0.0172475	0
1088	MAGEC3	SKCM	Cutaneous Melanoma (Skin)	0.000284862	0
1089	MAGED2	SKCM	Cutaneous Melanoma (Skin)	0.00252785	0
1090	MAOB	SKCM	Cutaneous Melanoma (Skin)	0.0122269	0
1091	MAP3K15	SKCM	Cutaneous Melanoma (Skin)	0.000499	0
1092	MAP7D2	SKCM	Cutaneous Melanoma (Skin)	2.71783e-13	0
1093	MCF2	SKCM	Cutaneous Melanoma (Skin)	0	0
1094	MED14	SKCM	Cutaneous Melanoma (Skin)	3.58278e-08	0
1095	MID1	SKCM	Cutaneous Melanoma (Skin)	0.0132958	0
1096	MOSPD1	SKCM	Cutaneous Melanoma (Skin)	0.00226147	0
1097	MST4	SKCM	Cutaneous Melanoma (Skin)	2.04185e-07	0
1098	MTM1	SKCM	Cutaneous Melanoma (Skin)	0.000164053	0
1099	MTMR1	SKCM	Cutaneous Melanoma (Skin)	3.99569e-12	0
1100	NAA10	SKCM	Cutaneous Melanoma (Skin)	5.53482e-06	0
1101	NHS	SKCM	Cutaneous Melanoma (Skin)	2.41958e-05	0
1102	NKRF	SKCM	Cutaneous Melanoma (Skin)	3.78217e-05	0
1103	NLGN3	SKCM	Cutaneous Melanoma (Skin)	0	0
1104	NLGN4X	SKCM	Cutaneous Melanoma (Skin)	2.07985e-08	0
1105	NONO	SKCM	Cutaneous Melanoma (Skin)	0.0250212	0
1106	OFD1	SKCM	Cutaneous Melanoma (Skin)	2.59499e-09	0
1107	OGT	SKCM	Cutaneous Melanoma (Skin)	0.00249121	0
1108	P2RY10	SKCM	Cutaneous Melanoma (Skin)	0.0115471	0
1109	PASD1	SKCM	Cutaneous Melanoma (Skin)	0.0390895	0
1110	PCDH11X	SKCM	Cutaneous Melanoma (Skin)	2.82423e-05	0
1111	PCYT1B	SKCM	Cutaneous Melanoma (Skin)	0.00045316	0
1112	PDHA1	SKCM	Cutaneous Melanoma (Skin)	0.000270716	0
1113	PDK3	SKCM	Cutaneous Melanoma (Skin)	0.00409656	0
1114	PDZD4	SKCM	Cutaneous Melanoma (Skin)	4.13982e-05	0
1115	PHF8	SKCM	Cutaneous Melanoma (Skin)	3.82734e-11	0
1116	PHKA1	SKCM	Cutaneous Melanoma (Skin)	5.60665e-09	0
1117	PIGA	SKCM	Cutaneous Melanoma (Skin)	0.0221352	1
1118	PLP1	SKCM	Cutaneous Melanoma (Skin)	0.00026629	0
1119	PLS3	SKCM	Cutaneous Melanoma (Skin)	1.5602e-12	0
1120	PNCK	SKCM	Cutaneous Melanoma (Skin)	0.000226212	0
1121	PNMA5	SKCM	Cutaneous Melanoma (Skin)	0.0029665	0
1122	PPP1R3F	SKCM	Cutaneous Melanoma (Skin)	6.29357e-05	0
1123	PQBP1	SKCM	Cutaneous Melanoma (Skin)	0.00718985	0
1124	RAI2	SKCM	Cutaneous Melanoma (Skin)	1.80749e-06	0
1125	RBM10	SKCM	Cutaneous Melanoma (Skin)	0.0276634	1
1126	REPS2	SKCM	Cutaneous Melanoma (Skin)	0.000197063	0
1127	RGAG1	SKCM	Cutaneous Melanoma (Skin)	0.0314449	0
1128	RGN	SKCM	Cutaneous Melanoma (Skin)	0.00964457	0
1129	RPGR	SKCM	Cutaneous Melanoma (Skin)	0.000196681	0
1130	RPS6KA3	SKCM	Cutaneous Melanoma (Skin)	0	1
1131	RPS6KA6	SKCM	Cutaneous Melanoma (Skin)	7.35938e-09	0
1132	SAGE1	SKCM	Cutaneous Melanoma (Skin)	0.00597572	0
1133	SCML1	SKCM	Cutaneous Melanoma (Skin)	0.00224902	0
1134	SH3KBP1	SKCM	Cutaneous Melanoma (Skin)	4.5073e-08	0
1135	SLC35A2	SKCM	Cutaneous Melanoma (Skin)	9.1081e-05	0
1136	SMARCA1	SKCM	Cutaneous Melanoma (Skin)	1.24168e-07	0
1137	SMC1A	SKCM	Cutaneous Melanoma (Skin)	0.00149317	1
1138	SMS	SKCM	Cutaneous Melanoma (Skin)	0.030835	0
1139	SRPX	SKCM	Cutaneous Melanoma (Skin)	1.27091e-05	0
1140	SSX5	SKCM	Cutaneous Melanoma (Skin)	9.97461e-05	0
1141	STAG2	SKCM	Cutaneous Melanoma (Skin)	0.0269976	1
1142	SYTL4	SKCM	Cutaneous Melanoma (Skin)	0.0167641	0
1143	SYTL5	SKCM	Cutaneous Melanoma (Skin)	0.00549465	0
1144	TAF1	SKCM	Cutaneous Melanoma (Skin)	0.0173629	0
1145	TBC1D25	SKCM	Cutaneous Melanoma (Skin)	8.86618e-07	0
1146	TBL1X	SKCM	Cutaneous Melanoma (Skin)	0.00710113	0
1147	TEX11	SKCM	Cutaneous Melanoma (Skin)	1.72216e-09	0
1148	TKTL1	SKCM	Cutaneous Melanoma (Skin)	2.21513e-07	0
1149	TMLHE	SKCM	Cutaneous Melanoma (Skin)	0.00014964	0
1150	TNMD	SKCM	Cutaneous Melanoma (Skin)	0.000122584	0
1151	TRO	SKCM	Cutaneous Melanoma (Skin)	0	0
1152	TXLNG	SKCM	Cutaneous Melanoma (Skin)	0.0129331	0
1153	UBA1	SKCM	Cutaneous Melanoma (Skin)	0.0055088	0
1154	VSIG4	SKCM	Cutaneous Melanoma (Skin)	0.00499042	0
1155	WDR44	SKCM	Cutaneous Melanoma (Skin)	1.07124e-09	0
1156	ZC4H2	SKCM	Cutaneous Melanoma (Skin)	3.87984e-09	0
1157	ZMYM3	SKCM	Cutaneous Melanoma (Skin)	0.0088812	0
1158	ZNF41	SKCM	Cutaneous Melanoma (Skin)	3.89104e-06	0
1159	ZNF630	SKCM	Cutaneous Melanoma (Skin)	0.0487948	0
1160	ZNF711	SKCM	Cutaneous Melanoma (Skin)	0.00018271	0
1161	ZNF75D	SKCM	Cutaneous Melanoma (Skin)	0.00094195	0
1162	AFF2	SKLMM	Lentigo Maligna Melanoma (Skin)	0.00256341	0
1163	DMD	SKLMM	Lentigo Maligna Melanoma (Skin)	0.0464302	0
1164	FOXP3	SKLMM	Lentigo Maligna Melanoma (Skin)	0.0464302	0
1165	GK	SKLMM	Lentigo Maligna Melanoma (Skin)	0.00365689	0
1166	IGSF1	SKLMM	Lentigo Maligna Melanoma (Skin)	0.0411535	0
1167	NLGN4X	SKLMM	Lentigo Maligna Melanoma (Skin)	0.0112158	0
1168	PORCN	SNSC	Sinonasal Squamous Cell Carcinoma (Head and Neck)	0.0370125	0
1169	ARHGAP36	SOC	Serous Ovarian Cancer (Ovary)	0.0011212	0
1170	DACH2	SOC	Serous Ovarian Cancer (Ovary)	0.00368243	0
1171	GK	SOC	Serous Ovarian Cancer (Ovary)	0.00188426	0
1172	HDAC6	SOC	Serous Ovarian Cancer (Ovary)	0.00107376	0
1173	HDAC8	SOC	Serous Ovarian Cancer (Ovary)	0.00209308	0
1174	MCF2	SOC	Serous Ovarian Cancer (Ovary)	0.0134822	0
1175	MID1	SOC	Serous Ovarian Cancer (Ovary)	0.00072286	0
1176	NXF3	SOC	Serous Ovarian Cancer (Ovary)	0.000264806	0
1177	PAK3	SOC	Serous Ovarian Cancer (Ovary)	0.00087161	0
1178	PLP1	SOC	Serous Ovarian Cancer (Ovary)	0.00664853	0
1179	TAZ	SOC	Serous Ovarian Cancer (Ovary)	0.0303295	0
1180	TRMT2B	SOC	Serous Ovarian Cancer (Ovary)	0.0219297	0
1181	TSPAN7	SOC	Serous Ovarian Cancer (Ovary)	0.0398507	0
1182	HEPH	SS	Sezary Syndrome (Lymphoid)	0.000981416	0
1183	DMD	SSRCC	Signet Ring Cell Carcinoma of the Stomach (Esophagus/Stomach)	0.000449907	0
1184	ALG13	STAD	Stomach Adenocarcinoma (Esophagus/Stomach)	0.00171891	0
1185	AR	STAD	Stomach Adenocarcinoma (Esophagus/Stomach)	0.000935824	1
1186	ATP2B3	STAD	Stomach Adenocarcinoma (Esophagus/Stomach)	9.49587e-05	0
1187	CXorf56	STAD	Stomach Adenocarcinoma (Esophagus/Stomach)	0.0150553	0
1188	DMD	STAD	Stomach Adenocarcinoma (Esophagus/Stomach)	1.07973e-05	0
1189	FAM122C	STAD	Stomach Adenocarcinoma (Esophagus/Stomach)	1.45808e-09	0
1190	FMR1	STAD	Stomach Adenocarcinoma (Esophagus/Stomach)	0.0337636	0
1191	MAOA	STAD	Stomach Adenocarcinoma (Esophagus/Stomach)	0.0332852	0
1192	MAP3K15	STAD	Stomach Adenocarcinoma (Esophagus/Stomach)	0.016721	0
1193	MAP7D2	STAD	Stomach Adenocarcinoma (Esophagus/Stomach)	7.73121e-06	0
1194	MID1	STAD	Stomach Adenocarcinoma (Esophagus/Stomach)	0.00587047	0
1195	MST4	STAD	Stomach Adenocarcinoma (Esophagus/Stomach)	0.00317839	0
1196	NKAP	STAD	Stomach Adenocarcinoma (Esophagus/Stomach)	0.000753044	0
1197	NXF3	STAD	Stomach Adenocarcinoma (Esophagus/Stomach)	0.0339493	0
1198	OPHN1	STAD	Stomach Adenocarcinoma (Esophagus/Stomach)	0.00010779	0
1199	PCDH11X	STAD	Stomach Adenocarcinoma (Esophagus/Stomach)	9.54025e-07	0
1200	PJA1	STAD	Stomach Adenocarcinoma (Esophagus/Stomach)	0.003048	0
1201	PLP1	STAD	Stomach Adenocarcinoma (Esophagus/Stomach)	0.000363707	0
1202	RBM10	STAD	Stomach Adenocarcinoma (Esophagus/Stomach)	4.70216e-07	1
1203	SAGE1	STAD	Stomach Adenocarcinoma (Esophagus/Stomach)	0.0460489	0
1204	SMS	STAD	Stomach Adenocarcinoma (Esophagus/Stomach)	0.00542008	0
1205	TSC22D3	STAD	Stomach Adenocarcinoma (Esophagus/Stomach)	7.00573e-10	0
1206	ZNF280C	STAD	Stomach Adenocarcinoma (Esophagus/Stomach)	0.0042132	0
1207	ZNF674	STAD	Stomach Adenocarcinoma (Esophagus/Stomach)	0.0153845	0
1208	MCF2	STMYEC	Soft Tissue Myoepithelial Carcinoma (Soft Tissue)	0.0343979	0
1209	ACSL4	SYNS	Synovial Sarcoma (Soft Tissue)	2.3451e-06	0
1210	NXT2	SYNS	Synovial Sarcoma (Soft Tissue)	0.00102022	0
1211	GYG2	THPA	Papillary Thyroid Cancer (Thyroid)	0.021009	0
1212	SLC6A8	THPA	Papillary Thyroid Cancer (Thyroid)	0.0147114	0
1213	ZNF41	THPA	Papillary Thyroid Cancer (Thyroid)	0.0499895	0
1214	AFF2	THYM	Thymoma (Thymus)	0.00811484	0
1215	CENPI	THYM	Thymoma (Thymus)	0.00782626	0
1216	GRIPAP1	THYM	Thymoma (Thymus)	0.000429123	0
1217	MPP1	THYM	Thymoma (Thymus)	0.00811484	0
1218	RPS6KA6	THYM	Thymoma (Thymus)	0.00811484	0
1219	PORCN	TLL	T-Lymphoblastic Leukemia/Lymphoma (Lymphoid)	0.00185081	0
1220	HEPH	TMN	Therapy-Related Myeloid Neoplasms (Myeloid)	4.40457e-09	0
1221	KDM6A	TMN	Therapy-Related Myeloid Neoplasms (Myeloid)	8.56051e-06	1
1222	AFF2	TSTAD	Tubular Stomach Adenocarcinoma (Esophagus/Stomach)	0.000583097	0
1223	CASK	TSTAD	Tubular Stomach Adenocarcinoma (Esophagus/Stomach)	0.014101	0
1224	L1CAM	TSTAD	Tubular Stomach Adenocarcinoma (Esophagus/Stomach)	0.0320668	0
1225	MAOB	TSTAD	Tubular Stomach Adenocarcinoma (Esophagus/Stomach)	0.00632036	0
1226	MAP3K15	TSTAD	Tubular Stomach Adenocarcinoma (Esophagus/Stomach)	0.0214727	0
1227	MID1	TSTAD	Tubular Stomach Adenocarcinoma (Esophagus/Stomach)	0.00989475	0
1228	NLGN4X	TSTAD	Tubular Stomach Adenocarcinoma (Esophagus/Stomach)	0.00535266	0
1229	OFD1	TSTAD	Tubular Stomach Adenocarcinoma (Esophagus/Stomach)	0.0001552	0
1230	PCDH11X	TSTAD	Tubular Stomach Adenocarcinoma (Esophagus/Stomach)	0.000113717	0
1231	PQBP1	TYST	Yolk Sac Tumor (Testis)	0.0380847	0
1232	ABCB7	UCS	Uterine Carcinosarcoma/Uterine Malignant Mixed Mullerian Tumor (Uterus)	0.0349233	0
1233	AFF2	UCS	Uterine Carcinosarcoma/Uterine Malignant Mixed Mullerian Tumor (Uterus)	0.000495225	0
1234	AKAP4	UCS	Uterine Carcinosarcoma/Uterine Malignant Mixed Mullerian Tumor (Uterus)	0.00329545	0
1235	AP1S2	UCS	Uterine Carcinosarcoma/Uterine Malignant Mixed Mullerian Tumor (Uterus)	9.85179e-06	0
1236	ARHGEF9	UCS	Uterine Carcinosarcoma/Uterine Malignant Mixed Mullerian Tumor (Uterus)	3.50886e-05	0
1237	ASB9	UCS	Uterine Carcinosarcoma/Uterine Malignant Mixed Mullerian Tumor (Uterus)	0.0113738	0
1238	CASK	UCS	Uterine Carcinosarcoma/Uterine Malignant Mixed Mullerian Tumor (Uterus)	0.0220171	0
1239	CENPI	UCS	Uterine Carcinosarcoma/Uterine Malignant Mixed Mullerian Tumor (Uterus)	1.30127e-06	0
1240	CSF2RA	UCS	Uterine Carcinosarcoma/Uterine Malignant Mixed Mullerian Tumor (Uterus)	0.00778022	0
1241	CUL4B	UCS	Uterine Carcinosarcoma/Uterine Malignant Mixed Mullerian Tumor (Uterus)	0.00165139	0
1242	DMD	UCS	Uterine Carcinosarcoma/Uterine Malignant Mixed Mullerian Tumor (Uterus)	1.10405e-08	0
1243	GAB3	UCS	Uterine Carcinosarcoma/Uterine Malignant Mixed Mullerian Tumor (Uterus)	0.00570108	0
1244	GK	UCS	Uterine Carcinosarcoma/Uterine Malignant Mixed Mullerian Tumor (Uterus)	8.28044e-05	0
1245	HDAC6	UCS	Uterine Carcinosarcoma/Uterine Malignant Mixed Mullerian Tumor (Uterus)	4.16092e-11	0
1246	HDAC8	UCS	Uterine Carcinosarcoma/Uterine Malignant Mixed Mullerian Tumor (Uterus)	0.00661968	0
1247	IDS	UCS	Uterine Carcinosarcoma/Uterine Malignant Mixed Mullerian Tumor (Uterus)	0.000729978	0
1248	MAP7D2	UCS	Uterine Carcinosarcoma/Uterine Malignant Mixed Mullerian Tumor (Uterus)	0.000619538	0
1249	MID1	UCS	Uterine Carcinosarcoma/Uterine Malignant Mixed Mullerian Tumor (Uterus)	0	0
1250	OCRL	UCS	Uterine Carcinosarcoma/Uterine Malignant Mixed Mullerian Tumor (Uterus)	0.00337098	0
1251	OPHN1	UCS	Uterine Carcinosarcoma/Uterine Malignant Mixed Mullerian Tumor (Uterus)	0.0235776	0
1252	PHF6	UCS	Uterine Carcinosarcoma/Uterine Malignant Mixed Mullerian Tumor (Uterus)	4.05485e-06	1
1253	PLS3	UCS	Uterine Carcinosarcoma/Uterine Malignant Mixed Mullerian Tumor (Uterus)	0.000953663	0
1254	PPEF1	UCS	Uterine Carcinosarcoma/Uterine Malignant Mixed Mullerian Tumor (Uterus)	0.00519441	0
1255	PPP1R3F	UCS	Uterine Carcinosarcoma/Uterine Malignant Mixed Mullerian Tumor (Uterus)	0.0308982	0
1256	SMARCA1	UCS	Uterine Carcinosarcoma/Uterine Malignant Mixed Mullerian Tumor (Uterus)	0.0197503	0
1257	ZFX	UCS	Uterine Carcinosarcoma/Uterine Malignant Mixed Mullerian Tumor (Uterus)	1.81242e-11	1
1258	ZNF41	UCS	Uterine Carcinosarcoma/Uterine Malignant Mixed Mullerian Tumor (Uterus)	0.0164227	0
1259	ZNF674	UCS	Uterine Carcinosarcoma/Uterine Malignant Mixed Mullerian Tumor (Uterus)	0.0197503	0
1260	KDM6A	UCU	rethral Urothelial Carcinoma (Urinary Tract)	3.09066e-07	1
1261	ABCB7	UEC	Uterine Endometrioid Carcinoma (Uterus)	0	0
1262	ACE2	UEC	Uterine Endometrioid Carcinoma (Uterus)	0.00364796	0
1263	ACSL4	UEC	Uterine Endometrioid Carcinoma (Uterus)	0.00180998	0
1264	AFF2	UEC	Uterine Endometrioid Carcinoma (Uterus)	0	0
1265	AIFM1	UEC	Uterine Endometrioid Carcinoma (Uterus)	0.00295474	0
1266	AKAP14	UEC	Uterine Endometrioid Carcinoma (Uterus)	0.000407473	0
1267	AKAP4	UEC	Uterine Endometrioid Carcinoma (Uterus)	5.96856e-13	0
1268	ALG13	UEC	Uterine Endometrioid Carcinoma (Uterus)	6.84441e-06	0
1269	AP1S2	UEC	Uterine Endometrioid Carcinoma (Uterus)	1.49436e-13	0
1270	APOOL	UEC	Uterine Endometrioid Carcinoma (Uterus)	0.010234	0
1271	AR	UEC	Uterine Endometrioid Carcinoma (Uterus)	6.5916e-05	1
1272	ARHGAP36	UEC	Uterine Endometrioid Carcinoma (Uterus)	0.00096987	0
1273	ARHGAP6	UEC	Uterine Endometrioid Carcinoma (Uterus)	4.74623e-10	0
1274	ARHGEF6	UEC	Uterine Endometrioid Carcinoma (Uterus)	3.23306e-06	0
1275	ARHGEF9	UEC	Uterine Endometrioid Carcinoma (Uterus)	8.19456e-13	0
1276	ARL13A	UEC	Uterine Endometrioid Carcinoma (Uterus)	3.11018e-11	0
1277	ARSE	UEC	Uterine Endometrioid Carcinoma (Uterus)	0.000340464	0
1278	ATP11C	UEC	Uterine Endometrioid Carcinoma (Uterus)	7.62542e-08	0
1279	ATP2B3	UEC	Uterine Endometrioid Carcinoma (Uterus)	7.89719e-05	0
1280	ATP6AP1	UEC	Uterine Endometrioid Carcinoma (Uterus)	0.00106631	0
1281	ATRX	UEC	Uterine Endometrioid Carcinoma (Uterus)	3.74085e-06	1
1282	BCAP31	UEC	Uterine Endometrioid Carcinoma (Uterus)	0.0213713	0
1283	BGN	UEC	Uterine Endometrioid Carcinoma (Uterus)	0.0206093	0
1284	BRS3	UEC	Uterine Endometrioid Carcinoma (Uterus)	0.000194035	0
1285	BRWD3	UEC	Uterine Endometrioid Carcinoma (Uterus)	0.0227014	0
1286	BTK	UEC	Uterine Endometrioid Carcinoma (Uterus)	1.10388e-06	1
1287	CAPN6	UEC	Uterine Endometrioid Carcinoma (Uterus)	7.98682e-08	0
1288	CASK	UEC	Uterine Endometrioid Carcinoma (Uterus)	2.14092e-05	0
1289	CCNB3	UEC	Uterine Endometrioid Carcinoma (Uterus)	0.000306728	1
1290	CD99L2	UEC	Uterine Endometrioid Carcinoma (Uterus)	0.000622752	0
1291	CDK16	UEC	Uterine Endometrioid Carcinoma (Uterus)	0.00742954	0
1292	CENPI	UEC	Uterine Endometrioid Carcinoma (Uterus)	0.000389251	0
1293	CHRDL1	UEC	Uterine Endometrioid Carcinoma (Uterus)	0.0132332	0
1294	CLCN5	UEC	Uterine Endometrioid Carcinoma (Uterus)	0.0102945	0
1295	CLIC2	UEC	Uterine Endometrioid Carcinoma (Uterus)	3.3019e-05	0
1296	CNKSR2	UEC	Uterine Endometrioid Carcinoma (Uterus)	1.52419e-09	0
1297	CTAG2	UEC	Uterine Endometrioid Carcinoma (Uterus)	0.0311955	0
1298	CXorf30	UEC	Uterine Endometrioid Carcinoma (Uterus)	0.0241126	0
1299	CYLC1	UEC	Uterine Endometrioid Carcinoma (Uterus)	0.0391528	0
1300	DDX26B	UEC	Uterine Endometrioid Carcinoma (Uterus)	0.0169955	0
1301	DDX53	UEC	Uterine Endometrioid Carcinoma (Uterus)	0.0413636	0
1302	DIAPH2	UEC	Uterine Endometrioid Carcinoma (Uterus)	1.18096e-11	0
1303	DLG3	UEC	Uterine Endometrioid Carcinoma (Uterus)	0.0213455	0
1304	DMD	UEC	Uterine Endometrioid Carcinoma (Uterus)	0	0
1305	EDA2R	UEC	Uterine Endometrioid Carcinoma (Uterus)	6.07511e-08	0
1306	EGFL6	UEC	Uterine Endometrioid Carcinoma (Uterus)	0.000982023	0
1307	ENOX2	UEC	Uterine Endometrioid Carcinoma (Uterus)	4.81446e-05	0
1308	FAM122B	UEC	Uterine Endometrioid Carcinoma (Uterus)	0.0184482	0
1309	FMR1	UEC	Uterine Endometrioid Carcinoma (Uterus)	0	0
1310	FOXP3	UEC	Uterine Endometrioid Carcinoma (Uterus)	1.53702e-07	0
1311	FRMPD4	UEC	Uterine Endometrioid Carcinoma (Uterus)	7.11907e-06	0
1312	GAB3	UEC	Uterine Endometrioid Carcinoma (Uterus)	0.00942857	0
1313	GK	UEC	Uterine Endometrioid Carcinoma (Uterus)	5.36085e-10	0
1314	GPC3	UEC	Uterine Endometrioid Carcinoma (Uterus)	0.000201873	0
1315	GPR64	UEC	Uterine Endometrioid Carcinoma (Uterus)	0	0
1316	GPRASP1	UEC	Uterine Endometrioid Carcinoma (Uterus)	0.0445966	0
1317	GYG2	UEC	Uterine Endometrioid Carcinoma (Uterus)	2.71577e-08	0
1318	HDAC6	UEC	Uterine Endometrioid Carcinoma (Uterus)	0	0
1319	HDX	UEC	Uterine Endometrioid Carcinoma (Uterus)	0.00711975	0
1320	HEPH	UEC	Uterine Endometrioid Carcinoma (Uterus)	0.00123038	0
1321	HMGB3	UEC	Uterine Endometrioid Carcinoma (Uterus)	0.00531737	0
1322	IDS	UEC	Uterine Endometrioid Carcinoma (Uterus)	1.06218e-07	0
1323	IGSF1	UEC	Uterine Endometrioid Carcinoma (Uterus)	0.00409138	0
1324	IKBKG	UEC	Uterine Endometrioid Carcinoma (Uterus)	3.5605e-07	0
1325	IL2RG	UEC	Uterine Endometrioid Carcinoma (Uterus)	0.0311955	0
1326	IQSEC2	UEC	Uterine Endometrioid Carcinoma (Uterus)	0.000251101	0
1327	KLF8	UEC	Uterine Endometrioid Carcinoma (Uterus)	5.21729e-06	0
1328	KLHL13	UEC	Uterine Endometrioid Carcinoma (Uterus)	0.00964695	0
1329	L1CAM	UEC	Uterine Endometrioid Carcinoma (Uterus)	1.24256e-10	0
1330	LAS1L	UEC	Uterine Endometrioid Carcinoma (Uterus)	0.00724579	0
1331	LONRF3	UEC	Uterine Endometrioid Carcinoma (Uterus)	8.53949e-05	0
1332	LUZP4	UEC	Uterine Endometrioid Carcinoma (Uterus)	0.00740116	0
1333	MAGEB2	UEC	Uterine Endometrioid Carcinoma (Uterus)	0.0189554	0
1334	MAGEC3	UEC	Uterine Endometrioid Carcinoma (Uterus)	0.019009	0
1335	MAGED2	UEC	Uterine Endometrioid Carcinoma (Uterus)	0.000283534	0
1336	MAMLD1	UEC	Uterine Endometrioid Carcinoma (Uterus)	0.0473098	0
1337	MAOA	UEC	Uterine Endometrioid Carcinoma (Uterus)	0.00332766	0
1338	MAP3K15	UEC	Uterine Endometrioid Carcinoma (Uterus)	0.000293564	0
1339	MAP7D2	UEC	Uterine Endometrioid Carcinoma (Uterus)	0	0
1340	MAP7D3	UEC	Uterine Endometrioid Carcinoma (Uterus)	0	0
1341	MCF2	UEC	Uterine Endometrioid Carcinoma (Uterus)	0	0
1342	MID1	UEC	Uterine Endometrioid Carcinoma (Uterus)	1.52034e-11	0
1343	MMGT1	UEC	Uterine Endometrioid Carcinoma (Uterus)	0.0195471	0
1344	MOSPD1	UEC	Uterine Endometrioid Carcinoma (Uterus)	0.000780683	0
1345	MST4	UEC	Uterine Endometrioid Carcinoma (Uterus)	1.9941e-07	0
1346	NHS	UEC	Uterine Endometrioid Carcinoma (Uterus)	0.00403218	0
1347	NKAP	UEC	Uterine Endometrioid Carcinoma (Uterus)	6.47894e-05	0
1348	NKRF	UEC	Uterine Endometrioid Carcinoma (Uterus)	0.0219725	0
1349	NOX1	UEC	Uterine Endometrioid Carcinoma (Uterus)	7.18744e-06	0
1350	OCRL	UEC	Uterine Endometrioid Carcinoma (Uterus)	0.00306697	0
1351	OGT	UEC	Uterine Endometrioid Carcinoma (Uterus)	7.06657e-12	0
1352	PCDH11X	UEC	Uterine Endometrioid Carcinoma (Uterus)	1.59749e-10	0
1353	PDHA1	UEC	Uterine Endometrioid Carcinoma (Uterus)	0.000617348	0
1354	PDK3	UEC	Uterine Endometrioid Carcinoma (Uterus)	1.69065e-05	0
1355	PGK1	UEC	Uterine Endometrioid Carcinoma (Uterus)	0.000309498	0
1356	PGRMC1	UEC	Uterine Endometrioid Carcinoma (Uterus)	0.022623	0
1357	PHF6	UEC	Uterine Endometrioid Carcinoma (Uterus)	0.000754818	1
1358	PHF8	UEC	Uterine Endometrioid Carcinoma (Uterus)	0.0201843	0
1359	PHKA1	UEC	Uterine Endometrioid Carcinoma (Uterus)	4.32604e-08	0
1360	PHKA2	UEC	Uterine Endometrioid Carcinoma (Uterus)	0.0240995	0
1361	PIH1D3	UEC	Uterine Endometrioid Carcinoma (Uterus)	0.00135529	0
1362	PJA1	UEC	Uterine Endometrioid Carcinoma (Uterus)	8.54151e-05	0
1363	PLS3	UEC	Uterine Endometrioid Carcinoma (Uterus)	5.14209e-09	0
1364	PPP1R3F	UEC	Uterine Endometrioid Carcinoma (Uterus)	0.0122734	0
1365	PRRG1	UEC	Uterine Endometrioid Carcinoma (Uterus)	0.00355647	0
1366	PTCHD1	UEC	Uterine Endometrioid Carcinoma (Uterus)	0.00703322	0
1367	RAB9A	UEC	Uterine Endometrioid Carcinoma (Uterus)	0.0118685	0
1368	RBMX	UEC	Uterine Endometrioid Carcinoma (Uterus)	0.0412267	0
1369	REPS2	UEC	Uterine Endometrioid Carcinoma (Uterus)	3.76304e-08	0
1370	RGAG1	UEC	Uterine Endometrioid Carcinoma (Uterus)	0.00330645	0
1371	RGAG4	UEC	Uterine Endometrioid Carcinoma (Uterus)	0.0174037	0
1372	RIBC1	UEC	Uterine Endometrioid Carcinoma (Uterus)	0.0357804	0
1373	RPS6KA3	UEC	Uterine Endometrioid Carcinoma (Uterus)	3.20459e-07	1
1374	RPS6KA6	UEC	Uterine Endometrioid Carcinoma (Uterus)	0.00367484	0
1375	RRAGB	UEC	Uterine Endometrioid Carcinoma (Uterus)	0.002697	0
1376	SAGE1	UEC	Uterine Endometrioid Carcinoma (Uterus)	0.000680577	0
1377	SEPT6	UEC	Uterine Endometrioid Carcinoma (Uterus)	3.51958e-11	0
1378	SH3BGRL	UEC	Uterine Endometrioid Carcinoma (Uterus)	0.00855862	0
1379	SH3KBP1	UEC	Uterine Endometrioid Carcinoma (Uterus)	1.28875e-06	0
1380	SLC7A3	UEC	Uterine Endometrioid Carcinoma (Uterus)	0.0182786	0
1381	SLC9A7	UEC	Uterine Endometrioid Carcinoma (Uterus)	0.00479559	0
1382	SMARCA1	UEC	Uterine Endometrioid Carcinoma (Uterus)	2.09599e-09	0
1383	SMS	UEC	Uterine Endometrioid Carcinoma (Uterus)	0.00461719	0
1384	SNX12	UEC	Uterine Endometrioid Carcinoma (Uterus)	1.68862e-05	0
1385	STARD8	UEC	Uterine Endometrioid Carcinoma (Uterus)	0.000181002	0
1386	TAF1	UEC	Uterine Endometrioid Carcinoma (Uterus)	0.0011714	0
1387	TBC1D25	UEC	Uterine Endometrioid Carcinoma (Uterus)	0.00203958	0
1388	TBX22	UEC	Uterine Endometrioid Carcinoma (Uterus)	0.0220107	0
1389	TCEAL4	UEC	Uterine Endometrioid Carcinoma (Uterus)	1.65307e-05	0
1390	TCEAL5	UEC	Uterine Endometrioid Carcinoma (Uterus)	0.0365538	0
1391	TEX11	UEC	Uterine Endometrioid Carcinoma (Uterus)	0.0015004	0
1392	TFE3	UEC	Uterine Endometrioid Carcinoma (Uterus)	0.0248261	1
1393	THOC2	UEC	Uterine Endometrioid Carcinoma (Uterus)	0.0122941	0
1394	TLR8	UEC	Uterine Endometrioid Carcinoma (Uterus)	0.000744089	0
1395	TMEM255A	UEC	Uterine Endometrioid Carcinoma (Uterus)	0.0468364	0
1396	TMLHE	UEC	Uterine Endometrioid Carcinoma (Uterus)	3.74008e-09	0
1397	TSPAN7	UEC	Uterine Endometrioid Carcinoma (Uterus)	0.000324379	0
1398	UPRT	UEC	Uterine Endometrioid Carcinoma (Uterus)	0.000405077	0
1399	USP11	UEC	Uterine Endometrioid Carcinoma (Uterus)	0.00120237	0
1400	USP51	UEC	Uterine Endometrioid Carcinoma (Uterus)	0.000233657	0
1401	UTP14A	UEC	Uterine Endometrioid Carcinoma (Uterus)	6.92908e-10	0
1402	WDR44	UEC	Uterine Endometrioid Carcinoma (Uterus)	7.4829e-14	0
1403	WWC3	UEC	Uterine Endometrioid Carcinoma (Uterus)	0.0243102	0
1404	ZFX	UEC	Uterine Endometrioid Carcinoma (Uterus)	6.11883e-05	1
1405	ZMAT1	UEC	Uterine Endometrioid Carcinoma (Uterus)	0.00530977	0
1406	ZMYM3	UEC	Uterine Endometrioid Carcinoma (Uterus)	0.0015332	0
1407	ZNF280C	UEC	Uterine Endometrioid Carcinoma (Uterus)	0.00334439	0
1408	ZNF41	UEC	Uterine Endometrioid Carcinoma (Uterus)	0.000276927	0
1409	ZNF674	UEC	Uterine Endometrioid Carcinoma (Uterus)	0	0
1410	ZXDB	UEC	Uterine Endometrioid Carcinoma (Uterus)	0.0044446	1
1411	AFF2	ULMS	Uterine Leiomyosarcoma (Uterus)	0.0271858	0
1412	ALAS2	ULMS	Uterine Leiomyosarcoma (Uterus)	0.0271858	0
1413	ATRX	ULMS	Uterine Leiomyosarcoma (Uterus)	9.75651e-06	1
1414	FAM122B	ULMS	Uterine Leiomyosarcoma (Uterus)	0.00477489	0
1415	RPS6KA6	UM	Uveal Melanoma (Eye)	0.0273521	0
1416	ARHGEF6	UMEC	Mucoepidermoid Carcinoma of the Lung (Lung)	0.0154584	0
1417	DMD	UMEC	Mucoepidermoid Carcinoma of the Lung (Lung)	0.0194629	0
1418	GK	UMEC	Mucoepidermoid Carcinoma of the Lung (Lung)	4.60546e-05	0
1419	HDAC8	UMEC	Mucoepidermoid Carcinoma of the Lung (Lung)	0.000445535	0
1420	IGSF1	UMEC	Mucoepidermoid Carcinoma of the Lung (Lung)	0.000228615	0
1421	MAMLD1	UMEC	Mucoepidermoid Carcinoma of the Lung (Lung)	0.00108046	0
1422	NHS	UMEC	Mucoepidermoid Carcinoma of the Lung (Lung)	0.0274604	0
1423	PORCN	UMEC	Mucoepidermoid Carcinoma of the Lung (Lung)	0.0130865	0
1424	RPS6KA6	UMEC	Mucoepidermoid Carcinoma of the Lung (Lung)	0.00738275	0
1425	AFF2	USC	Uterine Serous Carcinoma/Uterine Papillary Serous Carcinoma (Uterus)	0.0222714	0
1426	AP1S2	USC	Uterine Serous Carcinoma/Uterine Papillary Serous Carcinoma (Uterus)	0.0359207	0
1427	ATP2B3	USC	Uterine Serous Carcinoma/Uterine Papillary Serous Carcinoma (Uterus)	0.0130293	0
1428	FRMD7	USC	Uterine Serous Carcinoma/Uterine Papillary Serous Carcinoma (Uterus)	0.0406204	0
1429	GK	USC	Uterine Serous Carcinoma/Uterine Papillary Serous Carcinoma (Uterus)	0.000730817	0
1430	GPC3	USC	Uterine Serous Carcinoma/Uterine Papillary Serous Carcinoma (Uterus)	0.0183554	0
1431	GPR64	USC	Uterine Serous Carcinoma/Uterine Papillary Serous Carcinoma (Uterus)	1.42784e-07	0
1432	KDM6A	USC	Uterine Serous Carcinoma/Uterine Papillary Serous Carcinoma (Uterus)	0.0108867	1
1433	KLHL13	USC	Uterine Serous Carcinoma/Uterine Papillary Serous Carcinoma (Uterus)	1.2049e-06	0
1434	MAP7D2	USC	Uterine Serous Carcinoma/Uterine Papillary Serous Carcinoma (Uterus)	0.0044522	0
1435	MCF2	USC	Uterine Serous Carcinoma/Uterine Papillary Serous Carcinoma (Uterus)	2.41214e-05	0
1436	MID1	USC	Uterine Serous Carcinoma/Uterine Papillary Serous Carcinoma (Uterus)	0.0199104	0
1437	NHS	USC	Uterine Serous Carcinoma/Uterine Papillary Serous Carcinoma (Uterus)	0.000461714	0
1438	NLGN3	USC	Uterine Serous Carcinoma/Uterine Papillary Serous Carcinoma (Uterus)	0.00194389	0
1439	VSIG1	USC	Uterine Serous Carcinoma/Uterine Papillary Serous Carcinoma (Uterus)	0.0324968	0
1440	ZNF674	USC	Uterine Serous Carcinoma/Uterine Papillary Serous Carcinoma (Uterus)	2.11408e-05	0
1441	DACH2	UTUC	Upper Tract Urothelial Carcinoma (Urinary Tract)	0.000471683	0
1442	KDM5C	UTUC	Upper Tract Urothelial Carcinoma (Urinary Tract)	0.0197757	1
1443	KDM6A	UTUC	Upper Tract Urothelial Carcinoma (Urinary Tract)	0	1
1444	RBMX	UTUC	Upper Tract Urothelial Carcinoma (Urinary Tract)	0.000695368	0
1445	SLC25A14	UTUC	Upper Tract Urothelial Carcinoma (Urinary Tract)	0.000319689	0
1446	KLHL13	VSC	Squamous Cell Carcinoma of the Vulva/Vagina (Vulva/Vagina)	6.67672e-09	0
1447	NLGN3	VSC	Squamous Cell Carcinoma of the Vulva/Vagina (Vulva/Vagina)	0.0261384	0
1448	CDKL5	[Not Available]		0.00674884	0
1449	FAM122C	[Not Available]		0.00339707	0
1450	GABRE	[Not Available]		0.000188412	0
1451	GK	[Not Available]		0.0167604	0
1452	ITM2A	[Not Available]		0.011598	0
1453	PCDH11X	[Not Available]		0.00228972	0
1454	PDZD4	[Not Available]		0.000303141	0
1455	SMARCA1	[Not Available]		0.00228972	0
1456	ZNF185	[Not Available]		0.00399468	0
