# Supplementary material for: A new deep learning technique reveals the exclusive functional contributions of individual cancer mutations
Source: J Biol Chem. 2022 Jun 24;298(8):102177. doi: 10.1016/j.jbc.2022.102177 (PMC9304782; doi:10.1016/j.jbc.2022.102177)
Supplement: Supplementary File 4 [file mmc4.xlsx]

## Sheet: Description
	Gene	Name of gene found significant in the most cancers (>=10) as per BLAC score.
	PMID	PMID of literature where similar result were reported.
	Lit Cancer	Name of the cancer where gene found significant in literature.

## Sheet: litreview
Gene	PMID	Lit Cancer
DMD	33188621	Uterus, Stomach, Prostate, Lymphoid, Lung, Head & Neck, Breast, Bowel
AFF2	30146351 30761181	Breast
MID1
IGSF1	31343762 25527509	Thyroid, Pituitary gland
MCF2
PCDH11X
HEPH	34094919	Lung
GPR64	31412816	Uterus
KLHL13	31310629	Head & Neck
ZNF41	25421577 27411336	Breast
RPS6KA6 (RSK4)	32396532 27540520 21372219 32095082 30579335 32703488	Stomach, Myeloid, Uterus, Bowel, Brain
ARHGAP36	33999959 33112823	Thyroid, Brain, Bowel
OFD1	https://www.spandidos-publications.com/10.3892/ol.2022.13334	Uterus
CNKSR2	34800437 29534682	Breast
ARHGEF9	31283007	Liver
WDR44
NHS
PLS3	34348730 30675305	Stomach, Pancreas, Myeloid
FMR1	24092663 30736860 29144507	Liver, Breast, Lung, Stomach
SAGE1	34465596 26252478	Lung, Breast
GK
GYG2
L1CAM	31455004 32588424 34645505	Breast, Stomach, Ovary
HDAC6	21076528	Multiple cancers
