# Supplementary material for: A new deep learning technique reveals the exclusive functional contributions of individual cancer mutations
Source: J Biol Chem. 2022 Jun 24;298(8):102177. doi: 10.1016/j.jbc.2022.102177 (PMC9304782; doi:10.1016/j.jbc.2022.102177)
Supplement: Supplementary File 5 [file mmc5.txt]

# Significant genes in different cancers.
cancer	genes	counts
AASTR	ATRX	1
ACBC	ABCB7,KDM6A	2
ACC	AMELX,BTK,CD99,CSF2RA,CSTF2,DMD,FGF13,GAB3,GPR50,GPR64,GPRASP2,HDHD1,IQSEC2,ITM2A,KLHL13,MTMR1,NDUFB11,PNCK,PPP1R3F,RBM10,SEPT6,WDR44	22
ACRM	ARHGAP6,MID1,MORC4	3
ACYC	ATP11C,KDM6A,RBM10,SEPT6,ZMYM3	5
ADNOS	BTK	1
ALCL	AR	1
AM	KLHL13,L1CAM	2
AML	AMELX,ARHGAP6,FAM122B,FGF13,KLHL13,PSMD10,SMC1A,STAG2	8
AMLCEBPA	OGT	1
AMLGATA2MECOM	ZNF41	1
AMLMRC	BCOR,ENOX2,SAGE1,STAG2,WDR44,WDR45	6
AMLNOS	BCORL1,FGF13,NXF3,PHF6	4
AMLNPM1	ARSE,PCDH11X,STAG2	3
AMLRGA	ZNF41	1
AMPCA	CUL4B,DMD,GLRA2,IGSF1,OFD1,PCDH11X,SLC6A8,TRO	8
AODG	KDM6A	1
APLPMLRARA	FAM104B	1
AWM	PHF6,STAG2	2
BCC	AFF2,ALG13,AR,ARHGAP6,ARHGEF6,ATRX,CHRDL1,CSF2RA,CUL4B,DDX3X,DKC1,DMD,FMR1,GK,HDAC8,IDS,KLHL13,MAP7D3,NLGN4X,NONO,PDZD4,PHF6,PJA1,PPEF1,SEPT6,SH3KBP1,SLC9A7,SRPK3,VSIG4,ZNF185,ZNF41	31
BLADDER	CXorf23,IL13RA2,KDM6A,MCF2,OGT,PCDH11X	6
BLCA	ABCB7,AFF2,AMMECR1,AR,ARHGAP6,ARHGEF9,BCORL1,CCDC120,CNKSR2,CUL4B,DHRSX,DIAPH2,DLG3,ENOX2,FAM127B,GAB3,GPR173,GPR64,GSPT2,IDH3G,IL3RA,IRS4,ITM2A,KDM6A,MAGEA11,MAGEB1,MAGED2,MID1,MTM1,MTMR1,NAA10,NAP1L3,NGFRAP1,OFD1,PGK1,PHF6,PHKA1,PPEF1,PRAF2,RBMX2,RGN,RIPPLY1,RPS6KA3,SLC25A14,SMARCA1,STAG2,TAF7L,TBL1X,TEX11,TFE3,TKTL1,TRO,VCX3B,WDR44,WDR45,ZMYM3,ZNF41	57
BLL	DMD,HDAC6,OFD1	3
BRCA	ATP6AP1,CD99,CXorf58,EDA2R,GLA,HEPH,MST4,PLS3,RPS6KA6,SSR4,TGIF2LX,UPF3B	12
BRCANOS	ARHGAP4,NHS,NHSL2	3
BRCNOS	GPR64	1
CCLC	ARHGAP6	1
CCRCC	BHLHB9,FAM122C,MID1,PDK3,PRPS1,SATL1,TMEM185A,TSPAN6	8
CEMU	ARHGEF9	1
CESC	ABCB7,CD99L2,DDX3X,GPR64,GYG2,IGSF1,IL13RA2,IQSEC2,NKRF,SEPT6,TFE3,UXT,WDR44,ZMYM3	14
CHRCC	IGSF1,KLHL13,PJA1,TRO	4
CLLSLL	CNKSR2,CUL4B,DMD,MAGEC1	4
COAD	ACSL4,AMOT,ASB9,ATP1B4,AVPR2,CASK,CCDC160,CUL4B,CXorf22,DLG3,FAM127B,FAM199X,FAM9B,FMR1,GNL3L,GPC3,GPC4,GPR34,GPR64,GRIA3,GYG2,KDM6A,LAS1L,NLGN3,PAK3,PCDH11X,PORCN,PQBP1,RGAG1,SAGE1,SMARCA1,SRPX,STAG2,TCEANC,TSC22D3,ZC4H2,ZFX,ZNF182	38
COADREAD	AVPR2,GPM6B,KDM6A,SH2D1A,SMS,SNX12	6
CSCC	PAK3,SEPT6,ZNF41	3
DASTR	ATRX	1
DDLS	ATRX,FOXP3,SLC38A5,SOX3	4
DESM	KDM6A	1
DIFG	AIFM1,ALG13,ARHGAP36,ATRX,CCNB3,CHRDL1,CUL4B,GAB3,HDAC6,KLHL13,LAS1L,MID1,PAK3,PORCN,SLC25A14,TAZ,ZFX,ZNF280C,ZNF41	19
DLBCLNOS	AFF2,DDX3X,DMD,HEPH,MAP7D2,MCF2,MID1,MTMR1,OGT,PHF6,PIM2,PPEF1,SMARCA1,TRPC5,UBE2A,ZNF185	16
DMBL	AFF2	1
DSTAD	ARHGAP36,CCDC120,IL13RA2,MAP7D3,NLGN4X,PCDH19,PRPS1,SMARCA1	8
ECAD	NXT2,OTUD5	2
EGC	DMD	1
ES	DMD	1
ESCA	AFF2,AR,ARAF,ARHGEF9,ATP1B4,CENPI,CXorf56,CYLC1,DIAPH2,DMD,FGF13,GAB3,HEPH,KDM6A,KLF8,KLHL4,LAS1L,MAOB,MCF2,MID1,MID2,OFD1,PASD1,PFKFB1,PLS3,PQBP1,RBM10,RPL10,RRAGB,SAGE1,STAG2,TBX22,TEX11,TMEM255A,TRO,ZDHHC15,ZNF75D	37
ESCC	ABCB7,AMOT,CAPN6,CCNB3,CSTF2,DGKK,GRIA3,KDM6A,MAGEC1,MAMLD1,MAOB,MAP7D2,MOSPD2,NHSL2,NLGN3,NXF3,OFD1,PJA1,PNCK,RAP2C,RPS6KA6,SLITRK2,UPF3B,ZNF41	24
GB	GPR64,KLHL13,ZNF185	3
GBC	RBM10	1
GBM	ACE2,AFF2,ARSD,CASK,HEPH,KLHL13,LAS1L,MAMLD1,OFD1,PCDH19,PDHA1,RBM10,STAG2,VCX3B,ZNF674,ZRSR2	16
GCB	CNKSR2,DDX3X,DMD,GPR64,SLC35A2,TRPC5,ZNF185	7
HCC	AR,ARHGAP36,ARHGAP4,CXorf38,CYBB,DMD,EDA2R,IGSF1,MSL3,NHS,NLGN3,NLGN4X,PCDH11X,PCDH19,PLS3,RPS6KA6,SMS,SRPK3,TRO,ZDHHC9	20
HCCIHCH	ZNF185	1
HEAD_NECK	DMD	1
HNSC	ABCB7,AFF2,AIFM1,AKAP4,AMELX,AR,ARHGAP36,ARHGEF6,ASMTL,ATP11C,ATRX,CENPI,CHRDL1,CLCN5,CNKSR2,CUL4B,DCAF12L2,DDX3X,DIAPH2,DKC1,DMD,ELK1,ENOX2,FOXP3,G6PD,GAB3,GK,GPC3,GPR64,GRIA3,GRIPAP1,HDAC6,HEPH,HS6ST2,IGSF1,KDM6A,KLHL13,KLHL4,L1CAM,LPAR4,MAGEA11,MID1,MOSPD1,NHS,OFD1,PCDH11X,PFKFB1,PHKA1,PHKA2,PJA1,PLP1,PLS3,PNCK,POLA1,PPEF1,PPP1R3F,RGAG1,RPS6KA3,RPS6KA6,SAGE1,SH3KBP1,SLC6A14,SLC9A6,SRPX,SYP,TAZ…	74
IDC	ALAS2,ARHGAP4,ARHGEF9,CASK,CCDC120,CUL4B,CXorf58,DDX3X,DMD,FAM9B,FMR1,KDM6A,MAP7D3,MID1,OGT,PDHA1,PFKFB1,PRKX,PRRG1,RIBC1,RPS6KA3,SH3KBP1,SLC9A6,TAZ,WDR44,ZNF711	26
IHCH	ARHGAP36,CASK,GLRA2,GYG2,MAGED1,MAOB,RPS6KA3,ZNF449	8
ILC	ACOT9,AFF2,CHIC1,CNKSR2,CSTF2,CXorf48,CXorf58,DMD,IGSF1,KDM6A,MCF2,NGFRAP1,RPS6KA6,ZMYM3	14
ISTAD	PCDH11X,SAGE1	2
LIAD	AKAP4,ASB9,CNKSR2,DMD,GPR64,HDAC6,MAP3K15,MID1,PCDH11X,ZNF41	10
LMS	AFF2,ALAS2,ATRX,DMD,FAM122B,MCF2,PHF6,RBBP7	8
LUAD	ABCB7,ACE2,ACSL4,AFF2,AIFM1,AKAP14,AKAP4,ALAS2,ALG13,APEX2,APOOL,AR,ARHGAP36,ARHGEF6,ARHGEF9,ARMCX5,ARSE,ATP1B4,ATP6AP2,ATRX,BTK,CCDC120,CD40LG,CD99,CFP,CHM,CHRDL1,CLIC2,CSF2RA,CSTF2,CXCR3,CYBB,CYLC1,DACH2,DMD,EDA2R,FAM104B,FAM46D,FANCB,FMR1,FRMPD4,GDI1,GDPD2,GK,GPC3,GPR50,GPR64,GRIPAP1,GYG2,HDHD1,HEPH,IGSF1,IL2RG,IRAK1,L1CAM,LAMP2,LANCL3,LAS1L,LUZP4,MAGEA11,MAGEA3,MAGEB16,MAGEC1,MAGED2,MAGIX,MCF…	112
LUAS	ACOT9,BEND2,KLHL4,MORC4,NHS,NLGN4X,RIBC1,TEX13A	8
LUNE	ATG4A,FAM3A,KLHL13,NONO,OTUD5,SAGE1,SERPINA7	7
LUSC	ACOT9,AFF2,AMOT,AR,ARHGAP36,ARHGEF6,ARHGEF9,ARSH,ASB11,ASMTL,ATP1B4,AVPR2,CD99,CENPI,CFP,CHRDL1,CNKSR2,CXorf36,CXorf65,CYBB,DACH2,DCAF12L2,DGKK,DUSP9,FAM104B,FAM120C,FGF13,FMR1,FRMD7,FRMPD4,GLRA2,GPC3,GPR64,GRIA3,GYG2,HEPH,HS6ST2,IDS,IGSF1,IL13RA1,IL1RAPL2,KDM6A,L1CAM,MAGEA11,MID1,MTM1,NAA10,NAP1L3,NKAP,NLGN3,OCRL,OFD1,OGT,OPN1LW,OTUD5,P2RY8,PAGE1,PAK3,PCDH11X,PCYT1B,PDZD4,PFKFB1,PGRMC1,PHEX,PHF8…	96
MACR	ARHGEF6,FAM127B,GPM6B,HDAC6,HDAC8,HSD17B10,IDS,MAGEA11,MCF2,MORC4,PCDH11X,PLS3,PTCHD1,RBM10,SMS,STAG2,ZNF449	17
MBL	DDX3X,VSIG4	2
MDLC	RPS6KA6	1
MEL	ARHGAP36,ASMT,ATP1B4,ATP6AP2,CASK,DACH2,DDX3X,GAB3,GPC3,HDAC8,IGSF1,MCF2,PIGA,RGN,SLC25A14,WDR44	16
MFH	ALG13,ATRX,CSF2RA,UBQLN2,ZNF185	5
MFS	DDX3X,EDA,IGSF1	3
MPN	PHF6	1
MPNST	AFF2,FMR1,KLF8,ZC4H2	4
MSTAD	AFF2,CD99L2,FMR1,L1CAM,MAP3K15,PCDH11X	6
MUP	MCF2,SLC25A14	2
NBL	DACH2	1
NSCLC	AFF2,AIFM1,ALAS2,ALG13,AR,ARAF,ARHGAP4,ARHGEF6,ASB9,CAPN6,CHRDL1,CXorf22,DACH2,DDX26B,DMD,EDA2R,FGD1,FTSJ1,GYG2,IGSF1,IQSEC2,KLF8,LPAR4,MAGEB4,MAGEC3,NHS,NLGN4X,NXF3,PABPC5,PCDH19,RBM10,RPL36A-HNRNPH2,SLITRK2,SMARCA1,SMC1A,THOC2,TREX2,TRPC5,UPF3B,VSIG1,ZC4H2,ZNF449,ZNF75D	43
NSCLCPD	DACH2,DMD,GYG2,PQBP1	4
NSGCT	DMD,ZNF41	2
OAST	ATRX	1
ODG	ATRX,PHF8,PORCN,SLC35A2,TMEM164	5
OVARY	HEPH	1
PAAD	AFF2,AIFM1,ARHGAP6,ARHGEF9,ASB9,CCDC120,CNKSR2,DDX3X,DIAPH2,FRMD7,GPC3,GPM6B,IGSF1,KDM6A,LAMP2,MAP3K15,MID1,MTM1,PDHA1,PFKFB1,PRPS1,RPS6KA6,SLC35A2,ZMYM3	24
PCM	MID1,PQBP1	2
PDC	ATP2B3,L1CAM,PJA1,ZNF185	4
PGNG	MTM1	1
PHC	CSF2RA,ENOX2,ERCC6L,IQSEC2	4
PHCH	PHKA1	1
PLBMESO	CHRDL1	1
PLEMESO	CCDC120,MCF2	2
PRAD	AFF2,AMOT,ARHGAP36,BRS3,CAPN6,CCDC120,CHM,DMD,FRMD7,FRMPD4,GPC4,HDAC6,HS6ST2,IGSF1,KDM6A,L1CAM,MAGEC1,MAP7D3,NLGN3,OCRL,PHKA1,RRAGB,TAZ	23
PRCC	ARHGAP6,ARR3,CSF2RA,DACH2,KDM6A,MID1,NAA10,PHF8,PQBP1,SNX12,ZMYM3	11
PRNE	KDM6A	1
PROSTATE	AR,CNKSR2,CSF2RA	3
PSCC	AFF2	1
READ	AFF2,ALAS2,ATRX,AWAT2,DCX,DMD,FAM9B,FGF13,GABRA3,GPR64,HDX,HEPH,IGSF1,IQSEC2,L1CAM,MBNL3,MCF2,MID1,PAK3,PHKA1,PLS3,PPEF1,SEPT6,SLC25A14,SMARCA1,SRPX,SYN1,TEX11,TLR8,TMLHE,TSPAN6,USP51,VSIG1,ZXDA	34
SCBC	MCF2	1
SCLC	HEPH,KDM6A	2
SCUP	AFF2	1
SKAC	ARHGEF9,RBM10,TAZ	3
SKCM	ABCB7,AFF2,ALAS2,ALG13,AR,ARHGAP6,ARHGEF6,ARHGEF9,ARSE,ASB9,ATP1B4,ATP2B3,ATP6AP2,ATRX,BEND2,CAPN6,CASK,CCDC120,CCNB3,CDK16,CDKL5,CDR1,CENPI,CLIC2,CNKSR2,CSF2RA,CXorf23,CYBB,CYLC1,DDX3X,DIAPH2,DLG3,DMD,EGFL6,ENOX2,FAM122B,FMR1,FRMPD4,GAB3,GABRE,GK,GRIA3,GYG2,HDAC6,HEPH,HS6ST2,IGSF1,ITM2A,KDM6A,KLHL13,LAMP2,LAS1L,LPAR4,MAGEA1,MAGEC3,MAGED2,MAOB,MAP3K15,MAP7D2,MCF2,MED14,MID1,MOSPD1,MST4,MTM1,MTMR1…	128
SKLMM	AFF2,DMD,FOXP3,GK,IGSF1,NLGN4X	6
SNSC	PORCN	1
SOC	ARHGAP36,DACH2,GK,HDAC6,HDAC8,MCF2,MID1,NXF3,PAK3,PLP1,TAZ,TRMT2B,TSPAN7	13
SS	HEPH	1
SSRCC	DMD	1
STAD	ALG13,AR,ATP2B3,CXorf56,DMD,FAM122C,FMR1,MAOA,MAP3K15,MAP7D2,MID1,MST4,NKAP,NXF3,OPHN1,PCDH11X,PJA1,PLP1,RBM10,SAGE1,SMS,TSC22D3,ZNF280C,ZNF674	24
STMYEC	MCF2	1
SYNS	ACSL4,NXT2	2
THPA	GYG2,SLC6A8,ZNF41	3
THYM	AFF2,CENPI,GRIPAP1,MPP1,RPS6KA6	5
TLL	PORCN	1
TMN	HEPH,KDM6A	2
TSTAD	AFF2,CASK,L1CAM,MAOB,MAP3K15,MID1,NLGN4X,OFD1,PCDH11X	9
TYST	PQBP1	1
UCS	ABCB7,AFF2,AKAP4,AP1S2,ARHGEF9,ASB9,CASK,CENPI,CSF2RA,CUL4B,DMD,GAB3,GK,HDAC6,HDAC8,IDS,MAP7D2,MID1,OCRL,OPHN1,PHF6,PLS3,PPEF1,PPP1R3F,SMARCA1,ZFX,ZNF41,ZNF674	28
UCU	KDM6A	1
UEC	ABCB7,ACE2,ACSL4,AFF2,AIFM1,AKAP14,AKAP4,ALG13,AP1S2,APOOL,AR,ARHGAP36,ARHGAP6,ARHGEF6,ARHGEF9,ARL13A,ARSE,ATP11C,ATP2B3,ATP6AP1,ATRX,BCAP31,BGN,BRS3,BRWD3,BTK,CAPN6,CASK,CCNB3,CD99L2,CDK16,CENPI,CHRDL1,CLCN5,CLIC2,CNKSR2,CTAG2,CXorf30,CYLC1,DDX26B,DDX53,DIAPH2,DLG3,DMD,EDA2R,EGFL6,ENOX2,FAM122B,FMR1,FOXP3,FRMPD4,GAB3,GK,GPC3,GPR64,GPRASP1,GYG2,HDAC6,HDX,HEPH,HMGB3,IDS,IGSF1,IKBKG,IL2RG,IQSEC2,KL…	150
ULMS	AFF2,ALAS2,ATRX,FAM122B	4
UM	RPS6KA6	1
UMEC	ARHGEF6,DMD,GK,HDAC8,IGSF1,MAMLD1,NHS,PORCN,RPS6KA6	9
USC	AFF2,AP1S2,ATP2B3,FRMD7,GK,GPC3,GPR64,KDM6A,KLHL13,MAP7D2,MCF2,MID1,NHS,NLGN3,VSIG1,ZNF674	16
UTUC	DACH2,KDM5C,KDM6A,RBMX,SLC25A14	5
VSC	KLHL13,NLGN3	2
