# Supplementary material for: A new deep learning technique reveals the exclusive functional contributions of individual cancer mutations
Source: J Biol Chem. 2022 Jun 24;298(8):102177. doi: 10.1016/j.jbc.2022.102177 (PMC9304782; doi:10.1016/j.jbc.2022.102177)
Supplement: Supplementary File 6 [file mmc6.xls]

## Sheet: ONKOKB
#List of driver genes on chromosome X found in different driver databases.
GENE	TYPE	SOURCE
AMER1	TSG	oncoKB/intogene
AR	ONCOGENE	oncoKB/intogene/cgi
ARAF	ONCOGENE	oncoKB/intogene/cgi
ATP2B3		oncoKB
ATP6AP1		oncoKB
ATRX	TSG	oncoKB/intogene
BCOR	TSG	oncoKB/intogene
BCORL2	TSG	oncoKB/intogene
BTK	ONCOGENE	oncoKB/intogene/cgi
CCNB3	ONCOGENE	oncoKB
CRLF2	ONCOGENE	oncoKB/cgi
DCAF12L2		intogene
DDX3X	TSG	oncoKB/intogene
DUSP9		oncoKB
EIF1AX		oncoKB/intogene
ELF4		oncoKB/intogene
FOXO4		oncoKB
GATA1		oncoKB/intogene/cgi
GPC3		oncoKB/cgi
IRAK1		intogene
IRS4		intogene
KDM5C	TSG	oncoKB/intogene/cgi
KDM6A	TSG	oncoKB/intogene
LPAR4		intogene
MAGED1		oncoKB
MED12	ONCOGENE/TSG	oncoKB/intogene/cgi
MSN		oncoKB/intogene
MTCP1		oncoKB/intogene
NONO		oncoKB/intogene
NRK		intogene
P2RY8	TSG	oncoKB/intogene
PAK3		oncoKB
PHF6	TSG	oncoKB/intogene
PIGA	TSG	oncoKB
RBM10	TSG	oncoKB/intogene
RPL10		oncoKB/intogene
RPS6KA3		intogene
SEPTIN6		oncoKB
SMARCA1		oncoKB/intogene
SMC1A	TSG	oncoKB/intogene
SSX1		oncoKB
SSX2		oncoKB
SSX4		oncoKB
STAG2	TSG	oncoKB/intogene
TAF1		oncoKB
TFE3	ONCOGENE	oncoKB
UBE2A		intogene
USP9X		intogene
WAS		oncoKB/intogene
WDR45		intogene
XIAP	ONCOGENE	oncoKB
ZFX		intogene
ZMYM3		oncoKB
ZRSR2		oncoKB
ZXDB		intogene
