# Supplementary material for: A new deep learning technique reveals the exclusive functional contributions of individual cancer mutations
Source: J Biol Chem. 2022 Jun 24;298(8):102177. doi: 10.1016/j.jbc.2022.102177 (PMC9304782; doi:10.1016/j.jbc.2022.102177)
Supplement: Supplementary File 7 [file mmc7.xlsx]

## Sheet: SNP
	Codon Switch	Freq	This sheet contains the codon switch frequency of condon switches with only one alteration.
0	AAA->AAC	290	Average Frequency All	495.292
1	AAA->AAT	160	Average Nonzero Freq	495.292
2	AAA->AAG	1199
3	AAA->ACA	286
4	AAA->ATA	176
5	AAA->AGA	991
6	AAA->CAA	268
7	AAA->TAA	22
8	AAA->GAA	794
9	AAC->AAA	430
10	AAC->AAT	2548
11	AAC->AAG	266
12	AAC->ACC	162
13	AAC->ATC	133
14	AAC->AGC	1252
15	AAC->CAC	149
16	AAC->TAC	82
17	AAC->GAC	466
18	AAT->AAA	299
19	AAT->AAC	1279
20	AAT->AAG	170
21	AAT->ACT	145
22	AAT->ATT	167
23	AAT->AGT	2148
24	AAT->CAT	283
25	AAT->TAT	137
26	AAT->GAT	590
27	AAG->AAA	2178
28	AAG->AAC	477
29	AAG->AAT	441
30	AAG->ACG	303
31	AAG->ATG	185
32	AAG->AGG	1338
33	AAG->CAG	318
34	AAG->TAG	48
35	AAG->GAG	724
36	ACA->AAA	216
37	ACA->ACC	355
38	ACA->ACT	217
39	ACA->ACG	1237
40	ACA->ATA	994
41	ACA->AGA	343
42	ACA->CCA	105
43	ACA->TCA	132
44	ACA->GCA	842
45	ACC->AAC	561
46	ACC->ACA	520
47	ACC->ACT	2325
48	ACC->ACG	583
49	ACC->ATC	1156
50	ACC->AGC	361
51	ACC->CCC	88
52	ACC->TCC	208
53	ACC->GCC	763
54	ACT->AAT	219
55	ACT->ACA	215
56	ACT->ACC	706
57	ACT->ACG	403
58	ACT->ATT	1040
59	ACT->AGT	438
60	ACT->CCT	141
61	ACT->TCT	235
62	ACT->GCT	943
63	ACG->AAG	118
64	ACG->ACA	2379
65	ACG->ACC	178
66	ACG->ACT	254
67	ACG->ATG	2170
68	ACG->AGG	133
69	ACG->CCG	27
70	ACG->TCG	57
71	ACG->GCG	155
72	ATA->AAA	54
73	ATA->ACA	529
74	ATA->ATC	93
75	ATA->ATT	87
76	ATA->ATG	413
77	ATA->AGA	67
78	ATA->CTA	87
79	ATA->TTA	173
80	ATA->GTA	1007
81	ATC->AAC	184
82	ATC->ACC	429
83	ATC->ATA	644
84	ATC->ATT	1949
85	ATC->ATG	464
86	ATC->AGC	106
87	ATC->CTC	274
88	ATC->TTC	241
89	ATC->GTC	1466
90	ATT->AAT	125
91	ATT->ACT	1127
92	ATT->ATA	188
93	ATT->ATC	531
94	ATT->ATG	233
95	ATT->AGT	120
96	ATT->CTT	168
97	ATT->TTT	230
98	ATT->GTT	1525
99	ATG->AAG	175
100	ATG->ACG	1400
101	ATG->ATA	1147
102	ATG->ATC	186
103	ATG->ATT	320
104	ATG->AGG	220
105	ATG->CTG	305
106	ATG->TTG	435
107	ATG->GTG	2253
108	AGA->AAA	555
109	AGA->ACA	329
110	AGA->ATA	243
111	AGA->AGC	138
112	AGA->AGT	127
113	AGA->AGG	530
114	AGA->CGA	145
115	AGA->TGA	22
116	AGA->GGA	486
117	AGC->AAC	1161
118	AGC->ACC	279
119	AGC->ATC	221
120	AGC->AGA	385
121	AGC->AGT	2171
122	AGC->AGG	238
123	AGC->CGC	143
124	AGC->TGC	142
125	AGC->GGC	593
126	AGT->AAT	978
127	AGT->ACT	422
128	AGT->ATT	176
129	AGT->AGA	116
130	AGT->AGC	645
131	AGT->AGG	169
132	AGT->CGT	152
133	AGT->TGT	152
134	AGT->GGT	766
135	AGG->AAG	749
136	AGG->ACG	186
137	AGG->ATG	103
138	AGG->AGA	942
139	AGG->AGC	184
140	AGG->AGT	247
141	AGG->CGG	186
142	AGG->TGG	66
143	AGG->GGG	416
144	CAA->AAA	327
145	CAA->CAC	197
146	CAA->CAT	114
147	CAA->CAG	1497
148	CAA->CCA	116
149	CAA->CTA	115
150	CAA->CGA	520
151	CAA->TAA	164
152	CAA->GAA	365
153	CAC->AAC	105
154	CAC->CAA	263
155	CAC->CAT	2037
156	CAC->CAG	326
157	CAC->CCC	169
158	CAC->CTC	119
159	CAC->CGC	503
160	CAC->TAC	762
161	CAC->GAC	110
162	CAT->AAT	143
163	CAT->CAA	146
164	CAT->CAC	1141
165	CAT->CAG	90
166	CAT->CCT	142
167	CAT->CTT	178
168	CAT->CGT	1093
169	CAT->TAT	621
170	CAT->GAT	128
171	CAG->AAG	417
172	CAG->CAA	1739
173	CAG->CAC	587
174	CAG->CAT	510
175	CAG->CCG	273
176	CAG->CTG	227
177	CAG->CGG	1397
178	CAG->TAG	339
179	CAG->GAG	559
180	CCA->ACA	387
181	CCA->CAA	257
182	CCA->CCC	334
183	CCA->CCT	248
184	CCA->CCG	1476
185	CCA->CTA	795
186	CCA->CGA	253
187	CCA->TCA	949
188	CCA->GCA	564
189	CCC->ACC	443
190	CCC->CAC	312
191	CCC->CCA	396
192	CCC->CCT	2319
193	CCC->CCG	743
194	CCC->CTC	883
195	CCC->CGC	314
196	CCC->TCC	1254
197	CCC->GCC	336
198	CCT->ACT	486
199	CCT->CAT	228
200	CCT->CCA	244
201	CCT->CCC	772
202	CCT->CCG	326
203	CCT->CTT	1033
204	CCT->CGT	377
205	CCT->TCT	1310
206	CCT->GCT	441
207	CCG->ACG	59
208	CCG->CAG	146
209	CCG->CCA	2708
210	CCG->CCC	169
211	CCG->CCT	356
212	CCG->CTG	1887
213	CCG->CGG	190
214	CCG->TCG	236
215	CCG->GCG	82
216	CTA->ATA	88
217	CTA->CAA	66
218	CTA->CCA	181
219	CTA->CTC	146
220	CTA->CTT	87
221	CTA->CTG	969
222	CTA->CGA	36
223	CTA->TTA	490
224	CTA->GTA	214
225	CTC->ATC	172
226	CTC->CAC	77
227	CTC->CCC	217
228	CTC->CTA	285
229	CTC->CTT	1795
230	CTC->CTG	648
231	CTC->CGC	108
232	CTC->TTC	972
233	CTC->GTC	407
234	CTT->ATT	188
235	CTT->CAT	98
236	CTT->CCT	254
237	CTT->CTA	88
238	CTT->CTC	427
239	CTT->CTG	162
240	CTT->CGT	92
241	CTT->TTT	673
242	CTT->GTT	260
243	CTG->ATG	332
244	CTG->CAG	178
245	CTG->CCG	662
246	CTG->CTA	1951
247	CTG->CTC	685
248	CTG->CTT	599
249	CTG->CGG	217
250	CTG->TTG	1951
251	CTG->GTG	668
252	CGA->AGA	391
253	CGA->CAA	2185
254	CGA->CCA	123
255	CGA->CTA	179
256	CGA->CGC	71
257	CGA->CGT	70
258	CGA->CGG	173
259	CGA->TGA	841
260	CGA->GGA	203
261	CGC->AGC	178
262	CGC->CAC	3196
263	CGC->CCC	102
264	CGC->CTC	347
265	CGC->CGA	135
266	CGC->CGT	929
267	CGC->CGG	146
268	CGC->TGC	2950
269	CGC->GGC	169
270	CGT->AGT	152
271	CGT->CAT	2403
272	CGT->CCT	104
273	CGT->CTT	211
274	CGT->CGA	35
275	CGT->CGC	194
276	CGT->CGG	67
277	CGT->TGT	1924
278	CGT->GGT	152
279	CGG->AGG	388
280	CGG->CAG	3429
281	CGG->CCG	191
282	CGG->CTG	268
283	CGG->CGA	600
284	CGG->CGC	141
285	CGG->CGT	173
286	CGG->TGG	3291
287	CGG->GGG	226
288	TAA->AAA	5
289	TAA->CAA	9
290	TAA->TAC	8
291	TAA->TAT	4
292	TAA->TAG	13
293	TAA->TCA	2
294	TAA->TTA	1
295	TAA->TGA	68
296	TAA->GAA	2
297	TAC->AAC	82
298	TAC->CAC	393
299	TAC->TAA	80
300	TAC->TAT	2148
301	TAC->TAG	59
302	TAC->TCC	75
303	TAC->TTC	99
304	TAC->TGC	539
305	TAC->GAC	45
306	TAT->AAT	83
307	TAT->CAT	422
308	TAT->TAA	35
309	TAT->TAC	1354
310	TAT->TAG	23
311	TAT->TCT	127
312	TAT->TTT	214
313	TAT->TGT	1129
314	TAT->GAT	62
315	TAG->AAG	2
316	TAG->CAG	9
317	TAG->TAA	24
318	TAG->TAC	3
319	TAG->TAT	1
320	TAG->TCG	1
321	TAG->TTG	5
322	TAG->TGG	14
323	TAG->GAG	2
324	TCA->ACA	170
325	TCA->CCA	310
326	TCA->TAA	39
327	TCA->TCC	259
328	TCA->TCT	117
329	TCA->TCG	787
330	TCA->TTA	624
331	TCA->TGA	72
332	TCA->GCA	119
333	TCC->ACC	196
334	TCC->CCC	355
335	TCC->TAC	311
336	TCC->TCA	260
337	TCC->TCT	2057
338	TCC->TCG	363
339	TCC->TTC	752
340	TCC->TGC	373
341	TCC->GCC	195
342	TCT->ACT	209
343	TCT->CCT	485
344	TCT->TAT	201
345	TCT->TCA	133
346	TCT->TCC	728
347	TCT->TCG	163
348	TCT->TTT	719
349	TCT->TGT	525
350	TCT->GCT	184
351	TCG->ACG	24
352	TCG->CCG	69
353	TCG->TAG	22
354	TCG->TCA	1907
355	TCG->TCC	192
356	TCG->TCT	196
357	TCG->TTG	1315
358	TCG->TGG	119
359	TCG->GCG	21
360	TTA->ATA	93
361	TTA->CTA	269
362	TTA->TAA	6
363	TTA->TCA	153
364	TTA->TTC	64
365	TTA->TTT	98
366	TTA->TTG	400
367	TTA->TGA	35
368	TTA->GTA	114
369	TTC->ATC	90
370	TTC->CTC	342
371	TTC->TAC	100
372	TTC->TCC	240
373	TTC->TTA	276
374	TTC->TTT	1867
375	TTC->TTG	245
376	TTC->TGC	121
377	TTC->GTC	90
378	TTT->ATT	94
379	TTT->CTT	343
380	TTT->TAT	91
381	TTT->TCT	315
382	TTT->TTA	115
383	TTT->TTC	785
384	TTT->TTG	232
385	TTT->TGT	112
386	TTT->GTT	112
387	TTG->ATG	149
388	TTG->CTG	1077
389	TTG->TAG	21
390	TTG->TCG	367
391	TTG->TTA	707
392	TTG->TTC	262
393	TTG->TTT	255
394	TTG->TGG	128
395	TTG->GTG	137
396	TGA->AGA	4
397	TGA->CGA	25
398	TGA->TAA	27
399	TGA->TCA	1
400	TGA->TTA	6
401	TGA->TGC	1
402	TGA->TGT	5
403	TGA->TGG	8
404	TGA->GGA	2
405	TGC->AGC	68
406	TGC->CGC	203
407	TGC->TAC	406
408	TGC->TCC	110
409	TGC->TTC	176
410	TGC->TGA	59
411	TGC->TGT	1315
412	TGC->TGG	68
413	TGC->GGC	74
414	TGT->AGT	96
415	TGT->CGT	310
416	TGT->TAT	452
417	TGT->TCT	149
418	TGT->TTT	148
419	TGT->TGA	11
420	TGT->TGC	426
421	TGT->TGG	42
422	TGT->GGT	90
423	TGG->AGG	62
424	TGG->CGG	306
425	TGG->TAG	152
426	TGG->TCG	126
427	TGG->TTG	59
428	TGG->TGA	142
429	TGG->TGC	152
430	TGG->TGT	189
431	TGG->GGG	72
432	GAA->AAA	1861
433	GAA->CAA	506
434	GAA->TAA	146
435	GAA->GAC	353
436	GAA->GAT	241
437	GAA->GAG	1551
438	GAA->GCA	292
439	GAA->GTA	152
440	GAA->GGA	675
441	GAC->AAC	1574
442	GAC->CAC	360
443	GAC->TAC	263
444	GAC->GAA	450
445	GAC->GAT	3167
446	GAC->GAG	472
447	GAC->GCC	135
448	GAC->GTC	234
449	GAC->GGC	702
450	GAT->AAT	1454
451	GAT->CAT	435
452	GAT->TAT	507
453	GAT->GAA	377
454	GAT->GAC	1473
455	GAT->GAG	305
456	GAT->GCT	170
457	GAT->GTT	431
458	GAT->GGT	989
459	GAG->AAG	2659
460	GAG->CAG	880
461	GAG->TAG	140
462	GAG->GAA	3196
463	GAG->GAC	856
464	GAG->GAT	567
465	GAG->GCG	377
466	GAG->GTG	357
467	GAG->GGG	755
468	GCA->ACA	1375
469	GCA->CCA	186
470	GCA->TCA	409
471	GCA->GAA	313
472	GCA->GCC	359
473	GCA->GCT	190
474	GCA->GCG	1019
475	GCA->GTA	793
476	GCA->GGA	239
477	GCC->ACC	2082
478	GCC->CCC	209
479	GCC->TCC	625
480	GCC->GAC	364
481	GCC->GCA	368
482	GCC->GCT	2823
483	GCC->GCG	539
484	GCC->GTC	1326
485	GCC->GGC	400
486	GCT->ACT	1381
487	GCT->CCT	371
488	GCT->TCT	460
489	GCT->GAT	190
490	GCT->GCA	182
491	GCT->GCC	866
492	GCT->GCG	267
493	GCT->GTT	1065
494	GCT->GGT	397
495	GCG->ACG	397
496	GCG->CCG	43
497	GCG->TCG	92
498	GCG->GAG	200
499	GCG->GCA	2267
500	GCG->GCC	211
501	GCG->GCT	201
502	GCG->GTG	1772
503	GCG->GGG	108
504	GTA->ATA	926
505	GTA->CTA	114
506	GTA->TTA	162
507	GTA->GAA	50
508	GTA->GCA	399
509	GTA->GTC	90
510	GTA->GTT	94
511	GTA->GTG	624
512	GTA->GGA	41
513	GTC->ATC	1849
514	GTC->CTC	219
515	GTC->TTC	317
516	GTC->GAC	95
517	GTC->GCC	310
518	GTC->GTA	257
519	GTC->GTT	1426
520	GTC->GTG	350
521	GTC->GGC	85
522	GTT->ATT	1326
523	GTT->CTT	231
524	GTT->TTT	274
525	GTT->GAT	65
526	GTT->GCT	416
527	GTT->GTA	95
528	GTT->GTC	284
529	GTT->GTG	173
530	GTT->GGT	94
531	GTG->ATG	2741
532	GTG->CTG	595
533	GTG->TTG	562
534	GTG->GAG	141
535	GTG->GCG	730
536	GTG->GTA	1725
537	GTG->GTC	289
538	GTG->GTT	397
539	GTG->GGG	175
540	GGA->AGA	1052
541	GGA->CGA	144
542	GGA->TGA	54
543	GGA->GAA	752
544	GGA->GCA	326
545	GGA->GTA	247
546	GGA->GGC	170
547	GGA->GGT	251
548	GGA->GGG	658
549	GGC->AGC	1535
550	GGC->CGC	245
551	GGC->TGC	191
552	GGC->GAC	949
553	GGC->GCC	275
554	GGC->GTC	384
555	GGC->GGA	505
556	GGC->GGT	2009
557	GGC->GGG	277
558	GGT->AGT	911
559	GGT->CGT	159
560	GGT->TGT	276
561	GGT->GAT	588
562	GGT->GCT	257
563	GGT->GTT	292
564	GGT->GGA	128
565	GGT->GGC	471
566	GGT->GGG	101
567	GGG->AGG	1204
568	GGG->CGG	311
569	GGG->TGG	264
570	GGG->GAG	680
571	GGG->GCG	219
572	GGG->GTG	272
573	GGG->GGA	1446
574	GGG->GGC	294
575	GGG->GGT	488

## Sheet: 2SNP
	Codon switch	freq	This sheet contains the codon switch frequency of condon switches with two alteration (consecutive and non-consecutive).
0	AAA->ACC	0	Average Frequency All	0.0578704
1	AAA->ACT	0	Average Nonzero Freq	1.51515
2	AAA->ACG	0
3	AAA->ATC	0
4	AAA->ATT	0
5	AAA->ATG	0
6	AAA->AGC	0
7	AAA->AGT	0
8	AAA->AGG	0
9	AAA->CAC	0
10	AAA->CAT	0
11	AAA->CAG	0
12	AAA->CCA	0
13	AAA->CTA	0
14	AAA->CGA	0
15	AAA->TAC	0
16	AAA->TAT	0
17	AAA->TAG	0
18	AAA->TCA	0
19	AAA->TTA	0
20	AAA->TGA	0
21	AAA->GAC	0
22	AAA->GAT	0
23	AAA->GAG	0
24	AAA->GCA	0
25	AAA->GTA	0
26	AAA->GGA	0
27	AAC->ACA	0
28	AAC->ACT	0
29	AAC->ACG	0
30	AAC->ATA	0
31	AAC->ATT	0
32	AAC->ATG	0
33	AAC->AGA	0
34	AAC->AGT	1
35	AAC->AGG	0
36	AAC->CAA	0
37	AAC->CAT	0
38	AAC->CAG	0
39	AAC->CCC	0
40	AAC->CTC	0
41	AAC->CGC	0
42	AAC->TAA	0
43	AAC->TAT	0
44	AAC->TAG	0
45	AAC->TCC	0
46	AAC->TTC	0
47	AAC->TGC	0
48	AAC->GAA	0
49	AAC->GAT	0
50	AAC->GAG	0
51	AAC->GCC	0
52	AAC->GTC	0
53	AAC->GGC	0
54	AAT->ACA	0
55	AAT->ACC	0
56	AAT->ACG	0
57	AAT->ATA	0
58	AAT->ATC	0
59	AAT->ATG	0
60	AAT->AGA	0
61	AAT->AGC	0
62	AAT->AGG	0
63	AAT->CAA	0
64	AAT->CAC	0
65	AAT->CAG	0
66	AAT->CCT	0
67	AAT->CTT	0
68	AAT->CGT	0
69	AAT->TAA	0
70	AAT->TAC	0
71	AAT->TAG	0
72	AAT->TCT	0
73	AAT->TTT	0
74	AAT->TGT	0
75	AAT->GAA	0
76	AAT->GAC	0
77	AAT->GAG	0
78	AAT->GCT	0
79	AAT->GTT	0
80	AAT->GGT	0
81	AAG->ACA	0
82	AAG->ACC	0
83	AAG->ACT	0
84	AAG->ATA	0
85	AAG->ATC	0
86	AAG->ATT	0
87	AAG->AGA	0
88	AAG->AGC	0
89	AAG->AGT	0
90	AAG->CAA	0
91	AAG->CAC	0
92	AAG->CAT	0
93	AAG->CCG	0
94	AAG->CTG	0
95	AAG->CGG	0
96	AAG->TAA	0
97	AAG->TAC	0
98	AAG->TAT	0
99	AAG->TCG	0
100	AAG->TTG	0
101	AAG->TGG	0
102	AAG->GAA	0
103	AAG->GAC	0
104	AAG->GAT	0
105	AAG->GCG	0
106	AAG->GTG	0
107	AAG->GGG	0
108	ACA->AAC	0
109	ACA->AAT	0
110	ACA->AAG	0
111	ACA->ATC	0
112	ACA->ATT	0
113	ACA->ATG	0
114	ACA->AGC	0
115	ACA->AGT	0
116	ACA->AGG	0
117	ACA->CAA	0
118	ACA->CCC	0
119	ACA->CCT	0
120	ACA->CCG	0
121	ACA->CTA	0
122	ACA->CGA	0
123	ACA->TAA	0
124	ACA->TCC	0
125	ACA->TCT	0
126	ACA->TCG	0
127	ACA->TTA	0
128	ACA->TGA	0
129	ACA->GAA	0
130	ACA->GCC	0
131	ACA->GCT	0
132	ACA->GCG	0
133	ACA->GTA	0
134	ACA->GGA	0
135	ACC->AAA	0
136	ACC->AAT	0
137	ACC->AAG	0
138	ACC->ATA	0
139	ACC->ATT	0
140	ACC->ATG	0
141	ACC->AGA	0
142	ACC->AGT	0
143	ACC->AGG	0
144	ACC->CAC	0
145	ACC->CCA	0
146	ACC->CCT	0
147	ACC->CCG	0
148	ACC->CTC	0
149	ACC->CGC	0
150	ACC->TAC	0
151	ACC->TCA	0
152	ACC->TCT	0
153	ACC->TCG	0
154	ACC->TTC	0
155	ACC->TGC	0
156	ACC->GAC	0
157	ACC->GCA	0
158	ACC->GCT	0
159	ACC->GCG	0
160	ACC->GTC	0
161	ACC->GGC	0
162	ACT->AAA	0
163	ACT->AAC	0
164	ACT->AAG	0
165	ACT->ATA	0
166	ACT->ATC	0
167	ACT->ATG	0
168	ACT->AGA	5
169	ACT->AGC	0
170	ACT->AGG	0
171	ACT->CAT	0
172	ACT->CCA	0
173	ACT->CCC	0
174	ACT->CCG	0
175	ACT->CTT	0
176	ACT->CGT	0
177	ACT->TAT	0
178	ACT->TCA	0
179	ACT->TCC	0
180	ACT->TCG	0
181	ACT->TTT	1
182	ACT->TGT	0
183	ACT->GAT	0
184	ACT->GCA	0
185	ACT->GCC	0
186	ACT->GCG	0
187	ACT->GTT	0
188	ACT->GGT	0
189	ACG->AAA	0
190	ACG->AAC	0
191	ACG->AAT	0
192	ACG->ATA	0
193	ACG->ATC	0
194	ACG->ATT	0
195	ACG->AGA	0
196	ACG->AGC	0
197	ACG->AGT	0
198	ACG->CAG	0
199	ACG->CCA	0
200	ACG->CCC	0
201	ACG->CCT	0
202	ACG->CTG	0
203	ACG->CGG	0
204	ACG->TAG	0
205	ACG->TCA	0
206	ACG->TCC	0
207	ACG->TCT	0
208	ACG->TTG	0
209	ACG->TGG	0
210	ACG->GAG	0
211	ACG->GCA	0
212	ACG->GCC	0
213	ACG->GCT	0
214	ACG->GTG	0
215	ACG->GGG	0
216	ATA->AAC	0
217	ATA->AAT	0
218	ATA->AAG	0
219	ATA->ACC	0
220	ATA->ACT	0
221	ATA->ACG	0
222	ATA->AGC	0
223	ATA->AGT	0
224	ATA->AGG	0
225	ATA->CAA	0
226	ATA->CCA	0
227	ATA->CTC	0
228	ATA->CTT	0
229	ATA->CTG	0
230	ATA->CGA	0
231	ATA->TAA	0
232	ATA->TCA	0
233	ATA->TTC	0
234	ATA->TTT	0
235	ATA->TTG	0
236	ATA->TGA	0
237	ATA->GAA	0
238	ATA->GCA	0
239	ATA->GTC	0
240	ATA->GTT	0
241	ATA->GTG	0
242	ATA->GGA	0
243	ATC->AAA	0
244	ATC->AAT	0
245	ATC->AAG	0
246	ATC->ACA	0
247	ATC->ACT	0
248	ATC->ACG	0
249	ATC->AGA	0
250	ATC->AGT	0
251	ATC->AGG	0
252	ATC->CAC	0
253	ATC->CCC	0
254	ATC->CTA	0
255	ATC->CTT	0
256	ATC->CTG	0
257	ATC->CGC	0
258	ATC->TAC	0
259	ATC->TCC	0
260	ATC->TTA	0
261	ATC->TTT	0
262	ATC->TTG	0
263	ATC->TGC	0
264	ATC->GAC	0
265	ATC->GCC	0
266	ATC->GTA	0
267	ATC->GTT	0
268	ATC->GTG	0
269	ATC->GGC	0
270	ATT->AAA	0
271	ATT->AAC	0
272	ATT->AAG	0
273	ATT->ACA	0
274	ATT->ACC	0
275	ATT->ACG	0
276	ATT->AGA	0
277	ATT->AGC	0
278	ATT->AGG	0
279	ATT->CAT	0
280	ATT->CCT	1
281	ATT->CTA	0
282	ATT->CTC	0
283	ATT->CTG	0
284	ATT->CGT	0
285	ATT->TAT	1
286	ATT->TCT	0
287	ATT->TTA	0
288	ATT->TTC	0
289	ATT->TTG	0
290	ATT->TGT	2
291	ATT->GAT	0
292	ATT->GCT	0
293	ATT->GTA	0
294	ATT->GTC	0
295	ATT->GTG	0
296	ATT->GGT	0
297	ATG->AAA	0
298	ATG->AAC	0
299	ATG->AAT	0
300	ATG->ACA	0
301	ATG->ACC	0
302	ATG->ACT	0
303	ATG->AGA	0
304	ATG->AGC	0
305	ATG->AGT	0
306	ATG->CAG	0
307	ATG->CCG	0
308	ATG->CTA	0
309	ATG->CTC	0
310	ATG->CTT	0
311	ATG->CGG	0
312	ATG->TAG	0
313	ATG->TCG	0
314	ATG->TTA	0
315	ATG->TTC	0
316	ATG->TTT	0
317	ATG->TGG	0
318	ATG->GAG	0
319	ATG->GCG	0
320	ATG->GTA	0
321	ATG->GTC	0
322	ATG->GTT	0
323	ATG->GGG	0
324	AGA->AAC	0
325	AGA->AAT	0
326	AGA->AAG	0
327	AGA->ACC	0
328	AGA->ACT	1
329	AGA->ACG	0
330	AGA->ATC	0
331	AGA->ATT	0
332	AGA->ATG	0
333	AGA->CAA	0
334	AGA->CCA	0
335	AGA->CTA	0
336	AGA->CGC	0
337	AGA->CGT	0
338	AGA->CGG	0
339	AGA->TAA	0
340	AGA->TCA	2
341	AGA->TTA	0
342	AGA->TGC	0
343	AGA->TGT	0
344	AGA->TGG	0
345	AGA->GAA	0
346	AGA->GCA	0
347	AGA->GTA	0
348	AGA->GGC	0
349	AGA->GGT	0
350	AGA->GGG	0
351	AGC->AAA	0
352	AGC->AAT	0
353	AGC->AAG	0
354	AGC->ACA	0
355	AGC->ACT	0
356	AGC->ACG	0
357	AGC->ATA	0
358	AGC->ATT	0
359	AGC->ATG	0
360	AGC->CAC	0
361	AGC->CCC	0
362	AGC->CTC	2
363	AGC->CGA	0
364	AGC->CGT	0
365	AGC->CGG	0
366	AGC->TAC	0
367	AGC->TCC	0
368	AGC->TTC	0
369	AGC->TGA	0
370	AGC->TGT	0
371	AGC->TGG	0
372	AGC->GAC	0
373	AGC->GCC	0
374	AGC->GTC	0
375	AGC->GGA	0
376	AGC->GGT	0
377	AGC->GGG	0
378	AGT->AAA	0
379	AGT->AAC	0
380	AGT->AAG	0
381	AGT->ACA	1
382	AGT->ACC	0
383	AGT->ACG	0
384	AGT->ATA	0
385	AGT->ATC	0
386	AGT->ATG	0
387	AGT->CAT	0
388	AGT->CCT	0
389	AGT->CTT	1
390	AGT->CGA	0
391	AGT->CGC	0
392	AGT->CGG	0
393	AGT->TAT	0
394	AGT->TCT	0
395	AGT->TTT	4
396	AGT->TGA	0
397	AGT->TGC	0
398	AGT->TGG	0
399	AGT->GAT	1
400	AGT->GCT	0
401	AGT->GTT	0
402	AGT->GGA	0
403	AGT->GGC	0
404	AGT->GGG	0
405	AGG->AAA	0
406	AGG->AAC	0
407	AGG->AAT	0
408	AGG->ACA	0
409	AGG->ACC	0
410	AGG->ACT	0
411	AGG->ATA	0
412	AGG->ATC	0
413	AGG->ATT	0
414	AGG->CAG	0
415	AGG->CCG	0
416	AGG->CTG	0
417	AGG->CGA	0
418	AGG->CGC	0
419	AGG->CGT	0
420	AGG->TAG	0
421	AGG->TCG	0
422	AGG->TTG	0
423	AGG->TGA	0
424	AGG->TGC	0
425	AGG->TGT	0
426	AGG->GAG	1
427	AGG->GCG	0
428	AGG->GTG	0
429	AGG->GGA	0
430	AGG->GGC	0
431	AGG->GGT	0
432	CAA->AAC	0
433	CAA->AAT	0
434	CAA->AAG	0
435	CAA->ACA	0
436	CAA->ATA	0
437	CAA->AGA	0
438	CAA->CCC	0
439	CAA->CCT	0
440	CAA->CCG	0
441	CAA->CTC	0
442	CAA->CTT	0
443	CAA->CTG	0
444	CAA->CGC	0
445	CAA->CGT	0
446	CAA->CGG	0
447	CAA->TAC	0
448	CAA->TAT	0
449	CAA->TAG	0
450	CAA->TCA	0
451	CAA->TTA	0
452	CAA->TGA	0
453	CAA->GAC	0
454	CAA->GAT	0
455	CAA->GAG	0
456	CAA->GCA	0
457	CAA->GTA	0
458	CAA->GGA	0
459	CAC->AAA	0
460	CAC->AAT	0
461	CAC->AAG	0
462	CAC->ACC	0
463	CAC->ATC	0
464	CAC->AGC	0
465	CAC->CCA	0
466	CAC->CCT	0
467	CAC->CCG	0
468	CAC->CTA	0
469	CAC->CTT	0
470	CAC->CTG	0
471	CAC->CGA	0
472	CAC->CGT	0
473	CAC->CGG	0
474	CAC->TAA	0
475	CAC->TAT	0
476	CAC->TAG	0
477	CAC->TCC	0
478	CAC->TTC	0
479	CAC->TGC	0
480	CAC->GAA	0
481	CAC->GAT	0
482	CAC->GAG	0
483	CAC->GCC	0
484	CAC->GTC	0
485	CAC->GGC	0
486	CAT->AAA	0
487	CAT->AAC	0
488	CAT->AAG	0
489	CAT->ACT	0
490	CAT->ATT	0
491	CAT->AGT	0
492	CAT->CCA	0
493	CAT->CCC	0
494	CAT->CCG	0
495	CAT->CTA	0
496	CAT->CTC	0
497	CAT->CTG	0
498	CAT->CGA	0
499	CAT->CGC	0
500	CAT->CGG	0
501	CAT->TAA	0
502	CAT->TAC	0
503	CAT->TAG	0
504	CAT->TCT	0
505	CAT->TTT	0
506	CAT->TGT	0
507	CAT->GAA	0
508	CAT->GAC	0
509	CAT->GAG	0
510	CAT->GCT	0
511	CAT->GTT	0
512	CAT->GGT	0
513	CAG->AAA	0
514	CAG->AAC	0
515	CAG->AAT	0
516	CAG->ACG	0
517	CAG->ATG	0
518	CAG->AGG	0
519	CAG->CCA	1
520	CAG->CCC	0
521	CAG->CCT	2
522	CAG->CTA	0
523	CAG->CTC	1
524	CAG->CTT	2
525	CAG->CGA	0
526	CAG->CGC	1
527	CAG->CGT	0
528	CAG->TAA	0
529	CAG->TAC	1
530	CAG->TAT	0
531	CAG->TCG	0
532	CAG->TTG	2
533	CAG->TGG	0
534	CAG->GAA	0
535	CAG->GAC	0
536	CAG->GAT	0
537	CAG->GCG	0
538	CAG->GTG	0
539	CAG->GGG	0
540	CCA->AAA	0
541	CCA->ACC	2
542	CCA->ACT	0
543	CCA->ACG	0
544	CCA->ATA	0
545	CCA->AGA	0
546	CCA->CAC	0
547	CCA->CAT	0
548	CCA->CAG	0
549	CCA->CTC	0
550	CCA->CTT	0
551	CCA->CTG	2
552	CCA->CGC	0
553	CCA->CGT	0
554	CCA->CGG	0
555	CCA->TAA	0
556	CCA->TCC	0
557	CCA->TCT	0
558	CCA->TCG	0
559	CCA->TTA	0
560	CCA->TGA	0
561	CCA->GAA	0
562	CCA->GCC	0
563	CCA->GCT	0
564	CCA->GCG	0
565	CCA->GTA	0
566	CCA->GGA	0
567	CCC->AAC	0
568	CCC->ACA	0
569	CCC->ACT	0
570	CCC->ACG	0
571	CCC->ATC	0
572	CCC->AGC	0
573	CCC->CAA	0
574	CCC->CAT	0
575	CCC->CAG	1
576	CCC->CTA	0
577	CCC->CTT	1
578	CCC->CTG	0
579	CCC->CGA	0
580	CCC->CGT	0
581	CCC->CGG	0
582	CCC->TAC	0
583	CCC->TCA	0
584	CCC->TCT	1
585	CCC->TCG	0
586	CCC->TTC	0
587	CCC->TGC	0
588	CCC->GAC	0
589	CCC->GCA	1
590	CCC->GCT	0
591	CCC->GCG	0
592	CCC->GTC	1
593	CCC->GGC	0
594	CCT->AAT	0
595	CCT->ACA	0
596	CCT->ACC	0
597	CCT->ACG	0
598	CCT->ATT	0
599	CCT->AGT	0
600	CCT->CAA	0
601	CCT->CAC	0
602	CCT->CAG	0
603	CCT->CTA	0
604	CCT->CTC	0
605	CCT->CTG	2
606	CCT->CGA	0
607	CCT->CGC	0
608	CCT->CGG	0
609	CCT->TAT	0
610	CCT->TCA	0
611	CCT->TCC	0
612	CCT->TCG	0
613	CCT->TTT	0
614	CCT->TGT	0
615	CCT->GAT	0
616	CCT->GCA	0
617	CCT->GCC	0
618	CCT->GCG	0
619	CCT->GTT	0
620	CCT->GGT	0
621	CCG->AAG	0
622	CCG->ACA	0
623	CCG->ACC	0
624	CCG->ACT	0
625	CCG->ATG	0
626	CCG->AGG	0
627	CCG->CAA	0
628	CCG->CAC	0
629	CCG->CAT	0
630	CCG->CTA	0
631	CCG->CTC	0
632	CCG->CTT	0
633	CCG->CGA	0
634	CCG->CGC	0
635	CCG->CGT	0
636	CCG->TAG	0
637	CCG->TCA	0
638	CCG->TCC	0
639	CCG->TCT	0
640	CCG->TTG	0
641	CCG->TGG	0
642	CCG->GAG	0
643	CCG->GCA	0
644	CCG->GCC	1
645	CCG->GCT	0
646	CCG->GTG	0
647	CCG->GGG	0
648	CTA->AAA	0
649	CTA->ACA	0
650	CTA->ATC	0
651	CTA->ATT	0
652	CTA->ATG	0
653	CTA->AGA	0
654	CTA->CAC	0
655	CTA->CAT	0
656	CTA->CAG	0
657	CTA->CCC	0
658	CTA->CCT	0
659	CTA->CCG	0
660	CTA->CGC	0
661	CTA->CGT	0
662	CTA->CGG	0
663	CTA->TAA	0
664	CTA->TCA	0
665	CTA->TTC	0
666	CTA->TTT	0
667	CTA->TTG	0
668	CTA->TGA	0
669	CTA->GAA	0
670	CTA->GCA	0
671	CTA->GTC	0
672	CTA->GTT	0
673	CTA->GTG	0
674	CTA->GGA	0
675	CTC->AAC	0
676	CTC->ACC	0
677	CTC->ATA	0
678	CTC->ATT	0
679	CTC->ATG	0
680	CTC->AGC	0
681	CTC->CAA	0
682	CTC->CAT	0
683	CTC->CAG	1
684	CTC->CCA	2
685	CTC->CCT	0
686	CTC->CCG	0
687	CTC->CGA	0
688	CTC->CGT	0
689	CTC->CGG	0
690	CTC->TAC	0
691	CTC->TCC	0
692	CTC->TTA	0
693	CTC->TTT	0
694	CTC->TTG	0
695	CTC->TGC	0
696	CTC->GAC	0
697	CTC->GCC	0
698	CTC->GTA	0
699	CTC->GTT	0
700	CTC->GTG	0
701	CTC->GGC	0
702	CTT->AAT	0
703	CTT->ACT	0
704	CTT->ATA	0
705	CTT->ATC	0
706	CTT->ATG	0
707	CTT->AGT	0
708	CTT->CAA	0
709	CTT->CAC	0
710	CTT->CAG	0
711	CTT->CCA	2
712	CTT->CCC	0
713	CTT->CCG	0
714	CTT->CGA	0
715	CTT->CGC	0
716	CTT->CGG	0
717	CTT->TAT	0
718	CTT->TCT	0
719	CTT->TTA	0
720	CTT->TTC	1
721	CTT->TTG	0
722	CTT->TGT	0
723	CTT->GAT	0
724	CTT->GCT	0
725	CTT->GTA	2
726	CTT->GTC	0
727	CTT->GTG	0
728	CTT->GGT	0
729	CTG->AAG	0
730	CTG->ACG	0
731	CTG->ATA	0
732	CTG->ATC	0
733	CTG->ATT	0
734	CTG->AGG	0
735	CTG->CAA	0
736	CTG->CAC	0
737	CTG->CAT	0
738	CTG->CCA	0
739	CTG->CCC	0
740	CTG->CCT	0
741	CTG->CGA	0
742	CTG->CGC	0
743	CTG->CGT	0
744	CTG->TAG	0
745	CTG->TCG	0
746	CTG->TTA	0
747	CTG->TTC	0
748	CTG->TTT	0
749	CTG->TGG	0
750	CTG->GAG	0
751	CTG->GCG	0
752	CTG->GTA	0
753	CTG->GTC	0
754	CTG->GTT	0
755	CTG->GGG	0
756	CGA->AAA	0
757	CGA->ACA	0
758	CGA->ATA	0
759	CGA->AGC	0
760	CGA->AGT	0
761	CGA->AGG	0
762	CGA->CAC	0
763	CGA->CAT	0
764	CGA->CAG	0
765	CGA->CCC	0
766	CGA->CCT	0
767	CGA->CCG	0
768	CGA->CTC	0
769	CGA->CTT	0
770	CGA->CTG	0
771	CGA->TAA	0
772	CGA->TCA	0
773	CGA->TTA	0
774	CGA->TGC	0
775	CGA->TGT	0
776	CGA->TGG	0
777	CGA->GAA	0
778	CGA->GCA	0
779	CGA->GTA	0
780	CGA->GGC	0
781	CGA->GGT	0
782	CGA->GGG	0
783	CGC->AAC	0
784	CGC->ACC	0
785	CGC->ATC	0
786	CGC->AGA	0
787	CGC->AGT	0
788	CGC->AGG	0
789	CGC->CAA	0
790	CGC->CAT	0
791	CGC->CAG	0
792	CGC->CCA	0
793	CGC->CCT	0
794	CGC->CCG	3
795	CGC->CTA	0
796	CGC->CTT	0
797	CGC->CTG	0
798	CGC->TAC	0
799	CGC->TCC	2
800	CGC->TTC	0
801	CGC->TGA	0
802	CGC->TGT	0
803	CGC->TGG	0
804	CGC->GAC	0
805	CGC->GCC	0
806	CGC->GTC	0
807	CGC->GGA	0
808	CGC->GGT	0
809	CGC->GGG	0
810	CGT->AAT	0
811	CGT->ACT	0
812	CGT->ATT	0
813	CGT->AGA	0
814	CGT->AGC	0
815	CGT->AGG	0
816	CGT->CAA	0
817	CGT->CAC	0
818	CGT->CAG	0
819	CGT->CCA	0
820	CGT->CCC	0
821	CGT->CCG	0
822	CGT->CTA	0
823	CGT->CTC	2
824	CGT->CTG	0
825	CGT->TAT	0
826	CGT->TCT	0
827	CGT->TTT	0
828	CGT->TGA	0
829	CGT->TGC	0
830	CGT->TGG	0
831	CGT->GAT	0
832	CGT->GCT	0
833	CGT->GTT	0
834	CGT->GGA	0
835	CGT->GGC	0
836	CGT->GGG	0
837	CGG->AAG	0
838	CGG->ACG	0
839	CGG->ATG	0
840	CGG->AGA	0
841	CGG->AGC	0
842	CGG->AGT	0
843	CGG->CAA	0
844	CGG->CAC	0
845	CGG->CAT	0
846	CGG->CCA	0
847	CGG->CCC	0
848	CGG->CCT	0
849	CGG->CTA	0
850	CGG->CTC	0
851	CGG->CTT	0
852	CGG->TAG	0
853	CGG->TCG	0
854	CGG->TTG	0
855	CGG->TGA	0
856	CGG->TGC	0
857	CGG->TGT	0
858	CGG->GAG	0
859	CGG->GCG	0
860	CGG->GTG	0
861	CGG->GGA	0
862	CGG->GGC	0
863	CGG->GGT	0
864	TAA->AAC	0
865	TAA->AAT	0
866	TAA->AAG	0
867	TAA->ACA	0
868	TAA->ATA	0
869	TAA->AGA	0
870	TAA->CAC	0
871	TAA->CAT	0
872	TAA->CAG	0
873	TAA->CCA	0
874	TAA->CTA	0
875	TAA->CGA	0
876	TAA->TCC	0
877	TAA->TCT	0
878	TAA->TCG	0
879	TAA->TTC	0
880	TAA->TTT	0
881	TAA->TTG	0
882	TAA->TGC	0
883	TAA->TGT	0
884	TAA->TGG	0
885	TAA->GAC	0
886	TAA->GAT	0
887	TAA->GAG	0
888	TAA->GCA	0
889	TAA->GTA	0
890	TAA->GGA	0
891	TAC->AAA	0
892	TAC->AAT	0
893	TAC->AAG	0
894	TAC->ACC	0
895	TAC->ATC	0
896	TAC->AGC	0
897	TAC->CAA	0
898	TAC->CAT	0
899	TAC->CAG	0
900	TAC->CCC	0
901	TAC->CTC	0
902	TAC->CGC	0
903	TAC->TCA	0
904	TAC->TCT	0
905	TAC->TCG	0
906	TAC->TTA	0
907	TAC->TTT	0
908	TAC->TTG	0
909	TAC->TGA	0
910	TAC->TGT	0
911	TAC->TGG	0
912	TAC->GAA	0
913	TAC->GAT	0
914	TAC->GAG	0
915	TAC->GCC	0
916	TAC->GTC	0
917	TAC->GGC	0
918	TAT->AAA	0
919	TAT->AAC	0
920	TAT->AAG	0
921	TAT->ACT	0
922	TAT->ATT	0
923	TAT->AGT	0
924	TAT->CAA	0
925	TAT->CAC	0
926	TAT->CAG	0
927	TAT->CCT	0
928	TAT->CTT	0
929	TAT->CGT	0
930	TAT->TCA	0
931	TAT->TCC	0
932	TAT->TCG	0
933	TAT->TTA	0
934	TAT->TTC	0
935	TAT->TTG	0
936	TAT->TGA	0
937	TAT->TGC	0
938	TAT->TGG	0
939	TAT->GAA	0
940	TAT->GAC	0
941	TAT->GAG	0
942	TAT->GCT	0
943	TAT->GTT	0
944	TAT->GGT	0
945	TAG->AAA	0
946	TAG->AAC	0
947	TAG->AAT	0
948	TAG->ACG	0
949	TAG->ATG	0
950	TAG->AGG	0
951	TAG->CAA	0
952	TAG->CAC	0
953	TAG->CAT	0
954	TAG->CCG	0
955	TAG->CTG	0
956	TAG->CGG	0
957	TAG->TCA	0
958	TAG->TCC	0
959	TAG->TCT	0
960	TAG->TTA	0
961	TAG->TTC	0
962	TAG->TTT	0
963	TAG->TGA	0
964	TAG->TGC	0
965	TAG->TGT	0
966	TAG->GAA	0
967	TAG->GAC	0
968	TAG->GAT	0
969	TAG->GCG	0
970	TAG->GTG	0
971	TAG->GGG	0
972	TCA->AAA	0
973	TCA->ACC	0
974	TCA->ACT	0
975	TCA->ACG	0
976	TCA->ATA	0
977	TCA->AGA	0
978	TCA->CAA	0
979	TCA->CCC	0
980	TCA->CCT	0
981	TCA->CCG	0
982	TCA->CTA	0
983	TCA->CGA	0
984	TCA->TAC	0
985	TCA->TAT	0
986	TCA->TAG	0
987	TCA->TTC	0
988	TCA->TTT	0
989	TCA->TTG	0
990	TCA->TGC	0
991	TCA->TGT	0
992	TCA->TGG	0
993	TCA->GAA	0
994	TCA->GCC	0
995	TCA->GCT	0
996	TCA->GCG	0
997	TCA->GTA	0
998	TCA->GGA	0
999	TCC->AAC	0
1000	TCC->ACA	0
1001	TCC->ACT	1
1002	TCC->ACG	0
1003	TCC->ATC	0
1004	TCC->AGC	0
1005	TCC->CAC	2
1006	TCC->CCA	0
1007	TCC->CCT	1
1008	TCC->CCG	0
1009	TCC->CTC	3
1010	TCC->CGC	0
1011	TCC->TAA	0
1012	TCC->TAT	0
1013	TCC->TAG	0
1014	TCC->TTA	0
1015	TCC->TTT	2
1016	TCC->TTG	0
1017	TCC->TGA	2
1018	TCC->TGT	0
1019	TCC->TGG	0
1020	TCC->GAC	0
1021	TCC->GCA	0
1022	TCC->GCT	0
1023	TCC->GCG	0
1024	TCC->GTC	0
1025	TCC->GGC	0
1026	TCT->AAT	0
1027	TCT->ACA	0
1028	TCT->ACC	0
1029	TCT->ACG	0
1030	TCT->ATT	0
1031	TCT->AGT	0
1032	TCT->CAT	0
1033	TCT->CCA	1
1034	TCT->CCC	0
1035	TCT->CCG	0
1036	TCT->CTT	1
1037	TCT->CGT	0
1038	TCT->TAA	0
1039	TCT->TAC	0
1040	TCT->TAG	0
1041	TCT->TTA	0
1042	TCT->TTC	0
1043	TCT->TTG	0
1044	TCT->TGA	0
1045	TCT->TGC	0
1046	TCT->TGG	0
1047	TCT->GAT	0
1048	TCT->GCA	0
1049	TCT->GCC	0
1050	TCT->GCG	0
1051	TCT->GTT	0
1052	TCT->GGT	0
1053	TCG->AAG	0
1054	TCG->ACA	0
1055	TCG->ACC	0
1056	TCG->ACT	1
1057	TCG->ATG	0
1058	TCG->AGG	0
1059	TCG->CAG	0
1060	TCG->CCA	0
1061	TCG->CCC	0
1062	TCG->CCT	0
1063	TCG->CTG	0
1064	TCG->CGG	0
1065	TCG->TAA	0
1066	TCG->TAC	0
1067	TCG->TAT	0
1068	TCG->TTA	0
1069	TCG->TTC	0
1070	TCG->TTT	0
1071	TCG->TGA	0
1072	TCG->TGC	0
1073	TCG->TGT	0
1074	TCG->GAG	0
1075	TCG->GCA	0
1076	TCG->GCC	0
1077	TCG->GCT	1
1078	TCG->GTG	0
1079	TCG->GGG	0
1080	TTA->AAA	0
1081	TTA->ACA	0
1082	TTA->ATC	0
1083	TTA->ATT	0
1084	TTA->ATG	0
1085	TTA->AGA	0
1086	TTA->CAA	0
1087	TTA->CCA	0
1088	TTA->CTC	0
1089	TTA->CTT	0
1090	TTA->CTG	0
1091	TTA->CGA	0
1092	TTA->TAC	0
1093	TTA->TAT	0
1094	TTA->TAG	0
1095	TTA->TCC	0
1096	TTA->TCT	0
1097	TTA->TCG	0
1098	TTA->TGC	0
1099	TTA->TGT	0
1100	TTA->TGG	0
1101	TTA->GAA	2
1102	TTA->GCA	0
1103	TTA->GTC	0
1104	TTA->GTT	0
1105	TTA->GTG	0
1106	TTA->GGA	0
1107	TTC->AAC	0
1108	TTC->ACC	0
1109	TTC->ATA	0
1110	TTC->ATT	0
1111	TTC->ATG	0
1112	TTC->AGC	0
1113	TTC->CAC	0
1114	TTC->CCC	0
1115	TTC->CTA	0
1116	TTC->CTT	2
1117	TTC->CTG	0
1118	TTC->CGC	0
1119	TTC->TAA	0
1120	TTC->TAT	0
1121	TTC->TAG	0
1122	TTC->TCA	0
1123	TTC->TCT	0
1124	TTC->TCG	1
1125	TTC->TGA	0
1126	TTC->TGT	0
1127	TTC->TGG	0
1128	TTC->GAC	0
1129	TTC->GCC	0
1130	TTC->GTA	0
1131	TTC->GTT	1
1132	TTC->GTG	0
1133	TTC->GGC	0
1134	TTT->AAT	0
1135	TTT->ACT	0
1136	TTT->ATA	0
1137	TTT->ATC	0
1138	TTT->ATG	0
1139	TTT->AGT	0
1140	TTT->CAT	0
1141	TTT->CCT	0
1142	TTT->CTA	0
1143	TTT->CTC	0
1144	TTT->CTG	0
1145	TTT->CGT	0
1146	TTT->TAA	0
1147	TTT->TAC	0
1148	TTT->TAG	0
1149	TTT->TCA	0
1150	TTT->TCC	0
1151	TTT->TCG	0
1152	TTT->TGA	0
1153	TTT->TGC	0
1154	TTT->TGG	0
1155	TTT->GAT	0
1156	TTT->GCT	1
1157	TTT->GTA	0
1158	TTT->GTC	0
1159	TTT->GTG	0
1160	TTT->GGT	0
1161	TTG->AAG	0
1162	TTG->ACG	0
1163	TTG->ATA	0
1164	TTG->ATC	0
1165	TTG->ATT	0
1166	TTG->AGG	0
1167	TTG->CAG	0
1168	TTG->CCG	0
1169	TTG->CTA	0
1170	TTG->CTC	1
1171	TTG->CTT	0
1172	TTG->CGG	0
1173	TTG->TAA	0
1174	TTG->TAC	0
1175	TTG->TAT	0
1176	TTG->TCA	0
1177	TTG->TCC	0
1178	TTG->TCT	1
1179	TTG->TGA	0
1180	TTG->TGC	0
1181	TTG->TGT	0
1182	TTG->GAG	0
1183	TTG->GCG	0
1184	TTG->GTA	0
1185	TTG->GTC	0
1186	TTG->GTT	0
1187	TTG->GGG	0
1188	TGA->AAA	0
1189	TGA->ACA	0
1190	TGA->ATA	0
1191	TGA->AGC	0
1192	TGA->AGT	0
1193	TGA->AGG	0
1194	TGA->CAA	0
1195	TGA->CCA	0
1196	TGA->CTA	0
1197	TGA->CGC	0
1198	TGA->CGT	0
1199	TGA->CGG	0
1200	TGA->TAC	0
1201	TGA->TAT	0
1202	TGA->TAG	0
1203	TGA->TCC	0
1204	TGA->TCT	0
1205	TGA->TCG	0
1206	TGA->TTC	0
1207	TGA->TTT	0
1208	TGA->TTG	0
1209	TGA->GAA	0
1210	TGA->GCA	0
1211	TGA->GTA	0
1212	TGA->GGC	0
1213	TGA->GGT	0
1214	TGA->GGG	0
1215	TGC->AAC	0
1216	TGC->ACC	0
1217	TGC->ATC	0
1218	TGC->AGA	0
1219	TGC->AGT	0
1220	TGC->AGG	0
1221	TGC->CAC	0
1222	TGC->CCC	0
1223	TGC->CTC	0
1224	TGC->CGA	0
1225	TGC->CGT	0
1226	TGC->CGG	0
1227	TGC->TAA	0
1228	TGC->TAT	0
1229	TGC->TAG	0
1230	TGC->TCA	0
1231	TGC->TCT	0
1232	TGC->TCG	0
1233	TGC->TTA	0
1234	TGC->TTT	0
1235	TGC->TTG	0
1236	TGC->GAC	0
1237	TGC->GCC	0
1238	TGC->GTC	0
1239	TGC->GGA	0
1240	TGC->GGT	0
1241	TGC->GGG	0
1242	TGT->AAT	0
1243	TGT->ACT	0
1244	TGT->ATT	0
1245	TGT->AGA	0
1246	TGT->AGC	0
1247	TGT->AGG	0
1248	TGT->CAT	0
1249	TGT->CCT	0
1250	TGT->CTT	0
1251	TGT->CGA	0
1252	TGT->CGC	0
1253	TGT->CGG	0
1254	TGT->TAA	0
1255	TGT->TAC	0
1256	TGT->TAG	0
1257	TGT->TCA	0
1258	TGT->TCC	0
1259	TGT->TCG	0
1260	TGT->TTA	0
1261	TGT->TTC	0
1262	TGT->TTG	0
1263	TGT->GAT	0
1264	TGT->GCT	0
1265	TGT->GTT	0
1266	TGT->GGA	0
1267	TGT->GGC	0
1268	TGT->GGG	0
1269	TGG->AAG	0
1270	TGG->ACG	0
1271	TGG->ATG	0
1272	TGG->AGA	0
1273	TGG->AGC	0
1274	TGG->AGT	0
1275	TGG->CAG	0
1276	TGG->CCG	0
1277	TGG->CTG	0
1278	TGG->CGA	0
1279	TGG->CGC	0
1280	TGG->CGT	0
1281	TGG->TAA	0
1282	TGG->TAC	0
1283	TGG->TAT	0
1284	TGG->TCA	0
1285	TGG->TCC	0
1286	TGG->TCT	0
1287	TGG->TTA	0
1288	TGG->TTC	0
1289	TGG->TTT	0
1290	TGG->GAG	0
1291	TGG->GCG	0
1292	TGG->GTG	0
1293	TGG->GGA	0
1294	TGG->GGC	0
1295	TGG->GGT	0
1296	GAA->AAC	0
1297	GAA->AAT	0
1298	GAA->AAG	0
1299	GAA->ACA	0
1300	GAA->ATA	0
1301	GAA->AGA	0
1302	GAA->CAC	0
1303	GAA->CAT	0
1304	GAA->CAG	0
1305	GAA->CCA	0
1306	GAA->CTA	0
1307	GAA->CGA	0
1308	GAA->TAC	0
1309	GAA->TAT	0
1310	GAA->TAG	0
1311	GAA->TCA	0
1312	GAA->TTA	0
1313	GAA->TGA	0
1314	GAA->GCC	0
1315	GAA->GCT	1
1316	GAA->GCG	0
1317	GAA->GTC	0
1318	GAA->GTT	0
1319	GAA->GTG	0
1320	GAA->GGC	0
1321	GAA->GGT	0
1322	GAA->GGG	0
1323	GAC->AAA	0
1324	GAC->AAT	0
1325	GAC->AAG	0
1326	GAC->ACC	0
1327	GAC->ATC	0
1328	GAC->AGC	0
1329	GAC->CAA	0
1330	GAC->CAT	0
1331	GAC->CAG	0
1332	GAC->CCC	0
1333	GAC->CTC	0
1334	GAC->CGC	0
1335	GAC->TAA	0
1336	GAC->TAT	0
1337	GAC->TAG	0
1338	GAC->TCC	0
1339	GAC->TTC	0
1340	GAC->TGC	0
1341	GAC->GCA	0
1342	GAC->GCT	0
1343	GAC->GCG	0
1344	GAC->GTA	0
1345	GAC->GTT	0
1346	GAC->GTG	0
1347	GAC->GGA	0
1348	GAC->GGT	0
1349	GAC->GGG	0
1350	GAT->AAA	0
1351	GAT->AAC	0
1352	GAT->AAG	0
1353	GAT->ACT	0
1354	GAT->ATT	0
1355	GAT->AGT	0
1356	GAT->CAA	0
1357	GAT->CAC	0
1358	GAT->CAG	0
1359	GAT->CCT	0
1360	GAT->CTT	0
1361	GAT->CGT	0
1362	GAT->TAA	0
1363	GAT->TAC	0
1364	GAT->TAG	0
1365	GAT->TCT	0
1366	GAT->TTT	0
1367	GAT->TGT	0
1368	GAT->GCA	0
1369	GAT->GCC	0
1370	GAT->GCG	0
1371	GAT->GTA	0
1372	GAT->GTC	0
1373	GAT->GTG	0
1374	GAT->GGA	0
1375	GAT->GGC	0
1376	GAT->GGG	0
1377	GAG->AAA	0
1378	GAG->AAC	2
1379	GAG->AAT	0
1380	GAG->ACG	0
1381	GAG->ATG	0
1382	GAG->AGG	0
1383	GAG->CAA	0
1384	GAG->CAC	0
1385	GAG->CAT	0
1386	GAG->CCG	0
1387	GAG->CTG	1
1388	GAG->CGG	1
1389	GAG->TAA	0
1390	GAG->TAC	0
1391	GAG->TAT	0
1392	GAG->TCG	0
1393	GAG->TTG	0
1394	GAG->TGG	0
1395	GAG->GCA	0
1396	GAG->GCC	0
1397	GAG->GCT	0
1398	GAG->GTA	0
1399	GAG->GTC	0
1400	GAG->GTT	0
1401	GAG->GGA	3
1402	GAG->GGC	0
1403	GAG->GGT	1
1404	GCA->AAA	0
1405	GCA->ACC	0
1406	GCA->ACT	0
1407	GCA->ACG	0
1408	GCA->ATA	0
1409	GCA->AGA	0
1410	GCA->CAA	0
1411	GCA->CCC	0
1412	GCA->CCT	0
1413	GCA->CCG	0
1414	GCA->CTA	0
1415	GCA->CGA	0
1416	GCA->TAA	0
1417	GCA->TCC	0
1418	GCA->TCT	0
1419	GCA->TCG	0
1420	GCA->TTA	0
1421	GCA->TGA	0
1422	GCA->GAC	0
1423	GCA->GAT	0
1424	GCA->GAG	0
1425	GCA->GTC	0
1426	GCA->GTT	0
1427	GCA->GTG	0
1428	GCA->GGC	0
1429	GCA->GGT	0
1430	GCA->GGG	0
1431	GCC->AAC	0
1432	GCC->ACA	0
1433	GCC->ACT	0
1434	GCC->ACG	0
1435	GCC->ATC	0
1436	GCC->AGC	0
1437	GCC->CAC	0
1438	GCC->CCA	0
1439	GCC->CCT	0
1440	GCC->CCG	0
1441	GCC->CTC	0
1442	GCC->CGC	0
1443	GCC->TAC	0
1444	GCC->TCA	0
1445	GCC->TCT	0
1446	GCC->TCG	0
1447	GCC->TTC	0
1448	GCC->TGC	0
1449	GCC->GAA	0
1450	GCC->GAT	0
1451	GCC->GAG	0
1452	GCC->GTA	0
1453	GCC->GTT	0
1454	GCC->GTG	0
1455	GCC->GGA	0
1456	GCC->GGT	0
1457	GCC->GGG	0
1458	GCT->AAT	0
1459	GCT->ACA	0
1460	GCT->ACC	0
1461	GCT->ACG	0
1462	GCT->ATT	0
1463	GCT->AGT	0
1464	GCT->CAT	0
1465	GCT->CCA	0
1466	GCT->CCC	1
1467	GCT->CCG	0
1468	GCT->CTT	0
1469	GCT->CGT	0
1470	GCT->TAT	0
1471	GCT->TCA	0
1472	GCT->TCC	0
1473	GCT->TCG	0
1474	GCT->TTT	0
1475	GCT->TGT	0
1476	GCT->GAA	0
1477	GCT->GAC	0
1478	GCT->GAG	0
1479	GCT->GTA	0
1480	GCT->GTC	0
1481	GCT->GTG	0
1482	GCT->GGA	0
1483	GCT->GGC	0
1484	GCT->GGG	0
1485	GCG->AAG	0
1486	GCG->ACA	0
1487	GCG->ACC	0
1488	GCG->ACT	0
1489	GCG->ATG	0
1490	GCG->AGG	0
1491	GCG->CAG	0
1492	GCG->CCA	0
1493	GCG->CCC	0
1494	GCG->CCT	0
1495	GCG->CTG	0
1496	GCG->CGG	0
1497	GCG->TAG	0
1498	GCG->TCA	0
1499	GCG->TCC	0
1500	GCG->TCT	0
1501	GCG->TTG	0
1502	GCG->TGG	0
1503	GCG->GAA	0
1504	GCG->GAC	0
1505	GCG->GAT	0
1506	GCG->GTA	0
1507	GCG->GTC	0
1508	GCG->GTT	0
1509	GCG->GGA	0
1510	GCG->GGC	0
1511	GCG->GGT	0
1512	GTA->AAA	0
1513	GTA->ACA	0
1514	GTA->ATC	0
1515	GTA->ATT	0
1516	GTA->ATG	0
1517	GTA->AGA	0
1518	GTA->CAA	0
1519	GTA->CCA	0
1520	GTA->CTC	0
1521	GTA->CTT	0
1522	GTA->CTG	0
1523	GTA->CGA	0
1524	GTA->TAA	0
1525	GTA->TCA	0
1526	GTA->TTC	0
1527	GTA->TTT	0
1528	GTA->TTG	0
1529	GTA->TGA	0
1530	GTA->GAC	0
1531	GTA->GAT	0
1532	GTA->GAG	0
1533	GTA->GCC	0
1534	GTA->GCT	0
1535	GTA->GCG	0
1536	GTA->GGC	0
1537	GTA->GGT	0
1538	GTA->GGG	0
1539	GTC->AAC	0
1540	GTC->ACC	0
1541	GTC->ATA	0
1542	GTC->ATT	0
1543	GTC->ATG	0
1544	GTC->AGC	0
1545	GTC->CAC	0
1546	GTC->CCC	0
1547	GTC->CTA	0
1548	GTC->CTT	0
1549	GTC->CTG	0
1550	GTC->CGC	0
1551	GTC->TAC	0
1552	GTC->TCC	0
1553	GTC->TTA	0
1554	GTC->TTT	0
1555	GTC->TTG	0
1556	GTC->TGC	0
1557	GTC->GAA	0
1558	GTC->GAT	0
1559	GTC->GAG	0
1560	GTC->GCA	0
1561	GTC->GCT	0
1562	GTC->GCG	0
1563	GTC->GGA	0
1564	GTC->GGT	0
1565	GTC->GGG	0
1566	GTT->AAT	0
1567	GTT->ACT	0
1568	GTT->ATA	0
1569	GTT->ATC	0
1570	GTT->ATG	0
1571	GTT->AGT	0
1572	GTT->CAT	0
1573	GTT->CCT	0
1574	GTT->CTA	0
1575	GTT->CTC	0
1576	GTT->CTG	0
1577	GTT->CGT	0
1578	GTT->TAT	0
1579	GTT->TCT	0
1580	GTT->TTA	0
1581	GTT->TTC	0
1582	GTT->TTG	0
1583	GTT->TGT	0
1584	GTT->GAA	0
1585	GTT->GAC	0
1586	GTT->GAG	0
1587	GTT->GCA	0
1588	GTT->GCC	0
1589	GTT->GCG	0
1590	GTT->GGA	0
1591	GTT->GGC	0
1592	GTT->GGG	0
1593	GTG->AAG	0
1594	GTG->ACG	0
1595	GTG->ATA	0
1596	GTG->ATC	0
1597	GTG->ATT	0
1598	GTG->AGG	0
1599	GTG->CAG	0
1600	GTG->CCG	0
1601	GTG->CTA	0
1602	GTG->CTC	1
1603	GTG->CTT	0
1604	GTG->CGG	0
1605	GTG->TAG	0
1606	GTG->TCG	0
1607	GTG->TTA	0
1608	GTG->TTC	0
1609	GTG->TTT	0
1610	GTG->TGG	0
1611	GTG->GAA	0
1612	GTG->GAC	0
1613	GTG->GAT	0
1614	GTG->GCA	0
1615	GTG->GCC	0
1616	GTG->GCT	0
1617	GTG->GGA	0
1618	GTG->GGC	0
1619	GTG->GGT	2
1620	GGA->AAA	0
1621	GGA->ACA	0
1622	GGA->ATA	0
1623	GGA->AGC	0
1624	GGA->AGT	0
1625	GGA->AGG	0
1626	GGA->CAA	0
1627	GGA->CCA	0
1628	GGA->CTA	0
1629	GGA->CGC	0
1630	GGA->CGT	0
1631	GGA->CGG	0
1632	GGA->TAA	0
1633	GGA->TCA	0
1634	GGA->TTA	0
1635	GGA->TGC	0
1636	GGA->TGT	0
1637	GGA->TGG	0
1638	GGA->GAC	0
1639	GGA->GAT	0
1640	GGA->GAG	0
1641	GGA->GCC	0
1642	GGA->GCT	0
1643	GGA->GCG	0
1644	GGA->GTC	0
1645	GGA->GTT	0
1646	GGA->GTG	0
1647	GGC->AAC	0
1648	GGC->ACC	0
1649	GGC->ATC	0
1650	GGC->AGA	0
1651	GGC->AGT	0
1652	GGC->AGG	0
1653	GGC->CAC	0
1654	GGC->CCC	0
1655	GGC->CTC	0
1656	GGC->CGA	0
1657	GGC->CGT	0
1658	GGC->CGG	0
1659	GGC->TAC	0
1660	GGC->TCC	0
1661	GGC->TTC	0
1662	GGC->TGA	0
1663	GGC->TGT	0
1664	GGC->TGG	0
1665	GGC->GAA	0
1666	GGC->GAT	0
1667	GGC->GAG	0
1668	GGC->GCA	0
1669	GGC->GCT	0
1670	GGC->GCG	0
1671	GGC->GTA	0
1672	GGC->GTT	0
1673	GGC->GTG	0
1674	GGT->AAT	0
1675	GGT->ACT	0
1676	GGT->ATT	0
1677	GGT->AGA	0
1678	GGT->AGC	0
1679	GGT->AGG	0
1680	GGT->CAT	0
1681	GGT->CCT	0
1682	GGT->CTT	0
1683	GGT->CGA	0
1684	GGT->CGC	0
1685	GGT->CGG	0
1686	GGT->TAT	0
1687	GGT->TCT	0
1688	GGT->TTT	1
1689	GGT->TGA	1
1690	GGT->TGC	0
1691	GGT->TGG	0
1692	GGT->GAA	0
1693	GGT->GAC	0
1694	GGT->GAG	0
1695	GGT->GCA	0
1696	GGT->GCC	0
1697	GGT->GCG	0
1698	GGT->GTA	0
1699	GGT->GTC	0
1700	GGT->GTG	0
1701	GGG->AAG	0
1702	GGG->ACG	0
1703	GGG->ATG	0
1704	GGG->AGA	0
1705	GGG->AGC	0
1706	GGG->AGT	0
1707	GGG->CAG	0
1708	GGG->CCG	0
1709	GGG->CTG	0
1710	GGG->CGA	0
1711	GGG->CGC	0
1712	GGG->CGT	0
1713	GGG->TAG	0
1714	GGG->TCG	0
1715	GGG->TTG	0
1716	GGG->TGA	0
1717	GGG->TGC	0
1718	GGG->TGT	0
1719	GGG->GAA	0
1720	GGG->GAC	0
1721	GGG->GAT	0
1722	GGG->GCA	0
1723	GGG->GCC	0
1724	GGG->GCT	0
1725	GGG->GTA	0
1726	GGG->GTC	0
1727	GGG->GTT	0

## Sheet: 3SNP
	Codon switch	freq	This sheet contains the codon switch frequency of condon switches with three alteration (consecutive and non-consecutive).
0	AAA->CCC	0	Average Frequency All	0.052662
1	AAA->CCT	0	Average Nonzero Freq	1.71698
2	AAA->CCG	0
3	AAA->CTC	0
4	AAA->CTT	0
5	AAA->CTG	0
6	AAA->CGC	0
7	AAA->CGT	0
8	AAA->CGG	0
9	AAA->TCC	0
10	AAA->TCT	0
11	AAA->TCG	0
12	AAA->TTC	0
13	AAA->TTT	0
14	AAA->TTG	0
15	AAA->TGC	0
16	AAA->TGT	0
17	AAA->TGG	0
18	AAA->GCC	0
19	AAA->GCT	0
20	AAA->GCG	0
21	AAA->GTC	0
22	AAA->GTT	0
23	AAA->GTG	0
24	AAA->GGC	0
25	AAA->GGT	0
26	AAA->GGG	0
27	AAC->CCA	0
28	AAC->CCT	0
29	AAC->CCG	0
30	AAC->CTA	0
31	AAC->CTT	0
32	AAC->CTG	0
33	AAC->CGA	0
34	AAC->CGT	0
35	AAC->CGG	0
36	AAC->TCA	0
37	AAC->TCT	0
38	AAC->TCG	0
39	AAC->TTA	0
40	AAC->TTT	0
41	AAC->TTG	0
42	AAC->TGA	0
43	AAC->TGT	0
44	AAC->TGG	0
45	AAC->GCA	0
46	AAC->GCT	0
47	AAC->GCG	0
48	AAC->GTA	0
49	AAC->GTT	0
50	AAC->GTG	0
51	AAC->GGA	0
52	AAC->GGT	0
53	AAC->GGG	0
54	AAT->CCA	0
55	AAT->CCC	0
56	AAT->CCG	0
57	AAT->CTA	0
58	AAT->CTC	0
59	AAT->CTG	0
60	AAT->CGA	0
61	AAT->CGC	0
62	AAT->CGG	0
63	AAT->TCA	0
64	AAT->TCC	0
65	AAT->TCG	0
66	AAT->TTA	0
67	AAT->TTC	0
68	AAT->TTG	0
69	AAT->TGA	0
70	AAT->TGC	0
71	AAT->TGG	0
72	AAT->GCA	0
73	AAT->GCC	0
74	AAT->GCG	0
75	AAT->GTA	0
76	AAT->GTC	0
77	AAT->GTG	0
78	AAT->GGA	0
79	AAT->GGC	0
80	AAT->GGG	0
81	AAG->CCA	2
82	AAG->CCC	0
83	AAG->CCT	0
84	AAG->CTA	0
85	AAG->CTC	0
86	AAG->CTT	0
87	AAG->CGA	0
88	AAG->CGC	0
89	AAG->CGT	0
90	AAG->TCA	0
91	AAG->TCC	0
92	AAG->TCT	0
93	AAG->TTA	0
94	AAG->TTC	0
95	AAG->TTT	0
96	AAG->TGA	0
97	AAG->TGC	0
98	AAG->TGT	0
99	AAG->GCA	0
100	AAG->GCC	0
101	AAG->GCT	0
102	AAG->GTA	0
103	AAG->GTC	0
104	AAG->GTT	0
105	AAG->GGA	0
106	AAG->GGC	0
107	AAG->GGT	0
108	ACA->CAC	0
109	ACA->CAT	0
110	ACA->CAG	0
111	ACA->CTC	0
112	ACA->CTT	0
113	ACA->CTG	0
114	ACA->CGC	0
115	ACA->CGT	0
116	ACA->CGG	0
117	ACA->TAC	0
118	ACA->TAT	0
119	ACA->TAG	0
120	ACA->TTC	0
121	ACA->TTT	0
122	ACA->TTG	0
123	ACA->TGC	0
124	ACA->TGT	0
125	ACA->TGG	0
126	ACA->GAC	0
127	ACA->GAT	0
128	ACA->GAG	0
129	ACA->GTC	0
130	ACA->GTT	0
131	ACA->GTG	0
132	ACA->GGC	0
133	ACA->GGT	0
134	ACA->GGG	0
135	ACC->CAA	0
136	ACC->CAT	0
137	ACC->CAG	0
138	ACC->CTA	0
139	ACC->CTT	0
140	ACC->CTG	0
141	ACC->CGA	0
142	ACC->CGT	0
143	ACC->CGG	0
144	ACC->TAA	0
145	ACC->TAT	0
146	ACC->TAG	0
147	ACC->TTA	0
148	ACC->TTT	0
149	ACC->TTG	0
150	ACC->TGA	0
151	ACC->TGT	0
152	ACC->TGG	0
153	ACC->GAA	0
154	ACC->GAT	0
155	ACC->GAG	0
156	ACC->GTA	0
157	ACC->GTT	0
158	ACC->GTG	0
159	ACC->GGA	0
160	ACC->GGT	0
161	ACC->GGG	0
162	ACT->CAA	0
163	ACT->CAC	1
164	ACT->CAG	0
165	ACT->CTA	0
166	ACT->CTC	1
167	ACT->CTG	0
168	ACT->CGA	0
169	ACT->CGC	0
170	ACT->CGG	0
171	ACT->TAA	0
172	ACT->TAC	0
173	ACT->TAG	0
174	ACT->TTA	1
175	ACT->TTC	0
176	ACT->TTG	0
177	ACT->TGA	2
178	ACT->TGC	0
179	ACT->TGG	0
180	ACT->GAA	0
181	ACT->GAC	0
182	ACT->GAG	2
183	ACT->GTA	0
184	ACT->GTC	0
185	ACT->GTG	0
186	ACT->GGA	0
187	ACT->GGC	0
188	ACT->GGG	0
189	ACG->CAA	0
190	ACG->CAC	0
191	ACG->CAT	0
192	ACG->CTA	0
193	ACG->CTC	0
194	ACG->CTT	0
195	ACG->CGA	0
196	ACG->CGC	0
197	ACG->CGT	0
198	ACG->TAA	0
199	ACG->TAC	0
200	ACG->TAT	0
201	ACG->TTA	0
202	ACG->TTC	0
203	ACG->TTT	0
204	ACG->TGA	0
205	ACG->TGC	0
206	ACG->TGT	0
207	ACG->GAA	0
208	ACG->GAC	0
209	ACG->GAT	0
210	ACG->GTA	0
211	ACG->GTC	0
212	ACG->GTT	0
213	ACG->GGA	2
214	ACG->GGC	0
215	ACG->GGT	0
216	ATA->CAC	0
217	ATA->CAT	0
218	ATA->CAG	0
219	ATA->CCC	0
220	ATA->CCT	0
221	ATA->CCG	0
222	ATA->CGC	0
223	ATA->CGT	0
224	ATA->CGG	0
225	ATA->TAC	0
226	ATA->TAT	0
227	ATA->TAG	0
228	ATA->TCC	0
229	ATA->TCT	0
230	ATA->TCG	0
231	ATA->TGC	0
232	ATA->TGT	0
233	ATA->TGG	0
234	ATA->GAC	0
235	ATA->GAT	0
236	ATA->GAG	0
237	ATA->GCC	0
238	ATA->GCT	0
239	ATA->GCG	0
240	ATA->GGC	0
241	ATA->GGT	0
242	ATA->GGG	0
243	ATC->CAA	0
244	ATC->CAT	0
245	ATC->CAG	0
246	ATC->CCA	0
247	ATC->CCT	0
248	ATC->CCG	0
249	ATC->CGA	0
250	ATC->CGT	0
251	ATC->CGG	0
252	ATC->TAA	0
253	ATC->TAT	0
254	ATC->TAG	0
255	ATC->TCA	0
256	ATC->TCT	0
257	ATC->TCG	0
258	ATC->TGA	0
259	ATC->TGT	0
260	ATC->TGG	0
261	ATC->GAA	0
262	ATC->GAT	0
263	ATC->GAG	0
264	ATC->GCA	0
265	ATC->GCT	0
266	ATC->GCG	0
267	ATC->GGA	0
268	ATC->GGT	0
269	ATC->GGG	0
270	ATT->CAA	0
271	ATT->CAC	0
272	ATT->CAG	0
273	ATT->CCA	0
274	ATT->CCC	0
275	ATT->CCG	0
276	ATT->CGA	0
277	ATT->CGC	0
278	ATT->CGG	0
279	ATT->TAA	0
280	ATT->TAC	0
281	ATT->TAG	1
282	ATT->TCA	0
283	ATT->TCC	0
284	ATT->TCG	0
285	ATT->TGA	0
286	ATT->TGC	0
287	ATT->TGG	0
288	ATT->GAA	0
289	ATT->GAC	0
290	ATT->GAG	0
291	ATT->GCA	0
292	ATT->GCC	0
293	ATT->GCG	0
294	ATT->GGA	0
295	ATT->GGC	0
296	ATT->GGG	0
297	ATG->CAA	0
298	ATG->CAC	0
299	ATG->CAT	0
300	ATG->CCA	0
301	ATG->CCC	0
302	ATG->CCT	0
303	ATG->CGA	0
304	ATG->CGC	0
305	ATG->CGT	0
306	ATG->TAA	0
307	ATG->TAC	0
308	ATG->TAT	0
309	ATG->TCA	0
310	ATG->TCC	0
311	ATG->TCT	0
312	ATG->TGA	0
313	ATG->TGC	0
314	ATG->TGT	0
315	ATG->GAA	0
316	ATG->GAC	0
317	ATG->GAT	0
318	ATG->GCA	0
319	ATG->GCC	0
320	ATG->GCT	0
321	ATG->GGA	0
322	ATG->GGC	0
323	ATG->GGT	0
324	AGA->CAC	0
325	AGA->CAT	0
326	AGA->CAG	0
327	AGA->CCC	0
328	AGA->CCT	0
329	AGA->CCG	0
330	AGA->CTC	0
331	AGA->CTT	0
332	AGA->CTG	0
333	AGA->TAC	0
334	AGA->TAT	0
335	AGA->TAG	0
336	AGA->TCC	0
337	AGA->TCT	0
338	AGA->TCG	0
339	AGA->TTC	0
340	AGA->TTT	0
341	AGA->TTG	0
342	AGA->GAC	0
343	AGA->GAT	0
344	AGA->GAG	0
345	AGA->GCC	0
346	AGA->GCT	0
347	AGA->GCG	0
348	AGA->GTC	0
349	AGA->GTT	0
350	AGA->GTG	0
351	AGC->CAA	0
352	AGC->CAT	0
353	AGC->CAG	0
354	AGC->CCA	0
355	AGC->CCT	0
356	AGC->CCG	0
357	AGC->CTA	0
358	AGC->CTT	0
359	AGC->CTG	0
360	AGC->TAA	0
361	AGC->TAT	0
362	AGC->TAG	0
363	AGC->TCA	0
364	AGC->TCT	0
365	AGC->TCG	0
366	AGC->TTA	0
367	AGC->TTT	2
368	AGC->TTG	0
369	AGC->GAA	0
370	AGC->GAT	0
371	AGC->GAG	2
372	AGC->GCA	0
373	AGC->GCT	0
374	AGC->GCG	0
375	AGC->GTA	0
376	AGC->GTT	0
377	AGC->GTG	1
378	AGT->CAA	0
379	AGT->CAC	0
380	AGT->CAG	0
381	AGT->CCA	2
382	AGT->CCC	2
383	AGT->CCG	0
384	AGT->CTA	0
385	AGT->CTC	0
386	AGT->CTG	0
387	AGT->TAA	0
388	AGT->TAC	0
389	AGT->TAG	0
390	AGT->TCA	0
391	AGT->TCC	2
392	AGT->TCG	0
393	AGT->TTA	0
394	AGT->TTC	0
395	AGT->TTG	0
396	AGT->GAA	0
397	AGT->GAC	0
398	AGT->GAG	3
399	AGT->GCA	0
400	AGT->GCC	0
401	AGT->GCG	0
402	AGT->GTA	0
403	AGT->GTC	0
404	AGT->GTG	0
405	AGG->CAA	0
406	AGG->CAC	0
407	AGG->CAT	0
408	AGG->CCA	0
409	AGG->CCC	0
410	AGG->CCT	0
411	AGG->CTA	0
412	AGG->CTC	0
413	AGG->CTT	0
414	AGG->TAA	0
415	AGG->TAC	0
416	AGG->TAT	0
417	AGG->TCA	0
418	AGG->TCC	0
419	AGG->TCT	0
420	AGG->TTA	0
421	AGG->TTC	0
422	AGG->TTT	0
423	AGG->GAA	0
424	AGG->GAC	0
425	AGG->GAT	0
426	AGG->GCA	0
427	AGG->GCC	0
428	AGG->GCT	0
429	AGG->GTA	0
430	AGG->GTC	0
431	AGG->GTT	0
432	CAA->ACC	0
433	CAA->ACT	0
434	CAA->ACG	0
435	CAA->ATC	0
436	CAA->ATT	0
437	CAA->ATG	0
438	CAA->AGC	0
439	CAA->AGT	0
440	CAA->AGG	0
441	CAA->TCC	0
442	CAA->TCT	0
443	CAA->TCG	0
444	CAA->TTC	0
445	CAA->TTT	0
446	CAA->TTG	0
447	CAA->TGC	0
448	CAA->TGT	0
449	CAA->TGG	0
450	CAA->GCC	0
451	CAA->GCT	0
452	CAA->GCG	0
453	CAA->GTC	0
454	CAA->GTT	0
455	CAA->GTG	0
456	CAA->GGC	0
457	CAA->GGT	0
458	CAA->GGG	0
459	CAC->ACA	0
460	CAC->ACT	0
461	CAC->ACG	0
462	CAC->ATA	0
463	CAC->ATT	0
464	CAC->ATG	0
465	CAC->AGA	0
466	CAC->AGT	1
467	CAC->AGG	0
468	CAC->TCA	0
469	CAC->TCT	0
470	CAC->TCG	0
471	CAC->TTA	0
472	CAC->TTT	0
473	CAC->TTG	0
474	CAC->TGA	0
475	CAC->TGT	0
476	CAC->TGG	0
477	CAC->GCA	0
478	CAC->GCT	0
479	CAC->GCG	0
480	CAC->GTA	0
481	CAC->GTT	0
482	CAC->GTG	0
483	CAC->GGA	0
484	CAC->GGT	0
485	CAC->GGG	0
486	CAT->ACA	0
487	CAT->ACC	0
488	CAT->ACG	0
489	CAT->ATA	0
490	CAT->ATC	0
491	CAT->ATG	0
492	CAT->AGA	0
493	CAT->AGC	0
494	CAT->AGG	0
495	CAT->TCA	0
496	CAT->TCC	0
497	CAT->TCG	0
498	CAT->TTA	0
499	CAT->TTC	0
500	CAT->TTG	0
501	CAT->TGA	0
502	CAT->TGC	0
503	CAT->TGG	0
504	CAT->GCA	0
505	CAT->GCC	0
506	CAT->GCG	0
507	CAT->GTA	0
508	CAT->GTC	0
509	CAT->GTG	0
510	CAT->GGA	0
511	CAT->GGC	0
512	CAT->GGG	0
513	CAG->ACA	0
514	CAG->ACC	0
515	CAG->ACT	0
516	CAG->ATA	0
517	CAG->ATC	0
518	CAG->ATT	1
519	CAG->AGA	0
520	CAG->AGC	1
521	CAG->AGT	1
522	CAG->TCA	2
523	CAG->TCC	2
524	CAG->TCT	1
525	CAG->TTA	0
526	CAG->TTC	4
527	CAG->TTT	0
528	CAG->TGA	0
529	CAG->TGC	0
530	CAG->TGT	0
531	CAG->GCA	0
532	CAG->GCC	0
533	CAG->GCT	0
534	CAG->GTA	0
535	CAG->GTC	0
536	CAG->GTT	0
537	CAG->GGA	0
538	CAG->GGC	0
539	CAG->GGT	0
540	CCA->AAC	0
541	CCA->AAT	0
542	CCA->AAG	0
543	CCA->ATC	0
544	CCA->ATT	0
545	CCA->ATG	0
546	CCA->AGC	0
547	CCA->AGT	0
548	CCA->AGG	0
549	CCA->TAC	0
550	CCA->TAT	0
551	CCA->TAG	0
552	CCA->TTC	0
553	CCA->TTT	0
554	CCA->TTG	0
555	CCA->TGC	0
556	CCA->TGT	0
557	CCA->TGG	0
558	CCA->GAC	0
559	CCA->GAT	0
560	CCA->GAG	0
561	CCA->GTC	0
562	CCA->GTT	0
563	CCA->GTG	0
564	CCA->GGC	0
565	CCA->GGT	0
566	CCA->GGG	0
567	CCC->AAA	0
568	CCC->AAT	0
569	CCC->AAG	0
570	CCC->ATA	0
571	CCC->ATT	0
572	CCC->ATG	0
573	CCC->AGA	0
574	CCC->AGT	0
575	CCC->AGG	0
576	CCC->TAA	0
577	CCC->TAT	0
578	CCC->TAG	0
579	CCC->TTA	0
580	CCC->TTT	0
581	CCC->TTG	0
582	CCC->TGA	0
583	CCC->TGT	0
584	CCC->TGG	0
585	CCC->GAA	0
586	CCC->GAT	0
587	CCC->GAG	0
588	CCC->GTA	0
589	CCC->GTT	0
590	CCC->GTG	0
591	CCC->GGA	0
592	CCC->GGT	0
593	CCC->GGG	0
594	CCT->AAA	0
595	CCT->AAC	0
596	CCT->AAG	0
597	CCT->ATA	0
598	CCT->ATC	0
599	CCT->ATG	1
600	CCT->AGA	0
601	CCT->AGC	2
602	CCT->AGG	0
603	CCT->TAA	0
604	CCT->TAC	0
605	CCT->TAG	0
606	CCT->TTA	0
607	CCT->TTC	2
608	CCT->TTG	0
609	CCT->TGA	2
610	CCT->TGC	0
611	CCT->TGG	0
612	CCT->GAA	0
613	CCT->GAC	0
614	CCT->GAG	5
615	CCT->GTA	0
616	CCT->GTC	0
617	CCT->GTG	0
618	CCT->GGA	0
619	CCT->GGC	0
620	CCT->GGG	0
621	CCG->AAA	0
622	CCG->AAC	0
623	CCG->AAT	0
624	CCG->ATA	0
625	CCG->ATC	0
626	CCG->ATT	0
627	CCG->AGA	0
628	CCG->AGC	0
629	CCG->AGT	0
630	CCG->TAA	0
631	CCG->TAC	0
632	CCG->TAT	0
633	CCG->TTA	0
634	CCG->TTC	0
635	CCG->TTT	0
636	CCG->TGA	0
637	CCG->TGC	0
638	CCG->TGT	0
639	CCG->GAA	0
640	CCG->GAC	0
641	CCG->GAT	0
642	CCG->GTA	0
643	CCG->GTC	0
644	CCG->GTT	0
645	CCG->GGA	0
646	CCG->GGC	0
647	CCG->GGT	0
648	CTA->AAC	0
649	CTA->AAT	0
650	CTA->AAG	0
651	CTA->ACC	0
652	CTA->ACT	0
653	CTA->ACG	0
654	CTA->AGC	0
655	CTA->AGT	0
656	CTA->AGG	0
657	CTA->TAC	0
658	CTA->TAT	0
659	CTA->TAG	0
660	CTA->TCC	0
661	CTA->TCT	0
662	CTA->TCG	0
663	CTA->TGC	0
664	CTA->TGT	0
665	CTA->TGG	0
666	CTA->GAC	0
667	CTA->GAT	0
668	CTA->GAG	0
669	CTA->GCC	0
670	CTA->GCT	0
671	CTA->GCG	0
672	CTA->GGC	0
673	CTA->GGT	0
674	CTA->GGG	0
675	CTC->AAA	0
676	CTC->AAT	0
677	CTC->AAG	0
678	CTC->ACA	0
679	CTC->ACT	0
680	CTC->ACG	0
681	CTC->AGA	0
682	CTC->AGT	0
683	CTC->AGG	0
684	CTC->TAA	0
685	CTC->TAT	0
686	CTC->TAG	0
687	CTC->TCA	0
688	CTC->TCT	0
689	CTC->TCG	0
690	CTC->TGA	0
691	CTC->TGT	0
692	CTC->TGG	0
693	CTC->GAA	0
694	CTC->GAT	2
695	CTC->GAG	0
696	CTC->GCA	0
697	CTC->GCT	0
698	CTC->GCG	0
699	CTC->GGA	0
700	CTC->GGT	0
701	CTC->GGG	0
702	CTT->AAA	0
703	CTT->AAC	0
704	CTT->AAG	0
705	CTT->ACA	0
706	CTT->ACC	0
707	CTT->ACG	0
708	CTT->AGA	0
709	CTT->AGC	0
710	CTT->AGG	0
711	CTT->TAA	0
712	CTT->TAC	0
713	CTT->TAG	0
714	CTT->TCA	0
715	CTT->TCC	0
716	CTT->TCG	0
717	CTT->TGA	0
718	CTT->TGC	0
719	CTT->TGG	0
720	CTT->GAA	0
721	CTT->GAC	0
722	CTT->GAG	0
723	CTT->GCA	0
724	CTT->GCC	0
725	CTT->GCG	0
726	CTT->GGA	0
727	CTT->GGC	0
728	CTT->GGG	0
729	CTG->AAA	0
730	CTG->AAC	0
731	CTG->AAT	0
732	CTG->ACA	0
733	CTG->ACC	0
734	CTG->ACT	2
735	CTG->AGA	0
736	CTG->AGC	0
737	CTG->AGT	0
738	CTG->TAA	0
739	CTG->TAC	0
740	CTG->TAT	0
741	CTG->TCA	0
742	CTG->TCC	0
743	CTG->TCT	0
744	CTG->TGA	0
745	CTG->TGC	0
746	CTG->TGT	0
747	CTG->GAA	0
748	CTG->GAC	0
749	CTG->GAT	0
750	CTG->GCA	0
751	CTG->GCC	0
752	CTG->GCT	0
753	CTG->GGA	0
754	CTG->GGC	0
755	CTG->GGT	0
756	CGA->AAC	0
757	CGA->AAT	0
758	CGA->AAG	0
759	CGA->ACC	0
760	CGA->ACT	0
761	CGA->ACG	0
762	CGA->ATC	0
763	CGA->ATT	0
764	CGA->ATG	0
765	CGA->TAC	0
766	CGA->TAT	0
767	CGA->TAG	0
768	CGA->TCC	0
769	CGA->TCT	0
770	CGA->TCG	0
771	CGA->TTC	0
772	CGA->TTT	0
773	CGA->TTG	0
774	CGA->GAC	0
775	CGA->GAT	0
776	CGA->GAG	0
777	CGA->GCC	0
778	CGA->GCT	0
779	CGA->GCG	0
780	CGA->GTC	0
781	CGA->GTT	0
782	CGA->GTG	0
783	CGC->AAA	0
784	CGC->AAT	0
785	CGC->AAG	0
786	CGC->ACA	0
787	CGC->ACT	0
788	CGC->ACG	0
789	CGC->ATA	0
790	CGC->ATT	0
791	CGC->ATG	0
792	CGC->TAA	0
793	CGC->TAT	0
794	CGC->TAG	0
795	CGC->TCA	0
796	CGC->TCT	0
797	CGC->TCG	0
798	CGC->TTA	0
799	CGC->TTT	0
800	CGC->TTG	0
801	CGC->GAA	0
802	CGC->GAT	0
803	CGC->GAG	0
804	CGC->GCA	0
805	CGC->GCT	0
806	CGC->GCG	0
807	CGC->GTA	0
808	CGC->GTT	0
809	CGC->GTG	0
810	CGT->AAA	0
811	CGT->AAC	0
812	CGT->AAG	0
813	CGT->ACA	0
814	CGT->ACC	0
815	CGT->ACG	0
816	CGT->ATA	0
817	CGT->ATC	0
818	CGT->ATG	0
819	CGT->TAA	0
820	CGT->TAC	0
821	CGT->TAG	0
822	CGT->TCA	0
823	CGT->TCC	0
824	CGT->TCG	0
825	CGT->TTA	0
826	CGT->TTC	0
827	CGT->TTG	0
828	CGT->GAA	0
829	CGT->GAC	0
830	CGT->GAG	0
831	CGT->GCA	0
832	CGT->GCC	0
833	CGT->GCG	0
834	CGT->GTA	0
835	CGT->GTC	0
836	CGT->GTG	0
837	CGG->AAA	0
838	CGG->AAC	0
839	CGG->AAT	0
840	CGG->ACA	0
841	CGG->ACC	0
842	CGG->ACT	0
843	CGG->ATA	0
844	CGG->ATC	0
845	CGG->ATT	0
846	CGG->TAA	0
847	CGG->TAC	0
848	CGG->TAT	0
849	CGG->TCA	0
850	CGG->TCC	0
851	CGG->TCT	0
852	CGG->TTA	0
853	CGG->TTC	0
854	CGG->TTT	0
855	CGG->GAA	0
856	CGG->GAC	0
857	CGG->GAT	0
858	CGG->GCA	0
859	CGG->GCC	0
860	CGG->GCT	0
861	CGG->GTA	0
862	CGG->GTC	2
863	CGG->GTT	0
864	TAA->ACC	0
865	TAA->ACT	0
866	TAA->ACG	0
867	TAA->ATC	0
868	TAA->ATT	0
869	TAA->ATG	0
870	TAA->AGC	0
871	TAA->AGT	0
872	TAA->AGG	0
873	TAA->CCC	0
874	TAA->CCT	0
875	TAA->CCG	0
876	TAA->CTC	0
877	TAA->CTT	0
878	TAA->CTG	0
879	TAA->CGC	0
880	TAA->CGT	0
881	TAA->CGG	0
882	TAA->GCC	0
883	TAA->GCT	0
884	TAA->GCG	0
885	TAA->GTC	0
886	TAA->GTT	0
887	TAA->GTG	0
888	TAA->GGC	0
889	TAA->GGT	0
890	TAA->GGG	0
891	TAC->ACA	0
892	TAC->ACT	0
893	TAC->ACG	0
894	TAC->ATA	0
895	TAC->ATT	0
896	TAC->ATG	0
897	TAC->AGA	0
898	TAC->AGT	0
899	TAC->AGG	0
900	TAC->CCA	0
901	TAC->CCT	0
902	TAC->CCG	0
903	TAC->CTA	0
904	TAC->CTT	0
905	TAC->CTG	0
906	TAC->CGA	0
907	TAC->CGT	0
908	TAC->CGG	0
909	TAC->GCA	0
910	TAC->GCT	0
911	TAC->GCG	0
912	TAC->GTA	0
913	TAC->GTT	0
914	TAC->GTG	0
915	TAC->GGA	0
916	TAC->GGT	0
917	TAC->GGG	0
918	TAT->ACA	0
919	TAT->ACC	0
920	TAT->ACG	0
921	TAT->ATA	0
922	TAT->ATC	0
923	TAT->ATG	0
924	TAT->AGA	0
925	TAT->AGC	0
926	TAT->AGG	0
927	TAT->CCA	0
928	TAT->CCC	0
929	TAT->CCG	0
930	TAT->CTA	0
931	TAT->CTC	0
932	TAT->CTG	0
933	TAT->CGA	0
934	TAT->CGC	0
935	TAT->CGG	0
936	TAT->GCA	0
937	TAT->GCC	0
938	TAT->GCG	0
939	TAT->GTA	0
940	TAT->GTC	0
941	TAT->GTG	0
942	TAT->GGA	0
943	TAT->GGC	0
944	TAT->GGG	0
945	TAG->ACA	0
946	TAG->ACC	0
947	TAG->ACT	0
948	TAG->ATA	0
949	TAG->ATC	0
950	TAG->ATT	0
951	TAG->AGA	0
952	TAG->AGC	0
953	TAG->AGT	0
954	TAG->CCA	0
955	TAG->CCC	0
956	TAG->CCT	0
957	TAG->CTA	0
958	TAG->CTC	0
959	TAG->CTT	0
960	TAG->CGA	0
961	TAG->CGC	0
962	TAG->CGT	0
963	TAG->GCA	0
964	TAG->GCC	0
965	TAG->GCT	0
966	TAG->GTA	0
967	TAG->GTC	0
968	TAG->GTT	0
969	TAG->GGA	0
970	TAG->GGC	0
971	TAG->GGT	0
972	TCA->AAC	0
973	TCA->AAT	0
974	TCA->AAG	0
975	TCA->ATC	0
976	TCA->ATT	0
977	TCA->ATG	0
978	TCA->AGC	0
979	TCA->AGT	0
980	TCA->AGG	0
981	TCA->CAC	0
982	TCA->CAT	0
983	TCA->CAG	0
984	TCA->CTC	0
985	TCA->CTT	0
986	TCA->CTG	0
987	TCA->CGC	0
988	TCA->CGT	0
989	TCA->CGG	0
990	TCA->GAC	0
991	TCA->GAT	0
992	TCA->GAG	0
993	TCA->GTC	0
994	TCA->GTT	0
995	TCA->GTG	0
996	TCA->GGC	0
997	TCA->GGT	0
998	TCA->GGG	0
999	TCC->AAA	0
1000	TCC->AAT	0
1001	TCC->AAG	0
1002	TCC->ATA	0
1003	TCC->ATT	0
1004	TCC->ATG	0
1005	TCC->AGA	2
1006	TCC->AGT	0
1007	TCC->AGG	0
1008	TCC->CAA	0
1009	TCC->CAT	0
1010	TCC->CAG	0
1011	TCC->CTA	0
1012	TCC->CTT	1
1013	TCC->CTG	2
1014	TCC->CGA	0
1015	TCC->CGT	2
1016	TCC->CGG	0
1017	TCC->GAA	0
1018	TCC->GAT	0
1019	TCC->GAG	0
1020	TCC->GTA	0
1021	TCC->GTT	3
1022	TCC->GTG	0
1023	TCC->GGA	0
1024	TCC->GGT	0
1025	TCC->GGG	0
1026	TCT->AAA	0
1027	TCT->AAC	0
1028	TCT->AAG	0
1029	TCT->ATA	0
1030	TCT->ATC	0
1031	TCT->ATG	0
1032	TCT->AGA	0
1033	TCT->AGC	0
1034	TCT->AGG	0
1035	TCT->CAA	0
1036	TCT->CAC	0
1037	TCT->CAG	0
1038	TCT->CTA	0
1039	TCT->CTC	0
1040	TCT->CTG	0
1041	TCT->CGA	0
1042	TCT->CGC	0
1043	TCT->CGG	0
1044	TCT->GAA	0
1045	TCT->GAC	0
1046	TCT->GAG	0
1047	TCT->GTA	0
1048	TCT->GTC	0
1049	TCT->GTG	0
1050	TCT->GGA	0
1051	TCT->GGC	0
1052	TCT->GGG	0
1053	TCG->AAA	0
1054	TCG->AAC	0
1055	TCG->AAT	0
1056	TCG->ATA	0
1057	TCG->ATC	0
1058	TCG->ATT	0
1059	TCG->AGA	0
1060	TCG->AGC	0
1061	TCG->AGT	0
1062	TCG->CAA	0
1063	TCG->CAC	0
1064	TCG->CAT	0
1065	TCG->CTA	0
1066	TCG->CTC	0
1067	TCG->CTT	0
1068	TCG->CGA	0
1069	TCG->CGC	0
1070	TCG->CGT	0
1071	TCG->GAA	1
1072	TCG->GAC	0
1073	TCG->GAT	0
1074	TCG->GTA	0
1075	TCG->GTC	0
1076	TCG->GTT	0
1077	TCG->GGA	0
1078	TCG->GGC	0
1079	TCG->GGT	0
1080	TTA->AAC	0
1081	TTA->AAT	0
1082	TTA->AAG	0
1083	TTA->ACC	0
1084	TTA->ACT	0
1085	TTA->ACG	0
1086	TTA->AGC	0
1087	TTA->AGT	0
1088	TTA->AGG	0
1089	TTA->CAC	0
1090	TTA->CAT	0
1091	TTA->CAG	0
1092	TTA->CCC	0
1093	TTA->CCT	0
1094	TTA->CCG	0
1095	TTA->CGC	0
1096	TTA->CGT	0
1097	TTA->CGG	0
1098	TTA->GAC	0
1099	TTA->GAT	0
1100	TTA->GAG	2
1101	TTA->GCC	0
1102	TTA->GCT	0
1103	TTA->GCG	0
1104	TTA->GGC	0
1105	TTA->GGT	0
1106	TTA->GGG	0
1107	TTC->AAA	0
1108	TTC->AAT	0
1109	TTC->AAG	0
1110	TTC->ACA	0
1111	TTC->ACT	0
1112	TTC->ACG	0
1113	TTC->AGA	0
1114	TTC->AGT	0
1115	TTC->AGG	0
1116	TTC->CAA	0
1117	TTC->CAT	0
1118	TTC->CAG	1
1119	TTC->CCA	0
1120	TTC->CCT	0
1121	TTC->CCG	0
1122	TTC->CGA	0
1123	TTC->CGT	0
1124	TTC->CGG	0
1125	TTC->GAA	0
1126	TTC->GAT	0
1127	TTC->GAG	2
1128	TTC->GCA	0
1129	TTC->GCT	0
1130	TTC->GCG	0
1131	TTC->GGA	0
1132	TTC->GGT	0
1133	TTC->GGG	0
1134	TTT->AAA	0
1135	TTT->AAC	0
1136	TTT->AAG	0
1137	TTT->ACA	0
1138	TTT->ACC	0
1139	TTT->ACG	0
1140	TTT->AGA	0
1141	TTT->AGC	0
1142	TTT->AGG	0
1143	TTT->CAA	0
1144	TTT->CAC	0
1145	TTT->CAG	0
1146	TTT->CCA	2
1147	TTT->CCC	1
1148	TTT->CCG	0
1149	TTT->CGA	0
1150	TTT->CGC	0
1151	TTT->CGG	0
1152	TTT->GAA	0
1153	TTT->GAC	0
1154	TTT->GAG	1
1155	TTT->GCA	0
1156	TTT->GCC	0
1157	TTT->GCG	0
1158	TTT->GGA	0
1159	TTT->GGC	0
1160	TTT->GGG	2
1161	TTG->AAA	0
1162	TTG->AAC	0
1163	TTG->AAT	0
1164	TTG->ACA	0
1165	TTG->ACC	0
1166	TTG->ACT	0
1167	TTG->AGA	0
1168	TTG->AGC	0
1169	TTG->AGT	1
1170	TTG->CAA	0
1171	TTG->CAC	0
1172	TTG->CAT	0
1173	TTG->CCA	0
1174	TTG->CCC	0
1175	TTG->CCT	0
1176	TTG->CGA	0
1177	TTG->CGC	0
1178	TTG->CGT	0
1179	TTG->GAA	0
1180	TTG->GAC	0
1181	TTG->GAT	0
1182	TTG->GCA	0
1183	TTG->GCC	0
1184	TTG->GCT	0
1185	TTG->GGA	0
1186	TTG->GGC	0
1187	TTG->GGT	0
1188	TGA->AAC	0
1189	TGA->AAT	0
1190	TGA->AAG	0
1191	TGA->ACC	0
1192	TGA->ACT	0
1193	TGA->ACG	0
1194	TGA->ATC	0
1195	TGA->ATT	0
1196	TGA->ATG	0
1197	TGA->CAC	0
1198	TGA->CAT	0
1199	TGA->CAG	0
1200	TGA->CCC	0
1201	TGA->CCT	0
1202	TGA->CCG	0
1203	TGA->CTC	0
1204	TGA->CTT	0
1205	TGA->CTG	0
1206	TGA->GAC	0
1207	TGA->GAT	0
1208	TGA->GAG	0
1209	TGA->GCC	0
1210	TGA->GCT	0
1211	TGA->GCG	0
1212	TGA->GTC	0
1213	TGA->GTT	0
1214	TGA->GTG	0
1215	TGC->AAA	0
1216	TGC->AAT	0
1217	TGC->AAG	0
1218	TGC->ACA	0
1219	TGC->ACT	0
1220	TGC->ACG	0
1221	TGC->ATA	0
1222	TGC->ATT	0
1223	TGC->ATG	0
1224	TGC->CAA	0
1225	TGC->CAT	0
1226	TGC->CAG	0
1227	TGC->CCA	0
1228	TGC->CCT	0
1229	TGC->CCG	0
1230	TGC->CTA	0
1231	TGC->CTT	0
1232	TGC->CTG	0
1233	TGC->GAA	0
1234	TGC->GAT	0
1235	TGC->GAG	0
1236	TGC->GCA	0
1237	TGC->GCT	0
1238	TGC->GCG	0
1239	TGC->GTA	0
1240	TGC->GTT	0
1241	TGC->GTG	0
1242	TGT->AAA	0
1243	TGT->AAC	0
1244	TGT->AAG	0
1245	TGT->ACA	0
1246	TGT->ACC	0
1247	TGT->ACG	0
1248	TGT->ATA	0
1249	TGT->ATC	0
1250	TGT->ATG	0
1251	TGT->CAA	0
1252	TGT->CAC	0
1253	TGT->CAG	0
1254	TGT->CCA	0
1255	TGT->CCC	0
1256	TGT->CCG	0
1257	TGT->CTA	0
1258	TGT->CTC	0
1259	TGT->CTG	0
1260	TGT->GAA	0
1261	TGT->GAC	0
1262	TGT->GAG	0
1263	TGT->GCA	0
1264	TGT->GCC	0
1265	TGT->GCG	0
1266	TGT->GTA	0
1267	TGT->GTC	0
1268	TGT->GTG	0
1269	TGG->AAA	0
1270	TGG->AAC	0
1271	TGG->AAT	0
1272	TGG->ACA	0
1273	TGG->ACC	0
1274	TGG->ACT	0
1275	TGG->ATA	0
1276	TGG->ATC	0
1277	TGG->ATT	0
1278	TGG->CAA	0
1279	TGG->CAC	0
1280	TGG->CAT	0
1281	TGG->CCA	0
1282	TGG->CCC	0
1283	TGG->CCT	0
1284	TGG->CTA	0
1285	TGG->CTC	0
1286	TGG->CTT	0
1287	TGG->GAA	0
1288	TGG->GAC	0
1289	TGG->GAT	0
1290	TGG->GCA	0
1291	TGG->GCC	0
1292	TGG->GCT	0
1293	TGG->GTA	0
1294	TGG->GTC	0
1295	TGG->GTT	0
1296	GAA->ACC	0
1297	GAA->ACT	0
1298	GAA->ACG	0
1299	GAA->ATC	0
1300	GAA->ATT	0
1301	GAA->ATG	0
1302	GAA->AGC	0
1303	GAA->AGT	0
1304	GAA->AGG	0
1305	GAA->CCC	0
1306	GAA->CCT	0
1307	GAA->CCG	0
1308	GAA->CTC	0
1309	GAA->CTT	0
1310	GAA->CTG	0
1311	GAA->CGC	0
1312	GAA->CGT	0
1313	GAA->CGG	0
1314	GAA->TCC	0
1315	GAA->TCT	0
1316	GAA->TCG	0
1317	GAA->TTC	0
1318	GAA->TTT	0
1319	GAA->TTG	0
1320	GAA->TGC	0
1321	GAA->TGT	0
1322	GAA->TGG	0
1323	GAC->ACA	0
1324	GAC->ACT	0
1325	GAC->ACG	0
1326	GAC->ATA	0
1327	GAC->ATT	0
1328	GAC->ATG	0
1329	GAC->AGA	0
1330	GAC->AGT	0
1331	GAC->AGG	0
1332	GAC->CCA	0
1333	GAC->CCT	0
1334	GAC->CCG	0
1335	GAC->CTA	0
1336	GAC->CTT	0
1337	GAC->CTG	0
1338	GAC->CGA	0
1339	GAC->CGT	0
1340	GAC->CGG	0
1341	GAC->TCA	0
1342	GAC->TCT	0
1343	GAC->TCG	0
1344	GAC->TTA	0
1345	GAC->TTT	0
1346	GAC->TTG	0
1347	GAC->TGA	0
1348	GAC->TGT	0
1349	GAC->TGG	0
1350	GAT->ACA	0
1351	GAT->ACC	0
1352	GAT->ACG	0
1353	GAT->ATA	0
1354	GAT->ATC	0
1355	GAT->ATG	0
1356	GAT->AGA	0
1357	GAT->AGC	0
1358	GAT->AGG	0
1359	GAT->CCA	0
1360	GAT->CCC	0
1361	GAT->CCG	0
1362	GAT->CTA	0
1363	GAT->CTC	0
1364	GAT->CTG	0
1365	GAT->CGA	0
1366	GAT->CGC	0
1367	GAT->CGG	0
1368	GAT->TCA	0
1369	GAT->TCC	0
1370	GAT->TCG	1
1371	GAT->TTA	0
1372	GAT->TTC	0
1373	GAT->TTG	0
1374	GAT->TGA	0
1375	GAT->TGC	0
1376	GAT->TGG	0
1377	GAG->ACA	0
1378	GAG->ACC	0
1379	GAG->ACT	0
1380	GAG->ATA	0
1381	GAG->ATC	0
1382	GAG->ATT	0
1383	GAG->AGA	1
1384	GAG->AGC	0
1385	GAG->AGT	0
1386	GAG->CCA	0
1387	GAG->CCC	1
1388	GAG->CCT	0
1389	GAG->CTA	0
1390	GAG->CTC	0
1391	GAG->CTT	0
1392	GAG->CGA	1
1393	GAG->CGC	0
1394	GAG->CGT	0
1395	GAG->TCA	0
1396	GAG->TCC	0
1397	GAG->TCT	0
1398	GAG->TTA	0
1399	GAG->TTC	0
1400	GAG->TTT	2
1401	GAG->TGA	0
1402	GAG->TGC	0
1403	GAG->TGT	0
1404	GCA->AAC	0
1405	GCA->AAT	0
1406	GCA->AAG	0
1407	GCA->ATC	0
1408	GCA->ATT	0
1409	GCA->ATG	0
1410	GCA->AGC	0
1411	GCA->AGT	0
1412	GCA->AGG	0
1413	GCA->CAC	0
1414	GCA->CAT	0
1415	GCA->CAG	0
1416	GCA->CTC	0
1417	GCA->CTT	0
1418	GCA->CTG	0
1419	GCA->CGC	0
1420	GCA->CGT	0
1421	GCA->CGG	0
1422	GCA->TAC	0
1423	GCA->TAT	0
1424	GCA->TAG	0
1425	GCA->TTC	0
1426	GCA->TTT	0
1427	GCA->TTG	0
1428	GCA->TGC	0
1429	GCA->TGT	0
1430	GCA->TGG	0
1431	GCC->AAA	0
1432	GCC->AAT	0
1433	GCC->AAG	0
1434	GCC->ATA	0
1435	GCC->ATT	0
1436	GCC->ATG	0
1437	GCC->AGA	0
1438	GCC->AGT	0
1439	GCC->AGG	0
1440	GCC->CAA	0
1441	GCC->CAT	0
1442	GCC->CAG	0
1443	GCC->CTA	0
1444	GCC->CTT	0
1445	GCC->CTG	0
1446	GCC->CGA	0
1447	GCC->CGT	0
1448	GCC->CGG	0
1449	GCC->TAA	0
1450	GCC->TAT	0
1451	GCC->TAG	0
1452	GCC->TTA	0
1453	GCC->TTT	0
1454	GCC->TTG	0
1455	GCC->TGA	0
1456	GCC->TGT	0
1457	GCC->TGG	0
1458	GCT->AAA	0
1459	GCT->AAC	0
1460	GCT->AAG	0
1461	GCT->ATA	0
1462	GCT->ATC	0
1463	GCT->ATG	0
1464	GCT->AGA	0
1465	GCT->AGC	0
1466	GCT->AGG	0
1467	GCT->CAA	0
1468	GCT->CAC	0
1469	GCT->CAG	0
1470	GCT->CTA	0
1471	GCT->CTC	0
1472	GCT->CTG	0
1473	GCT->CGA	0
1474	GCT->CGC	0
1475	GCT->CGG	0
1476	GCT->TAA	0
1477	GCT->TAC	0
1478	GCT->TAG	0
1479	GCT->TTA	0
1480	GCT->TTC	0
1481	GCT->TTG	0
1482	GCT->TGA	0
1483	GCT->TGC	0
1484	GCT->TGG	0
1485	GCG->AAA	0
1486	GCG->AAC	0
1487	GCG->AAT	0
1488	GCG->ATA	0
1489	GCG->ATC	0
1490	GCG->ATT	0
1491	GCG->AGA	0
1492	GCG->AGC	0
1493	GCG->AGT	0
1494	GCG->CAA	0
1495	GCG->CAC	0
1496	GCG->CAT	0
1497	GCG->CTA	0
1498	GCG->CTC	0
1499	GCG->CTT	0
1500	GCG->CGA	0
1501	GCG->CGC	0
1502	GCG->CGT	0
1503	GCG->TAA	0
1504	GCG->TAC	0
1505	GCG->TAT	0
1506	GCG->TTA	0
1507	GCG->TTC	0
1508	GCG->TTT	0
1509	GCG->TGA	0
1510	GCG->TGC	0
1511	GCG->TGT	0
1512	GTA->AAC	0
1513	GTA->AAT	0
1514	GTA->AAG	0
1515	GTA->ACC	0
1516	GTA->ACT	0
1517	GTA->ACG	0
1518	GTA->AGC	0
1519	GTA->AGT	0
1520	GTA->AGG	0
1521	GTA->CAC	0
1522	GTA->CAT	0
1523	GTA->CAG	0
1524	GTA->CCC	0
1525	GTA->CCT	0
1526	GTA->CCG	0
1527	GTA->CGC	0
1528	GTA->CGT	0
1529	GTA->CGG	0
1530	GTA->TAC	0
1531	GTA->TAT	0
1532	GTA->TAG	0
1533	GTA->TCC	0
1534	GTA->TCT	0
1535	GTA->TCG	0
1536	GTA->TGC	0
1537	GTA->TGT	0
1538	GTA->TGG	0
1539	GTC->AAA	0
1540	GTC->AAT	0
1541	GTC->AAG	0
1542	GTC->ACA	0
1543	GTC->ACT	0
1544	GTC->ACG	0
1545	GTC->AGA	0
1546	GTC->AGT	0
1547	GTC->AGG	0
1548	GTC->CAA	0
1549	GTC->CAT	0
1550	GTC->CAG	0
1551	GTC->CCA	0
1552	GTC->CCT	0
1553	GTC->CCG	0
1554	GTC->CGA	0
1555	GTC->CGT	0
1556	GTC->CGG	0
1557	GTC->TAA	0
1558	GTC->TAT	0
1559	GTC->TAG	0
1560	GTC->TCA	0
1561	GTC->TCT	0
1562	GTC->TCG	0
1563	GTC->TGA	0
1564	GTC->TGT	0
1565	GTC->TGG	0
1566	GTT->AAA	0
1567	GTT->AAC	0
1568	GTT->AAG	0
1569	GTT->ACA	0
1570	GTT->ACC	0
1571	GTT->ACG	0
1572	GTT->AGA	0
1573	GTT->AGC	0
1574	GTT->AGG	0
1575	GTT->CAA	0
1576	GTT->CAC	0
1577	GTT->CAG	0
1578	GTT->CCA	0
1579	GTT->CCC	0
1580	GTT->CCG	0
1581	GTT->CGA	0
1582	GTT->CGC	0
1583	GTT->CGG	0
1584	GTT->TAA	0
1585	GTT->TAC	0
1586	GTT->TAG	0
1587	GTT->TCA	0
1588	GTT->TCC	0
1589	GTT->TCG	0
1590	GTT->TGA	0
1591	GTT->TGC	0
1592	GTT->TGG	0
1593	GTG->AAA	0
1594	GTG->AAC	0
1595	GTG->AAT	0
1596	GTG->ACA	0
1597	GTG->ACC	0
1598	GTG->ACT	0
1599	GTG->AGA	0
1600	GTG->AGC	0
1601	GTG->AGT	0
1602	GTG->CAA	0
1603	GTG->CAC	0
1604	GTG->CAT	0
1605	GTG->CCA	0
1606	GTG->CCC	2
1607	GTG->CCT	0
1608	GTG->CGA	0
1609	GTG->CGC	0
1610	GTG->CGT	0
1611	GTG->TAA	0
1612	GTG->TAC	0
1613	GTG->TAT	0
1614	GTG->TCA	0
1615	GTG->TCC	0
1616	GTG->TCT	1
1617	GTG->TGA	0
1618	GTG->TGC	0
1619	GTG->TGT	0
1620	GGA->AAC	0
1621	GGA->AAT	0
1622	GGA->AAG	0
1623	GGA->ACC	0
1624	GGA->ACT	0
1625	GGA->ACG	0
1626	GGA->ATC	0
1627	GGA->ATT	0
1628	GGA->ATG	0
1629	GGA->CAC	0
1630	GGA->CAT	0
1631	GGA->CAG	0
1632	GGA->CCC	0
1633	GGA->CCT	0
1634	GGA->CCG	0
1635	GGA->CTC	0
1636	GGA->CTT	0
1637	GGA->CTG	0
1638	GGA->TAC	0
1639	GGA->TAT	0
1640	GGA->TAG	0
1641	GGA->TCC	0
1642	GGA->TCT	0
1643	GGA->TCG	0
1644	GGA->TTC	0
1645	GGA->TTT	0
1646	GGA->TTG	0
1647	GGC->AAA	0
1648	GGC->AAT	0
1649	GGC->AAG	0
1650	GGC->ACA	0
1651	GGC->ACT	0
1652	GGC->ACG	0
1653	GGC->ATA	0
1654	GGC->ATT	0
1655	GGC->ATG	0
1656	GGC->CAA	0
1657	GGC->CAT	0
1658	GGC->CAG	0
1659	GGC->CCA	0
1660	GGC->CCT	0
1661	GGC->CCG	0
1662	GGC->CTA	0
1663	GGC->CTT	0
1664	GGC->CTG	0
1665	GGC->TAA	0
1666	GGC->TAT	0
1667	GGC->TAG	0
1668	GGC->TCA	0
1669	GGC->TCT	0
1670	GGC->TCG	0
1671	GGC->TTA	0
1672	GGC->TTT	0
1673	GGC->TTG	0
1674	GGT->AAA	0
1675	GGT->AAC	0
1676	GGT->AAG	0
1677	GGT->ACA	0
1678	GGT->ACC	0
1679	GGT->ACG	0
1680	GGT->ATA	0
1681	GGT->ATC	0
1682	GGT->ATG	0
1683	GGT->CAA	0
1684	GGT->CAC	0
1685	GGT->CAG	0
1686	GGT->CCA	0
1687	GGT->CCC	0
1688	GGT->CCG	0
1689	GGT->CTA	0
1690	GGT->CTC	0
1691	GGT->CTG	0
1692	GGT->TAA	0
1693	GGT->TAC	0
1694	GGT->TAG	0
1695	GGT->TCA	0
1696	GGT->TCC	2
1697	GGT->TCG	0
1698	GGT->TTA	0
1699	GGT->TTC	0
1700	GGT->TTG	0
1701	GGG->AAA	0
1702	GGG->AAC	0
1703	GGG->AAT	0
1704	GGG->ACA	0
1705	GGG->ACC	0
1706	GGG->ACT	0
1707	GGG->ATA	0
1708	GGG->ATC	0
1709	GGG->ATT	0
1710	GGG->CAA	0
1711	GGG->CAC	0
1712	GGG->CAT	0
1713	GGG->CCA	0
1714	GGG->CCC	0
1715	GGG->CCT	0
1716	GGG->CTA	0
1717	GGG->CTC	0
1718	GGG->CTT	0
1719	GGG->TAA	0
1720	GGG->TAC	0
1721	GGG->TAT	0
1722	GGG->TCA	0
1723	GGG->TCC	0
1724	GGG->TCT	0
1725	GGG->TTA	0
1726	GGG->TTC	0
1727	GGG->TTT	0

## Sheet: Insertions
	Codon switch	freq	This sheet contains the codon switch frequency of condon switches that represents insertion.
0	AA$->AAA	12	Average Frequency All	0.778689
1	AA$->AAC	18	Average Nonzero Freq	10.4828
2	AA$->AAT	1
3	AA$->AAG	13
4	AA$->ACA	0
5	AA$->ACC	0
6	AA$->ACT	0
7	AA$->ACG	0
8	AA$->ATA	0
9	AA$->ATC	0
10	AA$->ATT	0
11	AA$->ATG	0
12	AA$->AGA	0
13	AA$->AGC	0
14	AA$->AGT	0
15	AA$->AGG	0
16	AA$->CAA	0
17	AA$->CAC	0
18	AA$->CAT	0
19	AA$->CAG	0
20	AA$->CCA	0
21	AA$->CCC	0
22	AA$->CCT	0
23	AA$->CCG	0
24	AA$->CTA	0
25	AA$->CTC	0
26	AA$->CTT	0
27	AA$->CTG	0
28	AA$->CGA	0
29	AA$->CGC	0
30	AA$->CGT	0
31	AA$->CGG	0
32	AA$->TAA	0
33	AA$->TAC	0
34	AA$->TAT	0
35	AA$->TAG	0
36	AA$->TCA	0
37	AA$->TCC	0
38	AA$->TCT	0
39	AA$->TCG	0
40	AA$->TTA	0
41	AA$->TTC	0
42	AA$->TTT	0
43	AA$->TTG	0
44	AA$->TGA	0
45	AA$->TGC	0
46	AA$->TGT	0
47	AA$->TGG	0
48	AA$->GAA	0
49	AA$->GAC	0
50	AA$->GAT	0
51	AA$->GAG	0
52	AA$->GCA	0
53	AA$->GCC	0
54	AA$->GCT	0
55	AA$->GCG	0
56	AA$->GTA	0
57	AA$->GTC	0
58	AA$->GTT	0
59	AA$->GTG	0
60	AA$->GGA	0
61	AA$->GGC	0
62	AA$->GGT	0
63	AA$->GGG	0
64	AC$->AAA	0
65	AC$->AAC	0
66	AC$->AAT	0
67	AC$->AAG	0
68	AC$->ACA	8
69	AC$->ACC	11
70	AC$->ACT	0
71	AC$->ACG	3
72	AC$->ATA	0
73	AC$->ATC	0
74	AC$->ATT	0
75	AC$->ATG	0
76	AC$->AGA	0
77	AC$->AGC	0
78	AC$->AGT	0
79	AC$->AGG	0
80	AC$->CAA	0
81	AC$->CAC	0
82	AC$->CAT	0
83	AC$->CAG	0
84	AC$->CCA	0
85	AC$->CCC	0
86	AC$->CCT	0
87	AC$->CCG	0
88	AC$->CTA	0
89	AC$->CTC	0
90	AC$->CTT	0
91	AC$->CTG	0
92	AC$->CGA	0
93	AC$->CGC	0
94	AC$->CGT	0
95	AC$->CGG	0
96	AC$->TAA	0
97	AC$->TAC	0
98	AC$->TAT	0
99	AC$->TAG	0
100	AC$->TCA	0
101	AC$->TCC	0
102	AC$->TCT	0
103	AC$->TCG	0
104	AC$->TTA	0
105	AC$->TTC	0
106	AC$->TTT	0
107	AC$->TTG	0
108	AC$->TGA	0
109	AC$->TGC	0
110	AC$->TGT	0
111	AC$->TGG	0
112	AC$->GAA	0
113	AC$->GAC	0
114	AC$->GAT	0
115	AC$->GAG	0
116	AC$->GCA	0
117	AC$->GCC	0
118	AC$->GCT	0
119	AC$->GCG	0
120	AC$->GTA	0
121	AC$->GTC	0
122	AC$->GTT	0
123	AC$->GTG	0
124	AC$->GGA	0
125	AC$->GGC	0
126	AC$->GGT	0
127	AC$->GGG	0
128	AT$->AAA	0
129	AT$->AAC	0
130	AT$->AAT	0
131	AT$->AAG	0
132	AT$->ACA	0
133	AT$->ACC	0
134	AT$->ACT	0
135	AT$->ACG	0
136	AT$->ATA	6
137	AT$->ATC	4
138	AT$->ATT	0
139	AT$->ATG	1
140	AT$->AGA	0
141	AT$->AGC	0
142	AT$->AGT	0
143	AT$->AGG	0
144	AT$->CAA	0
145	AT$->CAC	0
146	AT$->CAT	0
147	AT$->CAG	0
148	AT$->CCA	0
149	AT$->CCC	0
150	AT$->CCT	0
151	AT$->CCG	0
152	AT$->CTA	0
153	AT$->CTC	0
154	AT$->CTT	0
155	AT$->CTG	0
156	AT$->CGA	0
157	AT$->CGC	0
158	AT$->CGT	0
159	AT$->CGG	0
160	AT$->TAA	0
161	AT$->TAC	0
162	AT$->TAT	0
163	AT$->TAG	0
164	AT$->TCA	0
165	AT$->TCC	0
166	AT$->TCT	0
167	AT$->TCG	0
168	AT$->TTA	0
169	AT$->TTC	0
170	AT$->TTT	0
171	AT$->TTG	0
172	AT$->TGA	0
173	AT$->TGC	0
174	AT$->TGT	0
175	AT$->TGG	0
176	AT$->GAA	0
177	AT$->GAC	0
178	AT$->GAT	0
179	AT$->GAG	0
180	AT$->GCA	0
181	AT$->GCC	0
182	AT$->GCT	0
183	AT$->GCG	0
184	AT$->GTA	0
185	AT$->GTC	0
186	AT$->GTT	0
187	AT$->GTG	0
188	AT$->GGA	0
189	AT$->GGC	0
190	AT$->GGT	0
191	AT$->GGG	0
192	AG$->AAA	0
193	AG$->AAC	0
194	AG$->AAT	0
195	AG$->AAG	0
196	AG$->ACA	0
197	AG$->ACC	0
198	AG$->ACT	0
199	AG$->ACG	0
200	AG$->ATA	0
201	AG$->ATC	0
202	AG$->ATT	0
203	AG$->ATG	0
204	AG$->AGA	14
205	AG$->AGC	15
206	AG$->AGT	4
207	AG$->AGG	14
208	AG$->CAA	0
209	AG$->CAC	0
210	AG$->CAT	0
211	AG$->CAG	0
212	AG$->CCA	0
213	AG$->CCC	0
214	AG$->CCT	0
215	AG$->CCG	0
216	AG$->CTA	0
217	AG$->CTC	0
218	AG$->CTT	0
219	AG$->CTG	0
220	AG$->CGA	0
221	AG$->CGC	0
222	AG$->CGT	0
223	AG$->CGG	0
224	AG$->TAA	0
225	AG$->TAC	0
226	AG$->TAT	0
227	AG$->TAG	0
228	AG$->TCA	0
229	AG$->TCC	0
230	AG$->TCT	0
231	AG$->TCG	0
232	AG$->TTA	0
233	AG$->TTC	0
234	AG$->TTT	0
235	AG$->TTG	0
236	AG$->TGA	0
237	AG$->TGC	0
238	AG$->TGT	0
239	AG$->TGG	0
240	AG$->GAA	0
241	AG$->GAC	0
242	AG$->GAT	0
243	AG$->GAG	0
244	AG$->GCA	0
245	AG$->GCC	0
246	AG$->GCT	0
247	AG$->GCG	0
248	AG$->GTA	0
249	AG$->GTC	0
250	AG$->GTT	0
251	AG$->GTG	0
252	AG$->GGA	0
253	AG$->GGC	0
254	AG$->GGT	0
255	AG$->GGG	0
256	A$A->AAA	5
257	A$A->AAC	0
258	A$A->AAT	0
259	A$A->AAG	0
260	A$A->ACA	0
261	A$A->ACC	0
262	A$A->ACT	0
263	A$A->ACG	0
264	A$A->ATA	0
265	A$A->ATC	0
266	A$A->ATT	0
267	A$A->ATG	0
268	A$A->AGA	0
269	A$A->AGC	0
270	A$A->AGT	0
271	A$A->AGG	0
272	A$A->CAA	0
273	A$A->CAC	0
274	A$A->CAT	0
275	A$A->CAG	0
276	A$A->CCA	0
277	A$A->CCC	0
278	A$A->CCT	0
279	A$A->CCG	0
280	A$A->CTA	0
281	A$A->CTC	0
282	A$A->CTT	0
283	A$A->CTG	0
284	A$A->CGA	0
285	A$A->CGC	0
286	A$A->CGT	0
287	A$A->CGG	0
288	A$A->TAA	0
289	A$A->TAC	0
290	A$A->TAT	0
291	A$A->TAG	0
292	A$A->TCA	0
293	A$A->TCC	0
294	A$A->TCT	0
295	A$A->TCG	0
296	A$A->TTA	0
297	A$A->TTC	0
298	A$A->TTT	0
299	A$A->TTG	0
300	A$A->TGA	0
301	A$A->TGC	0
302	A$A->TGT	0
303	A$A->TGG	0
304	A$A->GAA	0
305	A$A->GAC	0
306	A$A->GAT	0
307	A$A->GAG	0
308	A$A->GCA	0
309	A$A->GCC	0
310	A$A->GCT	0
311	A$A->GCG	0
312	A$A->GTA	0
313	A$A->GTC	0
314	A$A->GTT	0
315	A$A->GTG	0
316	A$A->GGA	0
317	A$A->GGC	0
318	A$A->GGT	0
319	A$A->GGG	0
320	A$C->AAA	0
321	A$C->AAC	6
322	A$C->AAT	0
323	A$C->AAG	0
324	A$C->ACA	0
325	A$C->ACC	7
326	A$C->ACT	0
327	A$C->ACG	0
328	A$C->ATA	0
329	A$C->ATC	0
330	A$C->ATT	0
331	A$C->ATG	0
332	A$C->AGA	0
333	A$C->AGC	0
334	A$C->AGT	0
335	A$C->AGG	0
336	A$C->CAA	0
337	A$C->CAC	0
338	A$C->CAT	0
339	A$C->CAG	0
340	A$C->CCA	0
341	A$C->CCC	0
342	A$C->CCT	0
343	A$C->CCG	0
344	A$C->CTA	0
345	A$C->CTC	0
346	A$C->CTT	0
347	A$C->CTG	0
348	A$C->CGA	0
349	A$C->CGC	0
350	A$C->CGT	0
351	A$C->CGG	0
352	A$C->TAA	0
353	A$C->TAC	0
354	A$C->TAT	0
355	A$C->TAG	0
356	A$C->TCA	0
357	A$C->TCC	0
358	A$C->TCT	0
359	A$C->TCG	0
360	A$C->TTA	0
361	A$C->TTC	0
362	A$C->TTT	0
363	A$C->TTG	0
364	A$C->TGA	0
365	A$C->TGC	0
366	A$C->TGT	0
367	A$C->TGG	0
368	A$C->GAA	0
369	A$C->GAC	0
370	A$C->GAT	0
371	A$C->GAG	0
372	A$C->GCA	0
373	A$C->GCC	0
374	A$C->GCT	0
375	A$C->GCG	0
376	A$C->GTA	0
377	A$C->GTC	0
378	A$C->GTT	0
379	A$C->GTG	0
380	A$C->GGA	0
381	A$C->GGC	0
382	A$C->GGT	0
383	A$C->GGG	0
384	A$T->AAA	0
385	A$T->AAC	0
386	A$T->AAT	12
387	A$T->AAG	0
388	A$T->ACA	0
389	A$T->ACC	0
390	A$T->ACT	0
391	A$T->ACG	0
392	A$T->ATA	0
393	A$T->ATC	0
394	A$T->ATT	7
395	A$T->ATG	0
396	A$T->AGA	0
397	A$T->AGC	0
398	A$T->AGT	1
399	A$T->AGG	0
400	A$T->CAA	0
401	A$T->CAC	0
402	A$T->CAT	0
403	A$T->CAG	0
404	A$T->CCA	0
405	A$T->CCC	0
406	A$T->CCT	0
407	A$T->CCG	0
408	A$T->CTA	0
409	A$T->CTC	0
410	A$T->CTT	0
411	A$T->CTG	0
412	A$T->CGA	0
413	A$T->CGC	0
414	A$T->CGT	0
415	A$T->CGG	0
416	A$T->TAA	0
417	A$T->TAC	0
418	A$T->TAT	0
419	A$T->TAG	0
420	A$T->TCA	0
421	A$T->TCC	0
422	A$T->TCT	0
423	A$T->TCG	0
424	A$T->TTA	0
425	A$T->TTC	0
426	A$T->TTT	0
427	A$T->TTG	0
428	A$T->TGA	0
429	A$T->TGC	0
430	A$T->TGT	0
431	A$T->TGG	0
432	A$T->GAA	0
433	A$T->GAC	0
434	A$T->GAT	0
435	A$T->GAG	0
436	A$T->GCA	0
437	A$T->GCC	0
438	A$T->GCT	0
439	A$T->GCG	0
440	A$T->GTA	0
441	A$T->GTC	0
442	A$T->GTT	0
443	A$T->GTG	0
444	A$T->GGA	0
445	A$T->GGC	0
446	A$T->GGT	0
447	A$T->GGG	0
448	A$G->AAA	0
449	A$G->AAC	0
450	A$G->AAT	0
451	A$G->AAG	0
452	A$G->ACA	0
453	A$G->ACC	0
454	A$G->ACT	0
455	A$G->ACG	0
456	A$G->ATA	0
457	A$G->ATC	0
458	A$G->ATT	0
459	A$G->ATG	0
460	A$G->AGA	0
461	A$G->AGC	0
462	A$G->AGT	0
463	A$G->AGG	2
464	A$G->CAA	0
465	A$G->CAC	0
466	A$G->CAT	0
467	A$G->CAG	0
468	A$G->CCA	0
469	A$G->CCC	0
470	A$G->CCT	0
471	A$G->CCG	0
472	A$G->CTA	0
473	A$G->CTC	0
474	A$G->CTT	0
475	A$G->CTG	0
476	A$G->CGA	0
477	A$G->CGC	0
478	A$G->CGT	0
479	A$G->CGG	0
480	A$G->TAA	0
481	A$G->TAC	0
482	A$G->TAT	0
483	A$G->TAG	0
484	A$G->TCA	0
485	A$G->TCC	0
486	A$G->TCT	0
487	A$G->TCG	0
488	A$G->TTA	0
489	A$G->TTC	0
490	A$G->TTT	0
491	A$G->TTG	0
492	A$G->TGA	0
493	A$G->TGC	0
494	A$G->TGT	0
495	A$G->TGG	0
496	A$G->GAA	0
497	A$G->GAC	0
498	A$G->GAT	0
499	A$G->GAG	0
500	A$G->GCA	0
501	A$G->GCC	0
502	A$G->GCT	0
503	A$G->GCG	0
504	A$G->GTA	0
505	A$G->GTC	0
506	A$G->GTT	0
507	A$G->GTG	0
508	A$G->GGA	0
509	A$G->GGC	0
510	A$G->GGT	0
511	A$G->GGG	0
512	A$$->AAA	8
513	A$$->AAC	0
514	A$$->AAT	4
515	A$$->AAG	0
516	A$$->ACA	1
517	A$$->ACC	0
518	A$$->ACT	5
519	A$$->ACG	1
520	A$$->ATA	0
521	A$$->ATC	0
522	A$$->ATT	0
523	A$$->ATG	0
524	A$$->AGA	0
525	A$$->AGC	0
526	A$$->AGT	0
527	A$$->AGG	0
528	A$$->CAA	0
529	A$$->CAC	0
530	A$$->CAT	0
531	A$$->CAG	0
532	A$$->CCA	0
533	A$$->CCC	0
534	A$$->CCT	0
535	A$$->CCG	0
536	A$$->CTA	0
537	A$$->CTC	0
538	A$$->CTT	0
539	A$$->CTG	0
540	A$$->CGA	0
541	A$$->CGC	0
542	A$$->CGT	0
543	A$$->CGG	0
544	A$$->TAA	0
545	A$$->TAC	0
546	A$$->TAT	0
547	A$$->TAG	0
548	A$$->TCA	0
549	A$$->TCC	0
550	A$$->TCT	0
551	A$$->TCG	0
552	A$$->TTA	0
553	A$$->TTC	0
554	A$$->TTT	0
555	A$$->TTG	0
556	A$$->TGA	0
557	A$$->TGC	0
558	A$$->TGT	0
559	A$$->TGG	0
560	A$$->GAA	0
561	A$$->GAC	0
562	A$$->GAT	0
563	A$$->GAG	0
564	A$$->GCA	0
565	A$$->GCC	0
566	A$$->GCT	0
567	A$$->GCG	0
568	A$$->GTA	0
569	A$$->GTC	0
570	A$$->GTT	0
571	A$$->GTG	0
572	A$$->GGA	0
573	A$$->GGC	0
574	A$$->GGT	0
575	A$$->GGG	0
576	CA$->AAA	0
577	CA$->AAC	0
578	CA$->AAT	0
579	CA$->AAG	0
580	CA$->ACA	0
581	CA$->ACC	0
582	CA$->ACT	0
583	CA$->ACG	0
584	CA$->ATA	0
585	CA$->ATC	0
586	CA$->ATT	0
587	CA$->ATG	0
588	CA$->AGA	0
589	CA$->AGC	0
590	CA$->AGT	0
591	CA$->AGG	0
592	CA$->CAA	14
593	CA$->CAC	15
594	CA$->CAT	8
595	CA$->CAG	19
596	CA$->CCA	0
597	CA$->CCC	0
598	CA$->CCT	0
599	CA$->CCG	0
600	CA$->CTA	0
601	CA$->CTC	0
602	CA$->CTT	0
603	CA$->CTG	0
604	CA$->CGA	0
605	CA$->CGC	0
606	CA$->CGT	0
607	CA$->CGG	0
608	CA$->TAA	0
609	CA$->TAC	0
610	CA$->TAT	0
611	CA$->TAG	0
612	CA$->TCA	0
613	CA$->TCC	0
614	CA$->TCT	0
615	CA$->TCG	0
616	CA$->TTA	0
617	CA$->TTC	0
618	CA$->TTT	0
619	CA$->TTG	0
620	CA$->TGA	0
621	CA$->TGC	0
622	CA$->TGT	0
623	CA$->TGG	0
624	CA$->GAA	0
625	CA$->GAC	0
626	CA$->GAT	0
627	CA$->GAG	0
628	CA$->GCA	0
629	CA$->GCC	0
630	CA$->GCT	0
631	CA$->GCG	0
632	CA$->GTA	0
633	CA$->GTC	0
634	CA$->GTT	0
635	CA$->GTG	0
636	CA$->GGA	0
637	CA$->GGC	0
638	CA$->GGT	0
639	CA$->GGG	0
640	CC$->AAA	0
641	CC$->AAC	0
642	CC$->AAT	0
643	CC$->AAG	0
644	CC$->ACA	0
645	CC$->ACC	0
646	CC$->ACT	0
647	CC$->ACG	0
648	CC$->ATA	0
649	CC$->ATC	0
650	CC$->ATT	0
651	CC$->ATG	0
652	CC$->AGA	0
653	CC$->AGC	0
654	CC$->AGT	0
655	CC$->AGG	0
656	CC$->CAA	0
657	CC$->CAC	0
658	CC$->CAT	0
659	CC$->CAG	0
660	CC$->CCA	4
661	CC$->CCC	18
662	CC$->CCT	4
663	CC$->CCG	20
664	CC$->CTA	0
665	CC$->CTC	0
666	CC$->CTT	0
667	CC$->CTG	0
668	CC$->CGA	0
669	CC$->CGC	0
670	CC$->CGT	0
671	CC$->CGG	0
672	CC$->TAA	0
673	CC$->TAC	0
674	CC$->TAT	0
675	CC$->TAG	0
676	CC$->TCA	0
677	CC$->TCC	0
678	CC$->TCT	0
679	CC$->TCG	0
680	CC$->TTA	0
681	CC$->TTC	0
682	CC$->TTT	0
683	CC$->TTG	0
684	CC$->TGA	0
685	CC$->TGC	0
686	CC$->TGT	0
687	CC$->TGG	0
688	CC$->GAA	0
689	CC$->GAC	0
690	CC$->GAT	0
691	CC$->GAG	0
692	CC$->GCA	0
693	CC$->GCC	0
694	CC$->GCT	0
695	CC$->GCG	0
696	CC$->GTA	0
697	CC$->GTC	0
698	CC$->GTT	0
699	CC$->GTG	0
700	CC$->GGA	0
701	CC$->GGC	0
702	CC$->GGT	0
703	CC$->GGG	0
704	CT$->AAA	0
705	CT$->AAC	0
706	CT$->AAT	0
707	CT$->AAG	0
708	CT$->ACA	0
709	CT$->ACC	0
710	CT$->ACT	0
711	CT$->ACG	0
712	CT$->ATA	0
713	CT$->ATC	0
714	CT$->ATT	0
715	CT$->ATG	0
716	CT$->AGA	0
717	CT$->AGC	0
718	CT$->AGT	0
719	CT$->AGG	0
720	CT$->CAA	0
721	CT$->CAC	0
722	CT$->CAT	0
723	CT$->CAG	0
724	CT$->CCA	0
725	CT$->CCC	0
726	CT$->CCT	0
727	CT$->CCG	0
728	CT$->CTA	6
729	CT$->CTC	1
730	CT$->CTT	3
731	CT$->CTG	7
732	CT$->CGA	0
733	CT$->CGC	0
734	CT$->CGT	0
735	CT$->CGG	0
736	CT$->TAA	0
737	CT$->TAC	0
738	CT$->TAT	0
739	CT$->TAG	0
740	CT$->TCA	0
741	CT$->TCC	0
742	CT$->TCT	0
743	CT$->TCG	0
744	CT$->TTA	0
745	CT$->TTC	0
746	CT$->TTT	0
747	CT$->TTG	0
748	CT$->TGA	0
749	CT$->TGC	0
750	CT$->TGT	0
751	CT$->TGG	0
752	CT$->GAA	0
753	CT$->GAC	0
754	CT$->GAT	0
755	CT$->GAG	0
756	CT$->GCA	0
757	CT$->GCC	0
758	CT$->GCT	0
759	CT$->GCG	0
760	CT$->GTA	0
761	CT$->GTC	0
762	CT$->GTT	0
763	CT$->GTG	0
764	CT$->GGA	0
765	CT$->GGC	0
766	CT$->GGT	0
767	CT$->GGG	0
768	CG$->AAA	0
769	CG$->AAC	0
770	CG$->AAT	0
771	CG$->AAG	0
772	CG$->ACA	0
773	CG$->ACC	0
774	CG$->ACT	0
775	CG$->ACG	0
776	CG$->ATA	0
777	CG$->ATC	0
778	CG$->ATT	0
779	CG$->ATG	0
780	CG$->AGA	0
781	CG$->AGC	0
782	CG$->AGT	0
783	CG$->AGG	0
784	CG$->CAA	0
785	CG$->CAC	0
786	CG$->CAT	0
787	CG$->CAG	0
788	CG$->CCA	0
789	CG$->CCC	0
790	CG$->CCT	0
791	CG$->CCG	0
792	CG$->CTA	0
793	CG$->CTC	0
794	CG$->CTT	0
795	CG$->CTG	0
796	CG$->CGA	0
797	CG$->CGC	1
798	CG$->CGT	1
799	CG$->CGG	1
800	CG$->TAA	0
801	CG$->TAC	0
802	CG$->TAT	0
803	CG$->TAG	0
804	CG$->TCA	0
805	CG$->TCC	0
806	CG$->TCT	0
807	CG$->TCG	0
808	CG$->TTA	0
809	CG$->TTC	0
810	CG$->TTT	0
811	CG$->TTG	0
812	CG$->TGA	0
813	CG$->TGC	0
814	CG$->TGT	0
815	CG$->TGG	0
816	CG$->GAA	0
817	CG$->GAC	0
818	CG$->GAT	0
819	CG$->GAG	0
820	CG$->GCA	0
821	CG$->GCC	0
822	CG$->GCT	0
823	CG$->GCG	0
824	CG$->GTA	0
825	CG$->GTC	0
826	CG$->GTT	0
827	CG$->GTG	0
828	CG$->GGA	0
829	CG$->GGC	0
830	CG$->GGT	0
831	CG$->GGG	0
832	C$A->AAA	0
833	C$A->AAC	0
834	C$A->AAT	0
835	C$A->AAG	0
836	C$A->ACA	0
837	C$A->ACC	0
838	C$A->ACT	0
839	C$A->ACG	0
840	C$A->ATA	0
841	C$A->ATC	0
842	C$A->ATT	0
843	C$A->ATG	0
844	C$A->AGA	0
845	C$A->AGC	0
846	C$A->AGT	0
847	C$A->AGG	0
848	C$A->CAA	23
849	C$A->CAC	0
850	C$A->CAT	0
851	C$A->CAG	0
852	C$A->CCA	9
853	C$A->CCC	0
854	C$A->CCT	0
855	C$A->CCG	0
856	C$A->CTA	0
857	C$A->CTC	0
858	C$A->CTT	0
859	C$A->CTG	0
860	C$A->CGA	1
861	C$A->CGC	0
862	C$A->CGT	0
863	C$A->CGG	0
864	C$A->TAA	0
865	C$A->TAC	0
866	C$A->TAT	0
867	C$A->TAG	0
868	C$A->TCA	0
869	C$A->TCC	0
870	C$A->TCT	0
871	C$A->TCG	0
872	C$A->TTA	0
873	C$A->TTC	0
874	C$A->TTT	0
875	C$A->TTG	0
876	C$A->TGA	0
877	C$A->TGC	0
878	C$A->TGT	0
879	C$A->TGG	0
880	C$A->GAA	0
881	C$A->GAC	0
882	C$A->GAT	0
883	C$A->GAG	0
884	C$A->GCA	0
885	C$A->GCC	0
886	C$A->GCT	0
887	C$A->GCG	0
888	C$A->GTA	0
889	C$A->GTC	0
890	C$A->GTT	0
891	C$A->GTG	0
892	C$A->GGA	0
893	C$A->GGC	0
894	C$A->GGT	0
895	C$A->GGG	0
896	C$C->AAA	0
897	C$C->AAC	0
898	C$C->AAT	0
899	C$C->AAG	0
900	C$C->ACA	0
901	C$C->ACC	0
902	C$C->ACT	0
903	C$C->ACG	0
904	C$C->ATA	0
905	C$C->ATC	0
906	C$C->ATT	0
907	C$C->ATG	0
908	C$C->AGA	0
909	C$C->AGC	0
910	C$C->AGT	0
911	C$C->AGG	0
912	C$C->CAA	0
913	C$C->CAC	1
914	C$C->CAT	0
915	C$C->CAG	0
916	C$C->CCA	0
917	C$C->CCC	0
918	C$C->CCT	0
919	C$C->CCG	0
920	C$C->CTA	0
921	C$C->CTC	0
922	C$C->CTT	0
923	C$C->CTG	0
924	C$C->CGA	0
925	C$C->CGC	1
926	C$C->CGT	0
927	C$C->CGG	0
928	C$C->TAA	0
929	C$C->TAC	0
930	C$C->TAT	0
931	C$C->TAG	0
932	C$C->TCA	0
933	C$C->TCC	0
934	C$C->TCT	0
935	C$C->TCG	0
936	C$C->TTA	0
937	C$C->TTC	0
938	C$C->TTT	0
939	C$C->TTG	0
940	C$C->TGA	0
941	C$C->TGC	0
942	C$C->TGT	0
943	C$C->TGG	0
944	C$C->GAA	0
945	C$C->GAC	0
946	C$C->GAT	0
947	C$C->GAG	0
948	C$C->GCA	0
949	C$C->GCC	0
950	C$C->GCT	0
951	C$C->GCG	0
952	C$C->GTA	0
953	C$C->GTC	0
954	C$C->GTT	0
955	C$C->GTG	0
956	C$C->GGA	0
957	C$C->GGC	0
958	C$C->GGT	0
959	C$C->GGG	0
960	C$T->AAA	0
961	C$T->AAC	0
962	C$T->AAT	0
963	C$T->AAG	0
964	C$T->ACA	0
965	C$T->ACC	0
966	C$T->ACT	0
967	C$T->ACG	0
968	C$T->ATA	0
969	C$T->ATC	0
970	C$T->ATT	0
971	C$T->ATG	0
972	C$T->AGA	0
973	C$T->AGC	0
974	C$T->AGT	0
975	C$T->AGG	0
976	C$T->CAA	0
977	C$T->CAC	0
978	C$T->CAT	0
979	C$T->CAG	0
980	C$T->CCA	0
981	C$T->CCC	0
982	C$T->CCT	2
983	C$T->CCG	0
984	C$T->CTA	0
985	C$T->CTC	0
986	C$T->CTT	9
987	C$T->CTG	0
988	C$T->CGA	0
989	C$T->CGC	0
990	C$T->CGT	0
991	C$T->CGG	0
992	C$T->TAA	0
993	C$T->TAC	0
994	C$T->TAT	0
995	C$T->TAG	0
996	C$T->TCA	0
997	C$T->TCC	0
998	C$T->TCT	0
999	C$T->TCG	0
1000	C$T->TTA	0
1001	C$T->TTC	0
1002	C$T->TTT	0
1003	C$T->TTG	0
1004	C$T->TGA	0
1005	C$T->TGC	0
1006	C$T->TGT	0
1007	C$T->TGG	0
1008	C$T->GAA	0
1009	C$T->GAC	0
1010	C$T->GAT	0
1011	C$T->GAG	0
1012	C$T->GCA	0
1013	C$T->GCC	0
1014	C$T->GCT	0
1015	C$T->GCG	0
1016	C$T->GTA	0
1017	C$T->GTC	0
1018	C$T->GTT	0
1019	C$T->GTG	0
1020	C$T->GGA	0
1021	C$T->GGC	0
1022	C$T->GGT	0
1023	C$T->GGG	0
1024	C$G->AAA	0
1025	C$G->AAC	0
1026	C$G->AAT	0
1027	C$G->AAG	0
1028	C$G->ACA	0
1029	C$G->ACC	0
1030	C$G->ACT	0
1031	C$G->ACG	0
1032	C$G->ATA	0
1033	C$G->ATC	0
1034	C$G->ATT	0
1035	C$G->ATG	0
1036	C$G->AGA	0
1037	C$G->AGC	0
1038	C$G->AGT	0
1039	C$G->AGG	0
1040	C$G->CAA	0
1041	C$G->CAC	0
1042	C$G->CAT	0
1043	C$G->CAG	0
1044	C$G->CCA	0
1045	C$G->CCC	0
1046	C$G->CCT	0
1047	C$G->CCG	0
1048	C$G->CTA	0
1049	C$G->CTC	0
1050	C$G->CTT	0
1051	C$G->CTG	0
1052	C$G->CGA	0
1053	C$G->CGC	0
1054	C$G->CGT	0
1055	C$G->CGG	2
1056	C$G->TAA	0
1057	C$G->TAC	0
1058	C$G->TAT	0
1059	C$G->TAG	0
1060	C$G->TCA	0
1061	C$G->TCC	0
1062	C$G->TCT	0
1063	C$G->TCG	0
1064	C$G->TTA	0
1065	C$G->TTC	0
1066	C$G->TTT	0
1067	C$G->TTG	0
1068	C$G->TGA	0
1069	C$G->TGC	0
1070	C$G->TGT	0
1071	C$G->TGG	0
1072	C$G->GAA	0
1073	C$G->GAC	0
1074	C$G->GAT	0
1075	C$G->GAG	0
1076	C$G->GCA	0
1077	C$G->GCC	0
1078	C$G->GCT	0
1079	C$G->GCG	0
1080	C$G->GTA	0
1081	C$G->GTC	0
1082	C$G->GTT	0
1083	C$G->GTG	0
1084	C$G->GGA	0
1085	C$G->GGC	0
1086	C$G->GGT	0
1087	C$G->GGG	0
1088	C$$->AAA	0
1089	C$$->AAC	0
1090	C$$->AAT	0
1091	C$$->AAG	0
1092	C$$->ACA	0
1093	C$$->ACC	0
1094	C$$->ACT	0
1095	C$$->ACG	0
1096	C$$->ATA	0
1097	C$$->ATC	0
1098	C$$->ATT	0
1099	C$$->ATG	0
1100	C$$->AGA	0
1101	C$$->AGC	0
1102	C$$->AGT	0
1103	C$$->AGG	0
1104	C$$->CAA	7
1105	C$$->CAC	1
1106	C$$->CAT	5
1107	C$$->CAG	4
1108	C$$->CCA	2
1109	C$$->CCC	1
1110	C$$->CCT	2
1111	C$$->CCG	1
1112	C$$->CTA	0
1113	C$$->CTC	1
1114	C$$->CTT	2
1115	C$$->CTG	10
1116	C$$->CGA	0
1117	C$$->CGC	7
1118	C$$->CGT	0
1119	C$$->CGG	3
1120	C$$->TAA	0
1121	C$$->TAC	0
1122	C$$->TAT	0
1123	C$$->TAG	0
1124	C$$->TCA	0
1125	C$$->TCC	0
1126	C$$->TCT	0
1127	C$$->TCG	0
1128	C$$->TTA	0
1129	C$$->TTC	0
1130	C$$->TTT	0
1131	C$$->TTG	0
1132	C$$->TGA	0
1133	C$$->TGC	0
1134	C$$->TGT	0
1135	C$$->TGG	0
1136	C$$->GAA	0
1137	C$$->GAC	0
1138	C$$->GAT	0
1139	C$$->GAG	0
1140	C$$->GCA	0
1141	C$$->GCC	0
1142	C$$->GCT	0
1143	C$$->GCG	0
1144	C$$->GTA	0
1145	C$$->GTC	1
1146	C$$->GTT	0
1147	C$$->GTG	0
1148	C$$->GGA	0
1149	C$$->GGC	0
1150	C$$->GGT	0
1151	C$$->GGG	0
1152	TA$->AAA	0
1153	TA$->AAC	0
1154	TA$->AAT	0
1155	TA$->AAG	0
1156	TA$->ACA	0
1157	TA$->ACC	0
1158	TA$->ACT	0
1159	TA$->ACG	0
1160	TA$->ATA	0
1161	TA$->ATC	0
1162	TA$->ATT	0
1163	TA$->ATG	0
1164	TA$->AGA	0
1165	TA$->AGC	0
1166	TA$->AGT	0
1167	TA$->AGG	0
1168	TA$->CAA	0
1169	TA$->CAC	0
1170	TA$->CAT	0
1171	TA$->CAG	0
1172	TA$->CCA	0
1173	TA$->CCC	0
1174	TA$->CCT	0
1175	TA$->CCG	0
1176	TA$->CTA	0
1177	TA$->CTC	0
1178	TA$->CTT	0
1179	TA$->CTG	0
1180	TA$->CGA	0
1181	TA$->CGC	0
1182	TA$->CGT	0
1183	TA$->CGG	0
1184	TA$->TAA	6
1185	TA$->TAC	0
1186	TA$->TAT	0
1187	TA$->TAG	0
1188	TA$->TCA	0
1189	TA$->TCC	0
1190	TA$->TCT	0
1191	TA$->TCG	0
1192	TA$->TTA	0
1193	TA$->TTC	0
1194	TA$->TTT	0
1195	TA$->TTG	0
1196	TA$->TGA	0
1197	TA$->TGC	0
1198	TA$->TGT	0
1199	TA$->TGG	0
1200	TA$->GAA	0
1201	TA$->GAC	0
1202	TA$->GAT	0
1203	TA$->GAG	0
1204	TA$->GCA	0
1205	TA$->GCC	0
1206	TA$->GCT	0
1207	TA$->GCG	0
1208	TA$->GTA	0
1209	TA$->GTC	0
1210	TA$->GTT	0
1211	TA$->GTG	0
1212	TA$->GGA	0
1213	TA$->GGC	0
1214	TA$->GGT	0
1215	TA$->GGG	0
1216	TC$->AAA	0
1217	TC$->AAC	0
1218	TC$->AAT	0
1219	TC$->AAG	0
1220	TC$->ACA	0
1221	TC$->ACC	0
1222	TC$->ACT	0
1223	TC$->ACG	0
1224	TC$->ATA	0
1225	TC$->ATC	0
1226	TC$->ATT	0
1227	TC$->ATG	0
1228	TC$->AGA	0
1229	TC$->AGC	0
1230	TC$->AGT	0
1231	TC$->AGG	0
1232	TC$->CAA	0
1233	TC$->CAC	0
1234	TC$->CAT	0
1235	TC$->CAG	0
1236	TC$->CCA	0
1237	TC$->CCC	0
1238	TC$->CCT	0
1239	TC$->CCG	0
1240	TC$->CTA	0
1241	TC$->CTC	0
1242	TC$->CTT	0
1243	TC$->CTG	0
1244	TC$->CGA	0
1245	TC$->CGC	0
1246	TC$->CGT	0
1247	TC$->CGG	0
1248	TC$->TAA	0
1249	TC$->TAC	0
1250	TC$->TAT	0
1251	TC$->TAG	0
1252	TC$->TCA	2
1253	TC$->TCC	10
1254	TC$->TCT	11
1255	TC$->TCG	5
1256	TC$->TTA	0
1257	TC$->TTC	0
1258	TC$->TTT	0
1259	TC$->TTG	0
1260	TC$->TGA	0
1261	TC$->TGC	0
1262	TC$->TGT	0
1263	TC$->TGG	0
1264	TC$->GAA	0
1265	TC$->GAC	0
1266	TC$->GAT	0
1267	TC$->GAG	0
1268	TC$->GCA	0
1269	TC$->GCC	0
1270	TC$->GCT	0
1271	TC$->GCG	0
1272	TC$->GTA	0
1273	TC$->GTC	0
1274	TC$->GTT	0
1275	TC$->GTG	0
1276	TC$->GGA	0
1277	TC$->GGC	0
1278	TC$->GGT	0
1279	TC$->GGG	0
1280	TT$->AAA	0
1281	TT$->AAC	0
1282	TT$->AAT	0
1283	TT$->AAG	0
1284	TT$->ACA	0
1285	TT$->ACC	0
1286	TT$->ACT	0
1287	TT$->ACG	0
1288	TT$->ATA	0
1289	TT$->ATC	0
1290	TT$->ATT	0
1291	TT$->ATG	0
1292	TT$->AGA	0
1293	TT$->AGC	0
1294	TT$->AGT	0
1295	TT$->AGG	0
1296	TT$->CAA	0
1297	TT$->CAC	0
1298	TT$->CAT	0
1299	TT$->CAG	0
1300	TT$->CCA	0
1301	TT$->CCC	0
1302	TT$->CCT	0
1303	TT$->CCG	0
1304	TT$->CTA	0
1305	TT$->CTC	0
1306	TT$->CTT	0
1307	TT$->CTG	0
1308	TT$->CGA	0
1309	TT$->CGC	0
1310	TT$->CGT	0
1311	TT$->CGG	0
1312	TT$->TAA	0
1313	TT$->TAC	0
1314	TT$->TAT	0
1315	TT$->TAG	0
1316	TT$->TCA	0
1317	TT$->TCC	0
1318	TT$->TCT	0
1319	TT$->TCG	0
1320	TT$->TTA	9
1321	TT$->TTC	3
1322	TT$->TTT	10
1323	TT$->TTG	15
1324	TT$->TGA	0
1325	TT$->TGC	0
1326	TT$->TGT	0
1327	TT$->TGG	0
1328	TT$->GAA	0
1329	TT$->GAC	0
1330	TT$->GAT	0
1331	TT$->GAG	0
1332	TT$->GCA	0
1333	TT$->GCC	0
1334	TT$->GCT	0
1335	TT$->GCG	0
1336	TT$->GTA	0
1337	TT$->GTC	0
1338	TT$->GTT	0
1339	TT$->GTG	0
1340	TT$->GGA	0
1341	TT$->GGC	0
1342	TT$->GGT	0
1343	TT$->GGG	0
1344	TG$->AAA	0
1345	TG$->AAC	0
1346	TG$->AAT	0
1347	TG$->AAG	0
1348	TG$->ACA	0
1349	TG$->ACC	0
1350	TG$->ACT	0
1351	TG$->ACG	0
1352	TG$->ATA	0
1353	TG$->ATC	0
1354	TG$->ATT	0
1355	TG$->ATG	0
1356	TG$->AGA	0
1357	TG$->AGC	0
1358	TG$->AGT	0
1359	TG$->AGG	0
1360	TG$->CAA	0
1361	TG$->CAC	0
1362	TG$->CAT	0
1363	TG$->CAG	0
1364	TG$->CCA	0
1365	TG$->CCC	0
1366	TG$->CCT	0
1367	TG$->CCG	0
1368	TG$->CTA	0
1369	TG$->CTC	0
1370	TG$->CTT	0
1371	TG$->CTG	0
1372	TG$->CGA	0
1373	TG$->CGC	0
1374	TG$->CGT	0
1375	TG$->CGG	0
1376	TG$->TAA	0
1377	TG$->TAC	0
1378	TG$->TAT	0
1379	TG$->TAG	0
1380	TG$->TCA	0
1381	TG$->TCC	0
1382	TG$->TCT	0
1383	TG$->TCG	0
1384	TG$->TTA	0
1385	TG$->TTC	0
1386	TG$->TTT	0
1387	TG$->TTG	0
1388	TG$->TGA	4
1389	TG$->TGC	1
1390	TG$->TGT	1
1391	TG$->TGG	1
1392	TG$->GAA	0
1393	TG$->GAC	0
1394	TG$->GAT	0
1395	TG$->GAG	0
1396	TG$->GCA	0
1397	TG$->GCC	0
1398	TG$->GCT	0
1399	TG$->GCG	0
1400	TG$->GTA	0
1401	TG$->GTC	0
1402	TG$->GTT	0
1403	TG$->GTG	0
1404	TG$->GGA	0
1405	TG$->GGC	0
1406	TG$->GGT	0
1407	TG$->GGG	0
1408	T$A->AAA	0
1409	T$A->AAC	0
1410	T$A->AAT	0
1411	T$A->AAG	0
1412	T$A->ACA	0
1413	T$A->ACC	0
1414	T$A->ACT	0
1415	T$A->ACG	0
1416	T$A->ATA	0
1417	T$A->ATC	0
1418	T$A->ATT	0
1419	T$A->ATG	0
1420	T$A->AGA	0
1421	T$A->AGC	0
1422	T$A->AGT	0
1423	T$A->AGG	0
1424	T$A->CAA	0
1425	T$A->CAC	0
1426	T$A->CAT	0
1427	T$A->CAG	0
1428	T$A->CCA	0
1429	T$A->CCC	0
1430	T$A->CCT	0
1431	T$A->CCG	0
1432	T$A->CTA	0
1433	T$A->CTC	0
1434	T$A->CTT	0
1435	T$A->CTG	0
1436	T$A->CGA	0
1437	T$A->CGC	0
1438	T$A->CGT	0
1439	T$A->CGG	0
1440	T$A->TAA	9
1441	T$A->TAC	0
1442	T$A->TAT	0
1443	T$A->TAG	0
1444	T$A->TCA	0
1445	T$A->TCC	0
1446	T$A->TCT	0
1447	T$A->TCG	0
1448	T$A->TTA	8
1449	T$A->TTC	0
1450	T$A->TTT	0
1451	T$A->TTG	0
1452	T$A->TGA	0
1453	T$A->TGC	0
1454	T$A->TGT	0
1455	T$A->TGG	0
1456	T$A->GAA	0
1457	T$A->GAC	0
1458	T$A->GAT	0
1459	T$A->GAG	0
1460	T$A->GCA	0
1461	T$A->GCC	0
1462	T$A->GCT	0
1463	T$A->GCG	0
1464	T$A->GTA	0
1465	T$A->GTC	0
1466	T$A->GTT	0
1467	T$A->GTG	0
1468	T$A->GGA	0
1469	T$A->GGC	0
1470	T$A->GGT	0
1471	T$A->GGG	0
1472	T$C->AAA	0
1473	T$C->AAC	0
1474	T$C->AAT	0
1475	T$C->AAG	0
1476	T$C->ACA	0
1477	T$C->ACC	0
1478	T$C->ACT	0
1479	T$C->ACG	0
1480	T$C->ATA	0
1481	T$C->ATC	0
1482	T$C->ATT	0
1483	T$C->ATG	0
1484	T$C->AGA	0
1485	T$C->AGC	0
1486	T$C->AGT	0
1487	T$C->AGG	0
1488	T$C->CAA	0
1489	T$C->CAC	0
1490	T$C->CAT	0
1491	T$C->CAG	0
1492	T$C->CCA	0
1493	T$C->CCC	0
1494	T$C->CCT	0
1495	T$C->CCG	0
1496	T$C->CTA	0
1497	T$C->CTC	0
1498	T$C->CTT	0
1499	T$C->CTG	0
1500	T$C->CGA	0
1501	T$C->CGC	0
1502	T$C->CGT	0
1503	T$C->CGG	0
1504	T$C->TAA	0
1505	T$C->TAC	4
1506	T$C->TAT	0
1507	T$C->TAG	0
1508	T$C->TCA	0
1509	T$C->TCC	1
1510	T$C->TCT	0
1511	T$C->TCG	0
1512	T$C->TTA	0
1513	T$C->TTC	1
1514	T$C->TTT	0
1515	T$C->TTG	0
1516	T$C->TGA	0
1517	T$C->TGC	0
1518	T$C->TGT	0
1519	T$C->TGG	0
1520	T$C->GAA	0
1521	T$C->GAC	0
1522	T$C->GAT	0
1523	T$C->GAG	0
1524	T$C->GCA	0
1525	T$C->GCC	0
1526	T$C->GCT	0
1527	T$C->GCG	0
1528	T$C->GTA	0
1529	T$C->GTC	0
1530	T$C->GTT	0
1531	T$C->GTG	0
1532	T$C->GGA	0
1533	T$C->GGC	0
1534	T$C->GGT	0
1535	T$C->GGG	0
1536	T$T->AAA	0
1537	T$T->AAC	0
1538	T$T->AAT	0
1539	T$T->AAG	0
1540	T$T->ACA	0
1541	T$T->ACC	0
1542	T$T->ACT	0
1543	T$T->ACG	0
1544	T$T->ATA	0
1545	T$T->ATC	0
1546	T$T->ATT	0
1547	T$T->ATG	0
1548	T$T->AGA	0
1549	T$T->AGC	0
1550	T$T->AGT	0
1551	T$T->AGG	0
1552	T$T->CAA	0
1553	T$T->CAC	0
1554	T$T->CAT	0
1555	T$T->CAG	0
1556	T$T->CCA	0
1557	T$T->CCC	0
1558	T$T->CCT	0
1559	T$T->CCG	0
1560	T$T->CTA	0
1561	T$T->CTC	0
1562	T$T->CTT	0
1563	T$T->CTG	0
1564	T$T->CGA	0
1565	T$T->CGC	0
1566	T$T->CGT	0
1567	T$T->CGG	0
1568	T$T->TAA	0
1569	T$T->TAC	0
1570	T$T->TAT	2
1571	T$T->TAG	0
1572	T$T->TCA	0
1573	T$T->TCC	0
1574	T$T->TCT	0
1575	T$T->TCG	0
1576	T$T->TTA	0
1577	T$T->TTC	0
1578	T$T->TTT	2
1579	T$T->TTG	0
1580	T$T->TGA	0
1581	T$T->TGC	0
1582	T$T->TGT	0
1583	T$T->TGG	0
1584	T$T->GAA	0
1585	T$T->GAC	0
1586	T$T->GAT	0
1587	T$T->GAG	0
1588	T$T->GCA	0
1589	T$T->GCC	0
1590	T$T->GCT	0
1591	T$T->GCG	0
1592	T$T->GTA	0
1593	T$T->GTC	0
1594	T$T->GTT	0
1595	T$T->GTG	0
1596	T$T->GGA	0
1597	T$T->GGC	0
1598	T$T->GGT	0
1599	T$T->GGG	0
1600	T$G->AAA	0
1601	T$G->AAC	0
1602	T$G->AAT	0
1603	T$G->AAG	0
1604	T$G->ACA	0
1605	T$G->ACC	0
1606	T$G->ACT	0
1607	T$G->ACG	0
1608	T$G->ATA	0
1609	T$G->ATC	0
1610	T$G->ATT	0
1611	T$G->ATG	0
1612	T$G->AGA	0
1613	T$G->AGC	0
1614	T$G->AGT	0
1615	T$G->AGG	0
1616	T$G->CAA	0
1617	T$G->CAC	0
1618	T$G->CAT	0
1619	T$G->CAG	0
1620	T$G->CCA	0
1621	T$G->CCC	0
1622	T$G->CCT	0
1623	T$G->CCG	0
1624	T$G->CTA	0
1625	T$G->CTC	0
1626	T$G->CTT	0
1627	T$G->CTG	0
1628	T$G->CGA	0
1629	T$G->CGC	0
1630	T$G->CGT	0
1631	T$G->CGG	0
1632	T$G->TAA	0
1633	T$G->TAC	0
1634	T$G->TAT	0
1635	T$G->TAG	0
1636	T$G->TCA	0
1637	T$G->TCC	0
1638	T$G->TCT	0
1639	T$G->TCG	0
1640	T$G->TTA	0
1641	T$G->TTC	0
1642	T$G->TTT	0
1643	T$G->TTG	1
1644	T$G->TGA	0
1645	T$G->TGC	0
1646	T$G->TGT	0
1647	T$G->TGG	1
1648	T$G->GAA	0
1649	T$G->GAC	0
1650	T$G->GAT	0
1651	T$G->GAG	0
1652	T$G->GCA	0
1653	T$G->GCC	0
1654	T$G->GCT	0
1655	T$G->GCG	0
1656	T$G->GTA	0
1657	T$G->GTC	0
1658	T$G->GTT	0
1659	T$G->GTG	0
1660	T$G->GGA	0
1661	T$G->GGC	0
1662	T$G->GGT	0
1663	T$G->GGG	0
1664	T$$->AAA	0
1665	T$$->AAC	0
1666	T$$->AAT	0
1667	T$$->AAG	0
1668	T$$->ACA	0
1669	T$$->ACC	0
1670	T$$->ACT	0
1671	T$$->ACG	0
1672	T$$->ATA	0
1673	T$$->ATC	0
1674	T$$->ATT	0
1675	T$$->ATG	0
1676	T$$->AGA	0
1677	T$$->AGC	0
1678	T$$->AGT	0
1679	T$$->AGG	0
1680	T$$->CAA	0
1681	T$$->CAC	0
1682	T$$->CAT	0
1683	T$$->CAG	0
1684	T$$->CCA	0
1685	T$$->CCC	0
1686	T$$->CCT	0
1687	T$$->CCG	0
1688	T$$->CTA	0
1689	T$$->CTC	0
1690	T$$->CTT	0
1691	T$$->CTG	0
1692	T$$->CGA	0
1693	T$$->CGC	0
1694	T$$->CGT	0
1695	T$$->CGG	0
1696	T$$->TAA	6
1697	T$$->TAC	0
1698	T$$->TAT	0
1699	T$$->TAG	0
1700	T$$->TCA	0
1701	T$$->TCC	0
1702	T$$->TCT	2
1703	T$$->TCG	10
1704	T$$->TTA	0
1705	T$$->TTC	0
1706	T$$->TTT	0
1707	T$$->TTG	3
1708	T$$->TGA	0
1709	T$$->TGC	2
1710	T$$->TGT	1
1711	T$$->TGG	6
1712	T$$->GAA	0
1713	T$$->GAC	0
1714	T$$->GAT	0
1715	T$$->GAG	0
1716	T$$->GCA	0
1717	T$$->GCC	0
1718	T$$->GCT	0
1719	T$$->GCG	0
1720	T$$->GTA	0
1721	T$$->GTC	0
1722	T$$->GTT	0
1723	T$$->GTG	0
1724	T$$->GGA	0
1725	T$$->GGC	0
1726	T$$->GGT	0
1727	T$$->GGG	0
1728	GA$->AAA	0
1729	GA$->AAC	0
1730	GA$->AAT	0
1731	GA$->AAG	0
1732	GA$->ACA	0
1733	GA$->ACC	0
1734	GA$->ACT	0
1735	GA$->ACG	0
1736	GA$->ATA	0
1737	GA$->ATC	0
1738	GA$->ATT	0
1739	GA$->ATG	0
1740	GA$->AGA	0
1741	GA$->AGC	0
1742	GA$->AGT	0
1743	GA$->AGG	0
1744	GA$->CAA	0
1745	GA$->CAC	0
1746	GA$->CAT	0
1747	GA$->CAG	0
1748	GA$->CCA	0
1749	GA$->CCC	0
1750	GA$->CCT	0
1751	GA$->CCG	0
1752	GA$->CTA	0
1753	GA$->CTC	0
1754	GA$->CTT	0
1755	GA$->CTG	0
1756	GA$->CGA	0
1757	GA$->CGC	0
1758	GA$->CGT	0
1759	GA$->CGG	0
1760	GA$->TAA	0
1761	GA$->TAC	0
1762	GA$->TAT	0
1763	GA$->TAG	0
1764	GA$->TCA	0
1765	GA$->TCC	0
1766	GA$->TCT	0
1767	GA$->TCG	0
1768	GA$->TTA	0
1769	GA$->TTC	0
1770	GA$->TTT	0
1771	GA$->TTG	0
1772	GA$->TGA	0
1773	GA$->TGC	0
1774	GA$->TGT	0
1775	GA$->TGG	0
1776	GA$->GAA	12
1777	GA$->GAC	2
1778	GA$->GAT	17
1779	GA$->GAG	27
1780	GA$->GCA	0
1781	GA$->GCC	0
1782	GA$->GCT	0
1783	GA$->GCG	0
1784	GA$->GTA	0
1785	GA$->GTC	0
1786	GA$->GTT	0
1787	GA$->GTG	0
1788	GA$->GGA	0
1789	GA$->GGC	0
1790	GA$->GGT	0
1791	GA$->GGG	0
1792	GC$->AAA	0
1793	GC$->AAC	0
1794	GC$->AAT	0
1795	GC$->AAG	0
1796	GC$->ACA	0
1797	GC$->ACC	0
1798	GC$->ACT	0
1799	GC$->ACG	0
1800	GC$->ATA	0
1801	GC$->ATC	0
1802	GC$->ATT	0
1803	GC$->ATG	0
1804	GC$->AGA	0
1805	GC$->AGC	0
1806	GC$->AGT	0
1807	GC$->AGG	0
1808	GC$->CAA	0
1809	GC$->CAC	0
1810	GC$->CAT	0
1811	GC$->CAG	0
1812	GC$->CCA	0
1813	GC$->CCC	0
1814	GC$->CCT	0
1815	GC$->CCG	0
1816	GC$->CTA	0
1817	GC$->CTC	0
1818	GC$->CTT	0
1819	GC$->CTG	0
1820	GC$->CGA	0
1821	GC$->CGC	0
1822	GC$->CGT	0
1823	GC$->CGG	0
1824	GC$->TAA	0
1825	GC$->TAC	0
1826	GC$->TAT	0
1827	GC$->TAG	0
1828	GC$->TCA	0
1829	GC$->TCC	0
1830	GC$->TCT	0
1831	GC$->TCG	0
1832	GC$->TTA	0
1833	GC$->TTC	0
1834	GC$->TTT	0
1835	GC$->TTG	0
1836	GC$->TGA	0
1837	GC$->TGC	0
1838	GC$->TGT	0
1839	GC$->TGG	0
1840	GC$->GAA	0
1841	GC$->GAC	0
1842	GC$->GAT	0
1843	GC$->GAG	0
1844	GC$->GCA	10
1845	GC$->GCC	4
1846	GC$->GCT	15
1847	GC$->GCG	3
1848	GC$->GTA	0
1849	GC$->GTC	0
1850	GC$->GTT	0
1851	GC$->GTG	0
1852	GC$->GGA	0
1853	GC$->GGC	0
1854	GC$->GGT	0
1855	GC$->GGG	0
1856	GT$->AAA	0
1857	GT$->AAC	0
1858	GT$->AAT	0
1859	GT$->AAG	0
1860	GT$->ACA	0
1861	GT$->ACC	0
1862	GT$->ACT	0
1863	GT$->ACG	0
1864	GT$->ATA	0
1865	GT$->ATC	0
1866	GT$->ATT	0
1867	GT$->ATG	0
1868	GT$->AGA	0
1869	GT$->AGC	0
1870	GT$->AGT	0
1871	GT$->AGG	0
1872	GT$->CAA	0
1873	GT$->CAC	0
1874	GT$->CAT	0
1875	GT$->CAG	0
1876	GT$->CCA	0
1877	GT$->CCC	0
1878	GT$->CCT	0
1879	GT$->CCG	0
1880	GT$->CTA	0
1881	GT$->CTC	0
1882	GT$->CTT	0
1883	GT$->CTG	0
1884	GT$->CGA	0
1885	GT$->CGC	0
1886	GT$->CGT	0
1887	GT$->CGG	0
1888	GT$->TAA	0
1889	GT$->TAC	0
1890	GT$->TAT	0
1891	GT$->TAG	0
1892	GT$->TCA	0
1893	GT$->TCC	0
1894	GT$->TCT	0
1895	GT$->TCG	0
1896	GT$->TTA	0
1897	GT$->TTC	0
1898	GT$->TTT	0
1899	GT$->TTG	0
1900	GT$->TGA	0
1901	GT$->TGC	0
1902	GT$->TGT	0
1903	GT$->TGG	0
1904	GT$->GAA	0
1905	GT$->GAC	0
1906	GT$->GAT	0
1907	GT$->GAG	0
1908	GT$->GCA	0
1909	GT$->GCC	0
1910	GT$->GCT	0
1911	GT$->GCG	0
1912	GT$->GTA	2
1913	GT$->GTC	20
1914	GT$->GTT	0
1915	GT$->GTG	14
1916	GT$->GGA	0
1917	GT$->GGC	0
1918	GT$->GGT	0
1919	GT$->GGG	0
1920	GG$->AAA	0
1921	GG$->AAC	0
1922	GG$->AAT	0
1923	GG$->AAG	0
1924	GG$->ACA	0
1925	GG$->ACC	0
1926	GG$->ACT	0
1927	GG$->ACG	0
1928	GG$->ATA	0
1929	GG$->ATC	0
1930	GG$->ATT	0
1931	GG$->ATG	0
1932	GG$->AGA	0
1933	GG$->AGC	0
1934	GG$->AGT	0
1935	GG$->AGG	0
1936	GG$->CAA	0
1937	GG$->CAC	0
1938	GG$->CAT	0
1939	GG$->CAG	0
1940	GG$->CCA	0
1941	GG$->CCC	0
1942	GG$->CCT	0
1943	GG$->CCG	0
1944	GG$->CTA	0
1945	GG$->CTC	0
1946	GG$->CTT	0
1947	GG$->CTG	0
1948	GG$->CGA	0
1949	GG$->CGC	0
1950	GG$->CGT	0
1951	GG$->CGG	0
1952	GG$->TAA	0
1953	GG$->TAC	0
1954	GG$->TAT	0
1955	GG$->TAG	0
1956	GG$->TCA	0
1957	GG$->TCC	0
1958	GG$->TCT	0
1959	GG$->TCG	0
1960	GG$->TTA	0
1961	GG$->TTC	0
1962	GG$->TTT	0
1963	GG$->TTG	0
1964	GG$->TGA	0
1965	GG$->TGC	0
1966	GG$->TGT	0
1967	GG$->TGG	0
1968	GG$->GAA	0
1969	GG$->GAC	0
1970	GG$->GAT	0
1971	GG$->GAG	0
1972	GG$->GCA	0
1973	GG$->GCC	0
1974	GG$->GCT	0
1975	GG$->GCG	0
1976	GG$->GTA	0
1977	GG$->GTC	0
1978	GG$->GTT	0
1979	GG$->GTG	0
1980	GG$->GGA	4
1981	GG$->GGC	2
1982	GG$->GGT	0
1983	GG$->GGG	21
1984	G$A->AAA	0
1985	G$A->AAC	0
1986	G$A->AAT	0
1987	G$A->AAG	0
1988	G$A->ACA	0
1989	G$A->ACC	0
1990	G$A->ACT	0
1991	G$A->ACG	0
1992	G$A->ATA	0
1993	G$A->ATC	0
1994	G$A->ATT	0
1995	G$A->ATG	0
1996	G$A->AGA	0
1997	G$A->AGC	0
1998	G$A->AGT	0
[truncated: 1,905 more rows]

## Sheet: Deletions
	Codon switch	freq	This sheet contains the codon switch frequency of condon switches that represents deletions.
0	AAA->AA$	48	Average Frequency All	2.30917
1	AAA->AC$	0	Average Nonzero Freq	25.2521
2	AAA->AT$	0
3	AAA->AG$	0
4	AAA->A$A	0
5	AAA->A$C	0
6	AAA->A$T	0
7	AAA->A$G	0
8	AAA->A$$	20
9	AAA->CA$	0
10	AAA->CC$	0
11	AAA->CT$	0
12	AAA->CG$	0
13	AAA->C$A	0
14	AAA->C$C	0
15	AAA->C$T	0
16	AAA->C$G	0
17	AAA->C$$	0
18	AAA->TA$	0
19	AAA->TC$	0
20	AAA->TT$	0
21	AAA->TG$	0
22	AAA->T$A	0
23	AAA->T$C	0
24	AAA->T$T	0
25	AAA->T$G	0
26	AAA->T$$	0
27	AAA->GA$	0
28	AAA->GC$	0
29	AAA->GT$	0
30	AAA->GG$	0
31	AAA->G$A	0
32	AAA->G$C	0
33	AAA->G$T	0
34	AAA->G$G	0
35	AAA->G$$	0
36	AAA->$AA	50
37	AAA->$AC	0
38	AAA->$AT	0
39	AAA->$AG	0
40	AAA->$A$	0
41	AAA->$CA	0
42	AAA->$CC	0
43	AAA->$CT	0
44	AAA->$CG	0
45	AAA->$C$	0
46	AAA->$TA	0
47	AAA->$TC	0
48	AAA->$TT	0
49	AAA->$TG	0
50	AAA->$T$	0
51	AAA->$GA	0
52	AAA->$GC	0
53	AAA->$GT	0
54	AAA->$GG	0
55	AAA->$G$	0
56	AAA->$$A	16
57	AAA->$$C	0
58	AAA->$$T	0
59	AAA->$$G	0
60	AAA->$$$	48
61	AAC->AA$	32
62	AAC->AC$	0
63	AAC->AT$	0
64	AAC->AG$	0
65	AAC->A$A	0
66	AAC->A$C	5
67	AAC->A$T	0
68	AAC->A$G	0
69	AAC->A$$	12
70	AAC->CA$	0
71	AAC->CC$	0
72	AAC->CT$	0
73	AAC->CG$	0
74	AAC->C$A	0
75	AAC->C$C	0
76	AAC->C$T	0
77	AAC->C$G	0
78	AAC->C$$	0
79	AAC->TA$	0
80	AAC->TC$	0
81	AAC->TT$	0
82	AAC->TG$	0
83	AAC->T$A	0
84	AAC->T$C	0
85	AAC->T$T	0
86	AAC->T$G	0
87	AAC->T$$	0
88	AAC->GA$	0
89	AAC->GC$	0
90	AAC->GT$	0
91	AAC->GG$	0
92	AAC->G$A	0
93	AAC->G$C	0
94	AAC->G$T	0
95	AAC->G$G	0
96	AAC->G$$	0
97	AAC->$AA	0
98	AAC->$AC	12
99	AAC->$AT	0
100	AAC->$AG	0
101	AAC->$A$	0
102	AAC->$CA	0
103	AAC->$CC	0
104	AAC->$CT	0
105	AAC->$CG	0
106	AAC->$C$	0
107	AAC->$TA	0
108	AAC->$TC	0
109	AAC->$TT	0
110	AAC->$TG	0
111	AAC->$T$	0
112	AAC->$GA	0
113	AAC->$GC	0
114	AAC->$GT	0
115	AAC->$GG	0
116	AAC->$G$	0
117	AAC->$$A	0
118	AAC->$$C	20
119	AAC->$$T	0
120	AAC->$$G	0
121	AAC->$$$	42
122	AAT->AA$	18
123	AAT->AC$	0
124	AAT->AT$	0
125	AAT->AG$	0
126	AAT->A$A	0
127	AAT->A$C	0
128	AAT->A$T	2
129	AAT->A$G	0
130	AAT->A$$	5
131	AAT->CA$	0
132	AAT->CC$	0
133	AAT->CT$	0
134	AAT->CG$	0
135	AAT->C$A	0
136	AAT->C$C	0
137	AAT->C$T	0
138	AAT->C$G	0
139	AAT->C$$	0
140	AAT->TA$	0
141	AAT->TC$	0
142	AAT->TT$	0
143	AAT->TG$	0
144	AAT->T$A	0
145	AAT->T$C	0
146	AAT->T$T	0
147	AAT->T$G	0
148	AAT->T$$	0
149	AAT->GA$	0
150	AAT->GC$	0
151	AAT->GT$	0
152	AAT->GG$	0
153	AAT->G$A	0
154	AAT->G$C	0
155	AAT->G$T	0
156	AAT->G$G	0
157	AAT->G$$	0
158	AAT->$AA	0
159	AAT->$AC	0
160	AAT->$AT	4
161	AAT->$AG	0
162	AAT->$A$	0
163	AAT->$CA	0
164	AAT->$CC	0
165	AAT->$CT	0
166	AAT->$CG	0
167	AAT->$C$	0
168	AAT->$TA	0
169	AAT->$TC	0
170	AAT->$TT	0
171	AAT->$TG	0
172	AAT->$T$	0
173	AAT->$GA	0
174	AAT->$GC	0
175	AAT->$GT	0
176	AAT->$GG	0
177	AAT->$G$	0
178	AAT->$$A	0
179	AAT->$$C	0
180	AAT->$$T	39
181	AAT->$$G	0
182	AAT->$$$	19
183	AAG->AA$	23
184	AAG->AC$	0
185	AAG->AT$	0
186	AAG->AG$	0
187	AAG->A$A	0
188	AAG->A$C	0
189	AAG->A$T	0
190	AAG->A$G	7
191	AAG->A$$	24
192	AAG->CA$	0
193	AAG->CC$	0
194	AAG->CT$	0
195	AAG->CG$	0
196	AAG->C$A	0
197	AAG->C$C	0
198	AAG->C$T	0
199	AAG->C$G	0
200	AAG->C$$	0
201	AAG->TA$	0
202	AAG->TC$	0
203	AAG->TT$	0
204	AAG->TG$	0
205	AAG->T$A	0
206	AAG->T$C	0
207	AAG->T$T	0
208	AAG->T$G	0
209	AAG->T$$	0
210	AAG->GA$	0
211	AAG->GC$	0
212	AAG->GT$	0
213	AAG->GG$	0
214	AAG->G$A	0
215	AAG->G$C	0
216	AAG->G$T	0
217	AAG->G$G	0
218	AAG->G$$	0
219	AAG->$AA	0
220	AAG->$AC	0
221	AAG->$AT	0
222	AAG->$AG	26
223	AAG->$A$	0
224	AAG->$CA	0
225	AAG->$CC	0
226	AAG->$CT	0
227	AAG->$CG	0
228	AAG->$C$	0
229	AAG->$TA	0
230	AAG->$TC	0
231	AAG->$TT	0
232	AAG->$TG	0
233	AAG->$T$	0
234	AAG->$GA	0
235	AAG->$GC	0
236	AAG->$GT	0
237	AAG->$GG	0
238	AAG->$G$	0
239	AAG->$$A	0
240	AAG->$$C	0
241	AAG->$$T	0
242	AAG->$$G	26
243	AAG->$$$	162
244	ACA->AA$	0
245	ACA->AC$	35
246	ACA->AT$	0
247	ACA->AG$	0
248	ACA->A$A	9
249	ACA->A$C	0
250	ACA->A$T	0
251	ACA->A$G	0
252	ACA->A$$	9
253	ACA->CA$	0
254	ACA->CC$	0
255	ACA->CT$	0
256	ACA->CG$	0
257	ACA->C$A	0
258	ACA->C$C	0
259	ACA->C$T	0
260	ACA->C$G	0
261	ACA->C$$	0
262	ACA->TA$	0
263	ACA->TC$	0
264	ACA->TT$	0
265	ACA->TG$	0
266	ACA->T$A	0
267	ACA->T$C	0
268	ACA->T$T	0
269	ACA->T$G	0
270	ACA->T$$	0
271	ACA->GA$	0
272	ACA->GC$	0
273	ACA->GT$	0
274	ACA->GG$	0
275	ACA->G$A	0
276	ACA->G$C	0
277	ACA->G$T	0
278	ACA->G$G	0
279	ACA->G$$	0
280	ACA->$AA	0
281	ACA->$AC	0
282	ACA->$AT	0
283	ACA->$AG	0
284	ACA->$A$	0
285	ACA->$CA	17
286	ACA->$CC	0
287	ACA->$CT	0
288	ACA->$CG	0
289	ACA->$C$	0
290	ACA->$TA	0
291	ACA->$TC	0
292	ACA->$TT	0
293	ACA->$TG	0
294	ACA->$T$	0
295	ACA->$GA	0
296	ACA->$GC	0
297	ACA->$GT	0
298	ACA->$GG	0
299	ACA->$G$	0
300	ACA->$$A	8
301	ACA->$$C	0
302	ACA->$$T	0
303	ACA->$$G	0
304	ACA->$$$	21
305	ACC->AA$	0
306	ACC->AC$	17
307	ACC->AT$	0
308	ACC->AG$	0
309	ACC->A$A	0
310	ACC->A$C	11
311	ACC->A$T	0
312	ACC->A$G	0
313	ACC->A$$	17
314	ACC->CA$	0
315	ACC->CC$	0
316	ACC->CT$	0
317	ACC->CG$	0
318	ACC->C$A	0
319	ACC->C$C	0
320	ACC->C$T	0
321	ACC->C$G	0
322	ACC->C$$	0
323	ACC->TA$	0
324	ACC->TC$	0
325	ACC->TT$	0
326	ACC->TG$	0
327	ACC->T$A	0
328	ACC->T$C	0
329	ACC->T$T	0
330	ACC->T$G	0
331	ACC->T$$	0
332	ACC->GA$	0
333	ACC->GC$	0
334	ACC->GT$	0
335	ACC->GG$	0
336	ACC->G$A	0
337	ACC->G$C	0
338	ACC->G$T	0
339	ACC->G$G	0
340	ACC->G$$	0
341	ACC->$AA	0
342	ACC->$AC	0
343	ACC->$AT	0
344	ACC->$AG	0
345	ACC->$A$	0
346	ACC->$CA	0
347	ACC->$CC	18
348	ACC->$CT	0
349	ACC->$CG	0
350	ACC->$C$	0
351	ACC->$TA	0
352	ACC->$TC	0
353	ACC->$TT	0
354	ACC->$TG	0
355	ACC->$T$	0
356	ACC->$GA	0
357	ACC->$GC	0
358	ACC->$GT	0
359	ACC->$GG	0
360	ACC->$G$	0
361	ACC->$$A	0
362	ACC->$$C	13
363	ACC->$$T	0
364	ACC->$$G	0
365	ACC->$$$	79
366	ACT->AA$	0
367	ACT->AC$	17
368	ACT->AT$	0
369	ACT->AG$	0
370	ACT->A$A	0
371	ACT->A$C	0
372	ACT->A$T	3
373	ACT->A$G	0
374	ACT->A$$	23
375	ACT->CA$	0
376	ACT->CC$	0
377	ACT->CT$	0
378	ACT->CG$	0
379	ACT->C$A	0
380	ACT->C$C	0
381	ACT->C$T	0
382	ACT->C$G	0
383	ACT->C$$	0
384	ACT->TA$	0
385	ACT->TC$	0
386	ACT->TT$	0
387	ACT->TG$	0
388	ACT->T$A	0
389	ACT->T$C	0
390	ACT->T$T	0
391	ACT->T$G	0
392	ACT->T$$	0
393	ACT->GA$	0
394	ACT->GC$	0
395	ACT->GT$	0
396	ACT->GG$	0
397	ACT->G$A	0
398	ACT->G$C	0
399	ACT->G$T	0
400	ACT->G$G	0
401	ACT->G$$	0
402	ACT->$AA	0
403	ACT->$AC	0
404	ACT->$AT	0
405	ACT->$AG	0
406	ACT->$A$	0
407	ACT->$CA	0
408	ACT->$CC	0
409	ACT->$CT	11
410	ACT->$CG	0
411	ACT->$C$	0
412	ACT->$TA	0
413	ACT->$TC	0
414	ACT->$TT	0
415	ACT->$TG	0
416	ACT->$T$	0
417	ACT->$GA	0
418	ACT->$GC	0
419	ACT->$GT	0
420	ACT->$GG	0
421	ACT->$G$	0
422	ACT->$$A	0
423	ACT->$$C	0
424	ACT->$$T	2
425	ACT->$$G	0
426	ACT->$$$	160
427	ACG->AA$	0
428	ACG->AC$	4
429	ACG->AT$	0
430	ACG->AG$	0
431	ACG->A$A	0
432	ACG->A$C	0
433	ACG->A$T	0
434	ACG->A$G	0
435	ACG->A$$	7
436	ACG->CA$	0
437	ACG->CC$	0
438	ACG->CT$	0
439	ACG->CG$	0
440	ACG->C$A	0
441	ACG->C$C	0
442	ACG->C$T	0
443	ACG->C$G	0
444	ACG->C$$	0
445	ACG->TA$	0
446	ACG->TC$	0
447	ACG->TT$	0
448	ACG->TG$	0
449	ACG->T$A	0
450	ACG->T$C	0
451	ACG->T$T	0
452	ACG->T$G	0
453	ACG->T$$	0
454	ACG->GA$	0
455	ACG->GC$	0
456	ACG->GT$	0
457	ACG->GG$	0
458	ACG->G$A	0
459	ACG->G$C	0
460	ACG->G$T	0
461	ACG->G$G	0
462	ACG->G$$	0
463	ACG->$AA	0
464	ACG->$AC	0
465	ACG->$AT	0
466	ACG->$AG	0
467	ACG->$A$	0
468	ACG->$CA	0
469	ACG->$CC	0
470	ACG->$CT	0
471	ACG->$CG	0
472	ACG->$C$	0
473	ACG->$TA	0
474	ACG->$TC	0
475	ACG->$TT	0
476	ACG->$TG	0
477	ACG->$T$	0
478	ACG->$GA	0
479	ACG->$GC	0
480	ACG->$GT	0
481	ACG->$GG	0
482	ACG->$G$	0
483	ACG->$$A	0
484	ACG->$$C	0
485	ACG->$$T	0
486	ACG->$$G	11
487	ACG->$$$	10
488	ATA->AA$	0
489	ATA->AC$	0
490	ATA->AT$	12
491	ATA->AG$	0
492	ATA->A$A	1
493	ATA->A$C	0
494	ATA->A$T	0
495	ATA->A$G	0
496	ATA->A$$	14
497	ATA->CA$	0
498	ATA->CC$	0
499	ATA->CT$	0
500	ATA->CG$	0
501	ATA->C$A	0
502	ATA->C$C	0
503	ATA->C$T	0
504	ATA->C$G	0
505	ATA->C$$	0
506	ATA->TA$	0
507	ATA->TC$	0
508	ATA->TT$	0
509	ATA->TG$	0
510	ATA->T$A	0
511	ATA->T$C	0
512	ATA->T$T	0
513	ATA->T$G	0
514	ATA->T$$	0
515	ATA->GA$	0
516	ATA->GC$	0
517	ATA->GT$	0
518	ATA->GG$	0
519	ATA->G$A	0
520	ATA->G$C	0
521	ATA->G$T	0
522	ATA->G$G	0
523	ATA->G$$	0
524	ATA->$AA	0
525	ATA->$AC	0
526	ATA->$AT	0
527	ATA->$AG	0
528	ATA->$A$	0
529	ATA->$CA	0
530	ATA->$CC	0
531	ATA->$CT	0
532	ATA->$CG	0
533	ATA->$C$	0
534	ATA->$TA	3
535	ATA->$TC	0
536	ATA->$TT	0
537	ATA->$TG	0
538	ATA->$T$	0
539	ATA->$GA	0
540	ATA->$GC	0
541	ATA->$GT	0
542	ATA->$GG	0
543	ATA->$G$	0
544	ATA->$$A	6
545	ATA->$$C	0
546	ATA->$$T	0
547	ATA->$$G	0
548	ATA->$$$	13
549	ATC->AA$	0
550	ATC->AC$	0
551	ATC->AT$	17
552	ATC->AG$	0
553	ATC->A$A	0
554	ATC->A$C	0
555	ATC->A$T	0
556	ATC->A$G	0
557	ATC->A$$	2
558	ATC->CA$	0
559	ATC->CC$	0
560	ATC->CT$	0
561	ATC->CG$	0
562	ATC->C$A	0
563	ATC->C$C	0
564	ATC->C$T	0
565	ATC->C$G	0
566	ATC->C$$	0
567	ATC->TA$	0
568	ATC->TC$	0
569	ATC->TT$	0
570	ATC->TG$	0
571	ATC->T$A	0
572	ATC->T$C	0
573	ATC->T$T	0
574	ATC->T$G	0
575	ATC->T$$	0
576	ATC->GA$	0
577	ATC->GC$	0
578	ATC->GT$	0
579	ATC->GG$	0
580	ATC->G$A	0
581	ATC->G$C	0
582	ATC->G$T	0
583	ATC->G$G	0
584	ATC->G$$	0
585	ATC->$AA	0
586	ATC->$AC	0
587	ATC->$AT	0
588	ATC->$AG	0
589	ATC->$A$	0
590	ATC->$CA	0
591	ATC->$CC	0
592	ATC->$CT	0
593	ATC->$CG	0
594	ATC->$C$	0
595	ATC->$TA	0
596	ATC->$TC	16
597	ATC->$TT	0
598	ATC->$TG	0
599	ATC->$T$	0
600	ATC->$GA	0
601	ATC->$GC	0
602	ATC->$GT	0
603	ATC->$GG	0
604	ATC->$G$	0
605	ATC->$$A	0
606	ATC->$$C	2
607	ATC->$$T	0
608	ATC->$$G	0
609	ATC->$$$	18
610	ATT->AA$	0
611	ATT->AC$	0
612	ATT->AT$	5
613	ATT->AG$	0
614	ATT->A$A	0
615	ATT->A$C	0
616	ATT->A$T	10
617	ATT->A$G	0
618	ATT->A$$	5
619	ATT->CA$	0
620	ATT->CC$	0
621	ATT->CT$	0
622	ATT->CG$	0
623	ATT->C$A	0
624	ATT->C$C	0
625	ATT->C$T	0
626	ATT->C$G	0
627	ATT->C$$	0
628	ATT->TA$	0
629	ATT->TC$	0
630	ATT->TT$	1
631	ATT->TG$	0
632	ATT->T$A	0
633	ATT->T$C	0
634	ATT->T$T	0
635	ATT->T$G	0
636	ATT->T$$	0
637	ATT->GA$	0
638	ATT->GC$	0
639	ATT->GT$	0
640	ATT->GG$	0
641	ATT->G$A	0
642	ATT->G$C	0
643	ATT->G$T	0
644	ATT->G$G	0
645	ATT->G$$	0
646	ATT->$AA	0
647	ATT->$AC	0
648	ATT->$AT	0
649	ATT->$AG	0
650	ATT->$A$	0
651	ATT->$CA	0
652	ATT->$CC	0
653	ATT->$CT	0
654	ATT->$CG	0
655	ATT->$C$	0
656	ATT->$TA	0
657	ATT->$TC	0
658	ATT->$TT	4
659	ATT->$TG	0
660	ATT->$T$	0
661	ATT->$GA	0
662	ATT->$GC	0
663	ATT->$GT	0
664	ATT->$GG	0
665	ATT->$G$	0
666	ATT->$$A	0
667	ATT->$$C	0
668	ATT->$$T	13
669	ATT->$$G	0
670	ATT->$$$	56
671	ATG->AA$	0
672	ATG->AC$	1
673	ATG->AT$	12
674	ATG->AG$	0
675	ATG->A$A	0
676	ATG->A$C	0
677	ATG->A$T	0
678	ATG->A$G	1
679	ATG->A$$	7
680	ATG->CA$	0
681	ATG->CC$	0
682	ATG->CT$	0
683	ATG->CG$	0
684	ATG->C$A	0
685	ATG->C$C	0
686	ATG->C$T	0
687	ATG->C$G	0
688	ATG->C$$	0
689	ATG->TA$	0
690	ATG->TC$	0
691	ATG->TT$	0
692	ATG->TG$	0
693	ATG->T$A	0
694	ATG->T$C	0
695	ATG->T$T	0
696	ATG->T$G	0
697	ATG->T$$	0
698	ATG->GA$	0
699	ATG->GC$	0
700	ATG->GT$	0
701	ATG->GG$	0
702	ATG->G$A	0
703	ATG->G$C	0
704	ATG->G$T	0
705	ATG->G$G	0
706	ATG->G$$	0
707	ATG->$AA	0
708	ATG->$AC	0
709	ATG->$AT	0
710	ATG->$AG	0
711	ATG->$A$	0
712	ATG->$CA	0
713	ATG->$CC	0
714	ATG->$CT	0
715	ATG->$CG	0
716	ATG->$C$	0
717	ATG->$TA	0
718	ATG->$TC	0
719	ATG->$TT	0
720	ATG->$TG	11
721	ATG->$T$	0
722	ATG->$GA	0
723	ATG->$GC	0
724	ATG->$GT	0
725	ATG->$GG	0
726	ATG->$G$	0
727	ATG->$$A	0
728	ATG->$$C	0
729	ATG->$$T	0
730	ATG->$$G	17
731	ATG->$$$	53
732	AGA->AA$	0
733	AGA->AC$	0
734	AGA->AT$	0
735	AGA->AG$	17
736	AGA->A$A	11
737	AGA->A$C	0
738	AGA->A$T	0
739	AGA->A$G	0
740	AGA->A$$	19
741	AGA->CA$	0
742	AGA->CC$	0
743	AGA->CT$	0
744	AGA->CG$	0
745	AGA->C$A	0
746	AGA->C$C	0
747	AGA->C$T	0
748	AGA->C$G	0
749	AGA->C$$	0
750	AGA->TA$	0
751	AGA->TC$	0
752	AGA->TT$	0
753	AGA->TG$	0
754	AGA->T$A	0
755	AGA->T$C	0
756	AGA->T$T	0
757	AGA->T$G	0
758	AGA->T$$	0
759	AGA->GA$	0
760	AGA->GC$	0
761	AGA->GT$	0
762	AGA->GG$	0
763	AGA->G$A	0
764	AGA->G$C	0
765	AGA->G$T	0
766	AGA->G$G	0
767	AGA->G$$	0
768	AGA->$AA	0
769	AGA->$AC	0
770	AGA->$AT	0
771	AGA->$AG	0
772	AGA->$A$	0
773	AGA->$CA	0
774	AGA->$CC	0
775	AGA->$CT	0
776	AGA->$CG	0
777	AGA->$C$	0
778	AGA->$TA	0
779	AGA->$TC	0
780	AGA->$TT	0
781	AGA->$TG	0
782	AGA->$T$	0
783	AGA->$GA	16
784	AGA->$GC	0
785	AGA->$GT	0
786	AGA->$GG	0
787	AGA->$G$	0
788	AGA->$$A	54
789	AGA->$$C	0
790	AGA->$$T	0
791	AGA->$$G	0
792	AGA->$$$	45
793	AGC->AA$	0
794	AGC->AC$	0
795	AGC->AT$	0
796	AGC->AG$	7
797	AGC->A$A	0
798	AGC->A$C	0
799	AGC->A$T	0
800	AGC->A$G	0
801	AGC->A$$	8
802	AGC->CA$	0
803	AGC->CC$	0
804	AGC->CT$	0
805	AGC->CG$	0
806	AGC->C$A	0
807	AGC->C$C	0
808	AGC->C$T	0
809	AGC->C$G	0
810	AGC->C$$	0
811	AGC->TA$	0
812	AGC->TC$	0
813	AGC->TT$	0
814	AGC->TG$	0
815	AGC->T$A	0
816	AGC->T$C	0
817	AGC->T$T	0
818	AGC->T$G	0
819	AGC->T$$	0
820	AGC->GA$	0
821	AGC->GC$	0
822	AGC->GT$	0
823	AGC->GG$	0
824	AGC->G$A	0
825	AGC->G$C	0
826	AGC->G$T	0
827	AGC->G$G	0
828	AGC->G$$	0
829	AGC->$AA	0
830	AGC->$AC	0
831	AGC->$AT	0
832	AGC->$AG	0
833	AGC->$A$	0
834	AGC->$CA	0
835	AGC->$CC	0
836	AGC->$CT	0
837	AGC->$CG	0
838	AGC->$C$	0
839	AGC->$TA	0
840	AGC->$TC	0
841	AGC->$TT	0
842	AGC->$TG	0
843	AGC->$T$	0
844	AGC->$GA	0
845	AGC->$GC	10
846	AGC->$GT	0
847	AGC->$GG	0
848	AGC->$G$	0
849	AGC->$$A	0
850	AGC->$$C	14
851	AGC->$$T	0
852	AGC->$$G	0
853	AGC->$$$	109
854	AGT->AA$	0
855	AGT->AC$	0
856	AGT->AT$	0
857	AGT->AG$	21
858	AGT->A$A	0
859	AGT->A$C	0
860	AGT->A$T	3
861	AGT->A$G	0
862	AGT->A$$	13
863	AGT->CA$	0
864	AGT->CC$	0
865	AGT->CT$	0
866	AGT->CG$	0
867	AGT->C$A	0
868	AGT->C$C	0
869	AGT->C$T	0
870	AGT->C$G	0
871	AGT->C$$	0
872	AGT->TA$	0
873	AGT->TC$	0
874	AGT->TT$	0
875	AGT->TG$	0
876	AGT->T$A	0
877	AGT->T$C	0
878	AGT->T$T	0
879	AGT->T$G	0
880	AGT->T$$	0
881	AGT->GA$	0
882	AGT->GC$	0
883	AGT->GT$	0
884	AGT->GG$	0
885	AGT->G$A	0
886	AGT->G$C	0
887	AGT->G$T	0
888	AGT->G$G	0
889	AGT->G$$	0
890	AGT->$AA	0
891	AGT->$AC	0
892	AGT->$AT	0
893	AGT->$AG	0
894	AGT->$A$	0
895	AGT->$CA	0
896	AGT->$CC	0
897	AGT->$CT	0
898	AGT->$CG	0
899	AGT->$C$	0
900	AGT->$TA	0
901	AGT->$TC	0
902	AGT->$TT	0
903	AGT->$TG	0
904	AGT->$T$	0
905	AGT->$GA	0
906	AGT->$GC	0
907	AGT->$GT	26
908	AGT->$GG	0
909	AGT->$G$	0
910	AGT->$$A	0
911	AGT->$$C	0
912	AGT->$$T	35
913	AGT->$$G	0
914	AGT->$$$	192
915	AGG->AA$	0
916	AGG->AC$	0
917	AGG->AT$	0
918	AGG->AG$	39
919	AGG->A$A	0
920	AGG->A$C	0
921	AGG->A$T	0
922	AGG->A$G	6
923	AGG->A$$	7
924	AGG->CA$	0
925	AGG->CC$	0
926	AGG->CT$	0
927	AGG->CG$	0
928	AGG->C$A	0
929	AGG->C$C	0
930	AGG->C$T	0
931	AGG->C$G	0
932	AGG->C$$	0
933	AGG->TA$	0
934	AGG->TC$	0
935	AGG->TT$	0
936	AGG->TG$	0
937	AGG->T$A	0
938	AGG->T$C	0
939	AGG->T$T	0
940	AGG->T$G	0
941	AGG->T$$	0
942	AGG->GA$	0
943	AGG->GC$	0
944	AGG->GT$	0
945	AGG->GG$	0
946	AGG->G$A	0
947	AGG->G$C	0
948	AGG->G$T	0
949	AGG->G$G	0
950	AGG->G$$	0
951	AGG->$AA	0
952	AGG->$AC	0
953	AGG->$AT	0
954	AGG->$AG	0
955	AGG->$A$	0
956	AGG->$CA	0
957	AGG->$CC	0
958	AGG->$CT	0
959	AGG->$CG	0
960	AGG->$C$	0
961	AGG->$TA	0
962	AGG->$TC	0
963	AGG->$TT	0
964	AGG->$TG	0
965	AGG->$T$	0
966	AGG->$GA	0
967	AGG->$GC	0
968	AGG->$GT	0
969	AGG->$GG	10
970	AGG->$G$	0
971	AGG->$$A	0
972	AGG->$$C	0
973	AGG->$$T	0
974	AGG->$$G	23
975	AGG->$$$	19
976	CAA->AA$	0
977	CAA->AC$	0
978	CAA->AT$	0
979	CAA->AG$	0
980	CAA->A$A	0
981	CAA->A$C	0
982	CAA->A$T	0
983	CAA->A$G	0
984	CAA->A$$	0
985	CAA->CA$	9
986	CAA->CC$	0
987	CAA->CT$	0
988	CAA->CG$	0
989	CAA->C$A	1
990	CAA->C$C	0
991	CAA->C$T	0
992	CAA->C$G	0
993	CAA->C$$	18
994	CAA->TA$	0
995	CAA->TC$	0
996	CAA->TT$	0
997	CAA->TG$	0
998	CAA->T$A	0
999	CAA->T$C	0
1000	CAA->T$T	0
1001	CAA->T$G	0
1002	CAA->T$$	0
1003	CAA->GA$	0
1004	CAA->GC$	0
1005	CAA->GT$	0
1006	CAA->GG$	0
1007	CAA->G$A	0
1008	CAA->G$C	0
1009	CAA->G$T	0
1010	CAA->G$G	0
1011	CAA->G$$	0
1012	CAA->$AA	11
1013	CAA->$AC	0
1014	CAA->$AT	0
1015	CAA->$AG	0
1016	CAA->$A$	0
1017	CAA->$CA	0
1018	CAA->$CC	0
1019	CAA->$CT	0
1020	CAA->$CG	0
1021	CAA->$C$	0
1022	CAA->$TA	0
1023	CAA->$TC	0
1024	CAA->$TT	0
1025	CAA->$TG	0
1026	CAA->$T$	0
1027	CAA->$GA	0
1028	CAA->$GC	0
1029	CAA->$GT	0
1030	CAA->$GG	0
1031	CAA->$G$	0
1032	CAA->$$A	5
1033	CAA->$$C	0
1034	CAA->$$T	0
1035	CAA->$$G	0
1036	CAA->$$$	69
1037	CAC->AA$	0
1038	CAC->AC$	0
1039	CAC->AT$	0
1040	CAC->AG$	0
1041	CAC->A$A	0
1042	CAC->A$C	0
1043	CAC->A$T	0
1044	CAC->A$G	0
1045	CAC->A$$	0
1046	CAC->CA$	7
1047	CAC->CC$	0
1048	CAC->CT$	0
1049	CAC->CG$	0
1050	CAC->C$A	0
1051	CAC->C$C	0
1052	CAC->C$T	0
1053	CAC->C$G	0
1054	CAC->C$$	4
1055	CAC->TA$	0
1056	CAC->TC$	0
1057	CAC->TT$	0
1058	CAC->TG$	0
1059	CAC->T$A	0
1060	CAC->T$C	0
1061	CAC->T$T	0
1062	CAC->T$G	0
1063	CAC->T$$	0
1064	CAC->GA$	0
1065	CAC->GC$	0
1066	CAC->GT$	0
1067	CAC->GG$	0
1068	CAC->G$A	0
1069	CAC->G$C	0
1070	CAC->G$T	0
1071	CAC->G$G	0
1072	CAC->G$$	0
1073	CAC->$AA	0
1074	CAC->$AC	10
1075	CAC->$AT	0
1076	CAC->$AG	0
1077	CAC->$A$	0
1078	CAC->$CA	0
1079	CAC->$CC	0
1080	CAC->$CT	0
1081	CAC->$CG	0
1082	CAC->$C$	0
1083	CAC->$TA	0
1084	CAC->$TC	0
1085	CAC->$TT	0
1086	CAC->$TG	0
1087	CAC->$T$	0
1088	CAC->$GA	0
1089	CAC->$GC	0
1090	CAC->$GT	0
1091	CAC->$GG	0
1092	CAC->$G$	0
1093	CAC->$$A	0
1094	CAC->$$C	4
1095	CAC->$$T	0
1096	CAC->$$G	0
1097	CAC->$$$	53
1098	CAT->AA$	0
1099	CAT->AC$	0
1100	CAT->AT$	0
1101	CAT->AG$	0
1102	CAT->A$A	0
1103	CAT->A$C	0
1104	CAT->A$T	0
1105	CAT->A$G	0
1106	CAT->A$$	0
1107	CAT->CA$	7
1108	CAT->CC$	0
1109	CAT->CT$	0
1110	CAT->CG$	0
1111	CAT->C$A	0
1112	CAT->C$C	0
1113	CAT->C$T	0
1114	CAT->C$G	0
1115	CAT->C$$	5
1116	CAT->TA$	0
1117	CAT->TC$	0
1118	CAT->TT$	0
1119	CAT->TG$	0
1120	CAT->T$A	0
1121	CAT->T$C	0
1122	CAT->T$T	0
1123	CAT->T$G	0
1124	CAT->T$$	0
1125	CAT->GA$	0
1126	CAT->GC$	0
1127	CAT->GT$	0
1128	CAT->GG$	0
1129	CAT->G$A	0
1130	CAT->G$C	0
1131	CAT->G$T	0
1132	CAT->G$G	0
1133	CAT->G$$	0
1134	CAT->$AA	0
1135	CAT->$AC	0
1136	CAT->$AT	22
1137	CAT->$AG	0
1138	CAT->$A$	0
1139	CAT->$CA	0
1140	CAT->$CC	0
1141	CAT->$CT	0
1142	CAT->$CG	0
1143	CAT->$C$	0
1144	CAT->$TA	0
1145	CAT->$TC	0
1146	CAT->$TT	0
1147	CAT->$TG	0
1148	CAT->$T$	0
1149	CAT->$GA	0
1150	CAT->$GC	0
1151	CAT->$GT	0
1152	CAT->$GG	0
1153	CAT->$G$	0
1154	CAT->$$A	0
1155	CAT->$$C	0
1156	CAT->$$T	4
1157	CAT->$$G	0
1158	CAT->$$$	24
1159	CAG->AA$	0
1160	CAG->AC$	0
1161	CAG->AT$	0
1162	CAG->AG$	0
1163	CAG->A$A	0
1164	CAG->A$C	0
1165	CAG->A$T	0
1166	CAG->A$G	0
1167	CAG->A$$	0
1168	CAG->CA$	48
1169	CAG->CC$	0
1170	CAG->CT$	0
1171	CAG->CG$	0
1172	CAG->C$A	0
1173	CAG->C$C	0
1174	CAG->C$T	0
1175	CAG->C$G	17
1176	CAG->C$$	26
1177	CAG->TA$	0
1178	CAG->TC$	0
1179	CAG->TT$	0
1180	CAG->TG$	0
1181	CAG->T$A	0
1182	CAG->T$C	0
1183	CAG->T$T	0
1184	CAG->T$G	0
1185	CAG->T$$	0
1186	CAG->GA$	0
1187	CAG->GC$	0
1188	CAG->GT$	0
1189	CAG->GG$	2
1190	CAG->G$A	0
1191	CAG->G$C	0
1192	CAG->G$T	0
1193	CAG->G$G	0
1194	CAG->G$$	0
1195	CAG->$AA	0
1196	CAG->$AC	0
1197	CAG->$AT	0
1198	CAG->$AG	23
1199	CAG->$A$	0
1200	CAG->$CA	0
1201	CAG->$CC	0
1202	CAG->$CT	0
1203	CAG->$CG	0
1204	CAG->$C$	0
1205	CAG->$TA	0
1206	CAG->$TC	0
1207	CAG->$TT	0
1208	CAG->$TG	0
1209	CAG->$T$	0
1210	CAG->$GA	0
1211	CAG->$GC	0
1212	CAG->$GT	0
1213	CAG->$GG	0
1214	CAG->$G$	0
1215	CAG->$$A	0
1216	CAG->$$C	0
1217	CAG->$$T	0
1218	CAG->$$G	53
1219	CAG->$$$	423
1220	CCA->AA$	0
1221	CCA->AC$	0
1222	CCA->AT$	0
1223	CCA->AG$	0
1224	CCA->A$A	0
1225	CCA->A$C	0
1226	CCA->A$T	0
1227	CCA->A$G	0
1228	CCA->A$$	0
1229	CCA->CA$	0
1230	CCA->CC$	34
1231	CCA->CT$	0
1232	CCA->CG$	0
1233	CCA->C$A	16
1234	CCA->C$C	0
1235	CCA->C$T	0
1236	CCA->C$G	0
1237	CCA->C$$	19
1238	CCA->TA$	0
1239	CCA->TC$	0
1240	CCA->TT$	0
1241	CCA->TG$	0
1242	CCA->T$A	0
1243	CCA->T$C	0
1244	CCA->T$T	0
1245	CCA->T$G	0
1246	CCA->T$$	0
1247	CCA->GA$	0
1248	CCA->GC$	0
1249	CCA->GT$	0
1250	CCA->GG$	0
1251	CCA->G$A	0
1252	CCA->G$C	0
1253	CCA->G$T	0
1254	CCA->G$G	0
1255	CCA->G$$	0
1256	CCA->$AA	0
1257	CCA->$AC	0
1258	CCA->$AT	0
1259	CCA->$AG	0
1260	CCA->$A$	0
1261	CCA->$CA	14
1262	CCA->$CC	0
1263	CCA->$CT	0
1264	CCA->$CG	0
1265	CCA->$C$	0
1266	CCA->$TA	0
1267	CCA->$TC	0
1268	CCA->$TT	0
1269	CCA->$TG	0
1270	CCA->$T$	0
1271	CCA->$GA	0
1272	CCA->$GC	0
1273	CCA->$GT	0
1274	CCA->$GG	0
1275	CCA->$G$	0
1276	CCA->$$A	14
1277	CCA->$$C	2
1278	CCA->$$T	0
1279	CCA->$$G	0
1280	CCA->$$$	158
1281	CCC->AA$	0
1282	CCC->AC$	0
1283	CCC->AT$	0
1284	CCC->AG$	0
1285	CCC->A$A	0
1286	CCC->A$C	0
1287	CCC->A$T	0
1288	CCC->A$G	0
1289	CCC->A$$	0
1290	CCC->CA$	0
1291	CCC->CC$	55
1292	CCC->CT$	0
1293	CCC->CG$	0
1294	CCC->C$A	0
1295	CCC->C$C	0
1296	CCC->C$T	0
1297	CCC->C$G	0
1298	CCC->C$$	2
1299	CCC->TA$	0
1300	CCC->TC$	0
1301	CCC->TT$	0
1302	CCC->TG$	0
1303	CCC->T$A	0
1304	CCC->T$C	0
1305	CCC->T$T	0
1306	CCC->T$G	0
1307	CCC->T$$	0
1308	CCC->GA$	0
1309	CCC->GC$	0
1310	CCC->GT$	0
1311	CCC->GG$	0
1312	CCC->G$A	0
1313	CCC->G$C	0
1314	CCC->G$T	0
1315	CCC->G$G	0
1316	CCC->G$$	0
1317	CCC->$AA	0
1318	CCC->$AC	0
1319	CCC->$AT	0
1320	CCC->$AG	0
1321	CCC->$A$	0
1322	CCC->$CA	0
1323	CCC->$CC	22
1324	CCC->$CT	0
1325	CCC->$CG	0
1326	CCC->$C$	0
1327	CCC->$TA	0
1328	CCC->$TC	0
1329	CCC->$TT	0
1330	CCC->$TG	0
1331	CCC->$T$	0
1332	CCC->$GA	0
1333	CCC->$GC	0
1334	CCC->$GT	0
1335	CCC->$GG	0
1336	CCC->$G$	0
1337	CCC->$$A	0
1338	CCC->$$C	14
1339	CCC->$$T	0
1340	CCC->$$G	0
1341	CCC->$$$	176
1342	CCT->AA$	0
1343	CCT->AC$	0
1344	CCT->AT$	0
1345	CCT->AG$	0
1346	CCT->A$A	0
1347	CCT->A$C	0
1348	CCT->A$T	0
1349	CCT->A$G	0
1350	CCT->A$$	0
1351	CCT->CA$	0
1352	CCT->CC$	22
1353	CCT->CT$	0
1354	CCT->CG$	0
1355	CCT->C$A	0
1356	CCT->C$C	0
1357	CCT->C$T	23
1358	CCT->C$G	0
1359	CCT->C$$	38
1360	CCT->TA$	0
1361	CCT->TC$	0
1362	CCT->TT$	0
1363	CCT->TG$	0
1364	CCT->T$A	0
1365	CCT->T$C	0
1366	CCT->T$T	0
1367	CCT->T$G	0
1368	CCT->T$$	0
1369	CCT->GA$	0
1370	CCT->GC$	0
1371	CCT->GT$	0
1372	CCT->GG$	0
1373	CCT->G$A	0
1374	CCT->G$C	0
1375	CCT->G$T	0
1376	CCT->G$G	0
1377	CCT->G$$	0
1378	CCT->$AA	0
1379	CCT->$AC	0
1380	CCT->$AT	0
1381	CCT->$AG	0
1382	CCT->$A$	0
1383	CCT->$CA	0
1384	CCT->$CC	0
1385	CCT->$CT	36
1386	CCT->$CG	0
1387	CCT->$C$	0
1388	CCT->$TA	0
1389	CCT->$TC	0
1390	CCT->$TT	0
1391	CCT->$TG	0
1392	CCT->$T$	0
1393	CCT->$GA	0
1394	CCT->$GC	0
1395	CCT->$GT	0
1396	CCT->$GG	0
1397	CCT->$G$	0
1398	CCT->$$A	0
1399	CCT->$$C	2
1400	CCT->$$T	8
1401	CCT->$$G	0
1402	CCT->$$$	195
1403	CCG->AA$	0
1404	CCG->AC$	0
1405	CCG->AT$	0
1406	CCG->AG$	0
1407	CCG->A$A	0
1408	CCG->A$C	0
1409	CCG->A$T	0
1410	CCG->A$G	0
1411	CCG->A$$	0
1412	CCG->CA$	0
1413	CCG->CC$	18
1414	CCG->CT$	0
1415	CCG->CG$	0
1416	CCG->C$A	0
1417	CCG->C$C	0
1418	CCG->C$T	0
1419	CCG->C$G	5
1420	CCG->C$$	3
1421	CCG->TA$	0
1422	CCG->TC$	0
1423	CCG->TT$	0
1424	CCG->TG$	0
1425	CCG->T$A	0
1426	CCG->T$C	0
1427	CCG->T$T	0
1428	CCG->T$G	0
1429	CCG->T$$	0
1430	CCG->GA$	0
1431	CCG->GC$	0
1432	CCG->GT$	0
1433	CCG->GG$	0
1434	CCG->G$A	0
1435	CCG->G$C	0
1436	CCG->G$T	0
1437	CCG->G$G	0
1438	CCG->G$$	0
1439	CCG->$AA	0
1440	CCG->$AC	0
1441	CCG->$AT	0
1442	CCG->$AG	0
1443	CCG->$A$	0
1444	CCG->$CA	0
1445	CCG->$CC	0
1446	CCG->$CT	0
1447	CCG->$CG	1
1448	CCG->$C$	0
1449	CCG->$TA	0
1450	CCG->$TC	0
1451	CCG->$TT	0
1452	CCG->$TG	0
1453	CCG->$T$	0
1454	CCG->$GA	0
1455	CCG->$GC	0
1456	CCG->$GT	0
1457	CCG->$GG	0
1458	CCG->$G$	0
1459	CCG->$$A	0
1460	CCG->$$C	0
1461	CCG->$$T	0
1462	CCG->$$G	11
1463	CCG->$$$	65
1464	CTA->AA$	0
1465	CTA->AC$	0
1466	CTA->AT$	0
1467	CTA->AG$	0
1468	CTA->A$A	0
1469	CTA->A$C	0
1470	CTA->A$T	0
1471	CTA->A$G	0
1472	CTA->A$$	0
1473	CTA->CA$	0
1474	CTA->CC$	0
1475	CTA->CT$	15
1476	CTA->CG$	0
1477	CTA->C$A	4
1478	CTA->C$C	0
1479	CTA->C$T	0
1480	CTA->C$G	0
1481	CTA->C$$	3
1482	CTA->TA$	0
1483	CTA->TC$	0
1484	CTA->TT$	0
1485	CTA->TG$	0
1486	CTA->T$A	0
1487	CTA->T$C	0
1488	CTA->T$T	0
1489	CTA->T$G	0
1490	CTA->T$$	0
1491	CTA->GA$	0
1492	CTA->GC$	0
1493	CTA->GT$	0
1494	CTA->GG$	0
1495	CTA->G$A	0
1496	CTA->G$C	0
1497	CTA->G$T	0
1498	CTA->G$G	0
1499	CTA->G$$	0
1500	CTA->$AA	0
1501	CTA->$AC	0
1502	CTA->$AT	0
1503	CTA->$AG	0
1504	CTA->$A$	0
1505	CTA->$CA	0
1506	CTA->$CC	0
1507	CTA->$CT	0
1508	CTA->$CG	0
1509	CTA->$C$	0
1510	CTA->$TA	5
1511	CTA->$TC	0
1512	CTA->$TT	0
1513	CTA->$TG	0
1514	CTA->$T$	0
1515	CTA->$GA	0
1516	CTA->$GC	0
1517	CTA->$GT	0
1518	CTA->$GG	0
1519	CTA->$G$	0
1520	CTA->$$A	7
1521	CTA->$$C	0
1522	CTA->$$T	0
1523	CTA->$$G	0
1524	CTA->$$$	4
1525	CTC->AA$	0
1526	CTC->AC$	0
1527	CTC->AT$	0
1528	CTC->AG$	0
1529	CTC->A$A	0
1530	CTC->A$C	0
1531	CTC->A$T	0
1532	CTC->A$G	0
1533	CTC->A$$	0
1534	CTC->CA$	0
1535	CTC->CC$	0
1536	CTC->CT$	21
1537	CTC->CG$	0
1538	CTC->C$A	0
1539	CTC->C$C	3
1540	CTC->C$T	0
1541	CTC->C$G	0
1542	CTC->C$$	7
1543	CTC->TA$	0
1544	CTC->TC$	0
1545	CTC->TT$	0
1546	CTC->TG$	0
1547	CTC->T$A	0
1548	CTC->T$C	0
1549	CTC->T$T	0
1550	CTC->T$G	0
1551	CTC->T$$	0
1552	CTC->GA$	0
1553	CTC->GC$	0
1554	CTC->GT$	0
1555	CTC->GG$	0
1556	CTC->G$A	0
1557	CTC->G$C	0
1558	CTC->G$T	0
1559	CTC->G$G	0
1560	CTC->G$$	0
1561	CTC->$AA	0
1562	CTC->$AC	0
1563	CTC->$AT	0
1564	CTC->$AG	0
1565	CTC->$A$	0
1566	CTC->$CA	0
1567	CTC->$CC	0
1568	CTC->$CT	0
1569	CTC->$CG	0
1570	CTC->$C$	0
1571	CTC->$TA	0
1572	CTC->$TC	11
1573	CTC->$TT	0
1574	CTC->$TG	0
1575	CTC->$T$	0
1576	CTC->$GA	0
1577	CTC->$GC	0
1578	CTC->$GT	0
1579	CTC->$GG	0
1580	CTC->$G$	0
1581	CTC->$$A	0
1582	CTC->$$C	6
1583	CTC->$$T	0
1584	CTC->$$G	0
1585	CTC->$$$	105
1586	CTT->AA$	0
1587	CTT->AC$	0
1588	CTT->AT$	0
1589	CTT->AG$	0
1590	CTT->A$A	0
1591	CTT->A$C	0
1592	CTT->A$T	0
1593	CTT->A$G	0
1594	CTT->A$$	0
1595	CTT->CA$	0
1596	CTT->CC$	0
1597	CTT->CT$	9
1598	CTT->CG$	0
1599	CTT->C$A	0
1600	CTT->C$C	0
1601	CTT->C$T	18
1602	CTT->C$G	0
1603	CTT->C$$	5
1604	CTT->TA$	0
1605	CTT->TC$	0
1606	CTT->TT$	0
1607	CTT->TG$	0
1608	CTT->T$A	0
1609	CTT->T$C	0
1610	CTT->T$T	0
1611	CTT->T$G	0
1612	CTT->T$$	0
1613	CTT->GA$	0
1614	CTT->GC$	0
1615	CTT->GT$	0
1616	CTT->GG$	0
1617	CTT->G$A	0
1618	CTT->G$C	0
1619	CTT->G$T	0
1620	CTT->G$G	0
1621	CTT->G$$	0
1622	CTT->$AA	0
1623	CTT->$AC	0
1624	CTT->$AT	0
1625	CTT->$AG	0
1626	CTT->$A$	0
1627	CTT->$CA	0
1628	CTT->$CC	0
1629	CTT->$CT	0
1630	CTT->$CG	0
1631	CTT->$C$	0
1632	CTT->$TA	0
1633	CTT->$TC	0
1634	CTT->$TT	14
1635	CTT->$TG	0
1636	CTT->$T$	0
1637	CTT->$GA	0
1638	CTT->$GC	0
1639	CTT->$GT	0
1640	CTT->$GG	0
1641	CTT->$G$	0
1642	CTT->$$A	0
1643	CTT->$$C	0
1644	CTT->$$T	7
1645	CTT->$$G	0
1646	CTT->$$$	53
1647	CTG->AA$	0
1648	CTG->AC$	0
1649	CTG->AT$	0
1650	CTG->AG$	0
1651	CTG->A$A	0
1652	CTG->A$C	0
1653	CTG->A$T	0
1654	CTG->A$G	0
1655	CTG->A$$	0
1656	CTG->CA$	0
1657	CTG->CC$	0
1658	CTG->CT$	29
1659	CTG->CG$	0
1660	CTG->C$A	0
1661	CTG->C$C	0
1662	CTG->C$T	0
1663	CTG->C$G	13
1664	CTG->C$$	20
1665	CTG->TA$	0
1666	CTG->TC$	0
1667	CTG->TT$	0
1668	CTG->TG$	0
1669	CTG->T$A	0
1670	CTG->T$C	0
1671	CTG->T$T	0
1672	CTG->T$G	0
1673	CTG->T$$	0
1674	CTG->GA$	0
1675	CTG->GC$	0
1676	CTG->GT$	0
1677	CTG->GG$	0
1678	CTG->G$A	0
1679	CTG->G$C	0
1680	CTG->G$T	0
1681	CTG->G$G	0
1682	CTG->G$$	1
1683	CTG->$AA	0
1684	CTG->$AC	0
1685	CTG->$AT	0
1686	CTG->$AG	0
1687	CTG->$A$	0
1688	CTG->$CA	0
1689	CTG->$CC	0
1690	CTG->$CT	0
1691	CTG->$CG	0
1692	CTG->$C$	0
1693	CTG->$TA	0
1694	CTG->$TC	0
1695	CTG->$TT	0
1696	CTG->$TG	26
1697	CTG->$T$	0
1698	CTG->$GA	0
1699	CTG->$GC	0
1700	CTG->$GT	0
1701	CTG->$GG	0
1702	CTG->$G$	0
1703	CTG->$$A	0
1704	CTG->$$C	0
1705	CTG->$$T	0
1706	CTG->$$G	3
1707	CTG->$$$	120
1708	CGA->AA$	0
1709	CGA->AC$	0
1710	CGA->AT$	0
1711	CGA->AG$	0
1712	CGA->A$A	0
1713	CGA->A$C	0
1714	CGA->A$T	0
1715	CGA->A$G	0
1716	CGA->A$$	0
1717	CGA->CA$	0
1718	CGA->CC$	0
1719	CGA->CT$	0
1720	CGA->CG$	5
1721	CGA->C$A	0
1722	CGA->C$C	0
1723	CGA->C$T	0
1724	CGA->C$G	0
1725	CGA->C$$	0
1726	CGA->TA$	0
1727	CGA->TC$	0
1728	CGA->TT$	0
1729	CGA->TG$	0
1730	CGA->T$A	0
1731	CGA->T$C	0
1732	CGA->T$T	0
1733	CGA->T$G	0
1734	CGA->T$$	0
1735	CGA->GA$	0
1736	CGA->GC$	0
1737	CGA->GT$	0
1738	CGA->GG$	0
1739	CGA->G$A	0
1740	CGA->G$C	0
1741	CGA->G$T	0
1742	CGA->G$G	0
1743	CGA->G$$	0
1744	CGA->$AA	0
1745	CGA->$AC	0
1746	CGA->$AT	0
1747	CGA->$AG	0
1748	CGA->$A$	0
1749	CGA->$CA	0
1750	CGA->$CC	0
1751	CGA->$CT	0
1752	CGA->$CG	0
1753	CGA->$C$	0
1754	CGA->$TA	0
1755	CGA->$TC	0
1756	CGA->$TT	0
1757	CGA->$TG	0
1758	CGA->$T$	0
1759	CGA->$GA	3
1760	CGA->$GC	0
1761	CGA->$GT	0
1762	CGA->$GG	0
1763	CGA->$G$	0
1764	CGA->$$A	0
1765	CGA->$$C	0
1766	CGA->$$T	0
1767	CGA->$$G	0
1768	CGA->$$$	3
1769	CGC->AA$	0
1770	CGC->AC$	0
1771	CGC->AT$	0
1772	CGC->AG$	0
1773	CGC->A$A	0
1774	CGC->A$C	0
1775	CGC->A$T	0
1776	CGC->A$G	0
1777	CGC->A$$	0
1778	CGC->CA$	0
1779	CGC->CC$	0
1780	CGC->CT$	0
1781	CGC->CG$	5
1782	CGC->C$A	0
1783	CGC->C$C	0
1784	CGC->C$T	0
1785	CGC->C$G	0
1786	CGC->C$$	2
1787	CGC->TA$	0
1788	CGC->TC$	0
1789	CGC->TT$	0
1790	CGC->TG$	0
1791	CGC->T$A	0
1792	CGC->T$C	0
1793	CGC->T$T	0
1794	CGC->T$G	0
1795	CGC->T$$	0
1796	CGC->GA$	0
1797	CGC->GC$	0
1798	CGC->GT$	0
1799	CGC->GG$	0
1800	CGC->G$A	0
1801	CGC->G$C	0
1802	CGC->G$T	0
1803	CGC->G$G	0
1804	CGC->G$$	0
1805	CGC->$AA	0
1806	CGC->$AC	0
1807	CGC->$AT	0
1808	CGC->$AG	0
1809	CGC->$A$	0
1810	CGC->$CA	0
1811	CGC->$CC	0
1812	CGC->$CT	0
1813	CGC->$CG	0
1814	CGC->$C$	0
1815	CGC->$TA	0
1816	CGC->$TC	0
1817	CGC->$TT	0
1818	CGC->$TG	0
1819	CGC->$T$	0
1820	CGC->$GA	0
1821	CGC->$GC	7
1822	CGC->$GT	0
1823	CGC->$GG	0
1824	CGC->$G$	0
1825	CGC->$$A	0
1826	CGC->$$C	3
1827	CGC->$$T	0
1828	CGC->$$G	0
1829	CGC->$$$	48
1830	CGT->AA$	0
1831	CGT->AC$	0
1832	CGT->AT$	0
1833	CGT->AG$	0
1834	CGT->A$A	0
1835	CGT->A$C	0
1836	CGT->A$T	0
1837	CGT->A$G	0
1838	CGT->A$$	0
1839	CGT->CA$	0
1840	CGT->CC$	0
1841	CGT->CT$	0
1842	CGT->CG$	4
1843	CGT->C$A	0
1844	CGT->C$C	0
1845	CGT->C$T	2
1846	CGT->C$G	0
1847	CGT->C$$	6
1848	CGT->TA$	0
1849	CGT->TC$	0
1850	CGT->TT$	0
1851	CGT->TG$	0
1852	CGT->T$A	0
1853	CGT->T$C	0
1854	CGT->T$T	0
1855	CGT->T$G	0
1856	CGT->T$$	0
1857	CGT->GA$	0
1858	CGT->GC$	0
1859	CGT->GT$	0
1860	CGT->GG$	0
1861	CGT->G$A	0
1862	CGT->G$C	0
1863	CGT->G$T	0
1864	CGT->G$G	0
1865	CGT->G$$	0
1866	CGT->$AA	0
1867	CGT->$AC	0
1868	CGT->$AT	0
1869	CGT->$AG	0
1870	CGT->$A$	0
1871	CGT->$CA	0
1872	CGT->$CC	0
1873	CGT->$CT	0
1874	CGT->$CG	0
1875	CGT->$C$	0
1876	CGT->$TA	0
1877	CGT->$TC	0
1878	CGT->$TT	0
1879	CGT->$TG	0
1880	CGT->$T$	0
1881	CGT->$GA	0
1882	CGT->$GC	0
1883	CGT->$GT	2
1884	CGT->$GG	0
1885	CGT->$G$	0
1886	CGT->$$A	0
1887	CGT->$$C	0
1888	CGT->$$T	11
1889	CGT->$$G	0
1890	CGT->$$$	12
1891	CGG->AA$	0
1892	CGG->AC$	0
1893	CGG->AT$	0
1894	CGG->AG$	0
1895	CGG->A$A	0
1896	CGG->A$C	0
1897	CGG->A$T	0
1898	CGG->A$G	0
1899	CGG->A$$	0
1900	CGG->CA$	0
1901	CGG->CC$	0
1902	CGG->CT$	0
1903	CGG->CG$	11
1904	CGG->C$A	0
1905	CGG->C$C	0
1906	CGG->C$T	0
1907	CGG->C$G	7
1908	CGG->C$$	13
1909	CGG->TA$	0
1910	CGG->TC$	0
1911	CGG->TT$	0
1912	CGG->TG$	0
1913	CGG->T$A	0
1914	CGG->T$C	0
1915	CGG->T$T	0
1916	CGG->T$G	0
1917	CGG->T$$	0
1918	CGG->GA$	0
1919	CGG->GC$	0
1920	CGG->GT$	0
1921	CGG->GG$	0
1922	CGG->G$A	0
1923	CGG->G$C	0
1924	CGG->G$T	0
1925	CGG->G$G	0
1926	CGG->G$$	0
1927	CGG->$AA	0
1928	CGG->$AC	0
1929	CGG->$AT	0
1930	CGG->$AG	0
1931	CGG->$A$	0
1932	CGG->$CA	0
1933	CGG->$CC	0
1934	CGG->$CT	0
1935	CGG->$CG	0
1936	CGG->$C$	0
1937	CGG->$TA	0
1938	CGG->$TC	0
1939	CGG->$TT	0
1940	CGG->$TG	0
1941	CGG->$T$	0
1942	CGG->$GA	0
1943	CGG->$GC	0
1944	CGG->$GT	0
1945	CGG->$GG	7
1946	CGG->$G$	0
1947	CGG->$$A	0
1948	CGG->$$C	0
1949	CGG->$$T	0
1950	CGG->$$G	8
1951	CGG->$$$	33
1952	TAA->AA$	0
1953	TAA->AC$	0
1954	TAA->AT$	0
1955	TAA->AG$	0
1956	TAA->A$A	0
1957	TAA->A$C	0
1958	TAA->A$T	0
1959	TAA->A$G	0
1960	TAA->A$$	0
1961	TAA->CA$	0
1962	TAA->CC$	0
1963	TAA->CT$	0
1964	TAA->CG$	0
1965	TAA->C$A	0
1966	TAA->C$C	0
1967	TAA->C$T	0
1968	TAA->C$G	0
1969	TAA->C$$	0
1970	TAA->TA$	0
1971	TAA->TC$	0
1972	TAA->TT$	0
1973	TAA->TG$	0
1974	TAA->T$A	2
1975	TAA->T$C	0
1976	TAA->T$T	0
1977	TAA->T$G	0
1978	TAA->T$$	0
1979	TAA->GA$	0
1980	TAA->GC$	0
1981	TAA->GT$	0
1982	TAA->GG$	0
1983	TAA->G$A	0
1984	TAA->G$C	0
1985	TAA->G$T	0
1986	TAA->G$G	0
1987	TAA->G$$	0
1988	TAA->$AA	0
1989	TAA->$AC	0
1990	TAA->$AT	0
1991	TAA->$AG	0
1992	TAA->$A$	0
1993	TAA->$CA	0
1994	TAA->$CC	0
1995	TAA->$CT	0
1996	TAA->$CG	0
1997	TAA->$C$	0
1998	TAA->$TA	0
[truncated: 1,905 more rows]

## Sheet: complex_indels
	Codon switch	freq	This sheet contains the codon switch frequency of condon switches that represents both insertion and deletions.
0	AA$->AA$	0	Also some codon switches might not have any alteration. Frequency of such switches will always be zero in this dict.
1	AA$->AC$	0	Average Frequency All	0
2	AA$->AT$	0
3	AA$->AG$	0
4	AA$->A$A	0
5	AA$->A$C	0
6	AA$->A$T	0
7	AA$->A$G	0
8	AA$->A$$	0
9	AA$->CA$	0
10	AA$->CC$	0
11	AA$->CT$	0
12	AA$->CG$	0
13	AA$->C$A	0
14	AA$->C$C	0
15	AA$->C$T	0
16	AA$->C$G	0
17	AA$->C$$	0
18	AA$->TA$	0
19	AA$->TC$	0
20	AA$->TT$	0
21	AA$->TG$	0
22	AA$->T$A	0
23	AA$->T$C	0
24	AA$->T$T	0
25	AA$->T$G	0
26	AA$->T$$	0
27	AA$->GA$	0
28	AA$->GC$	0
29	AA$->GT$	0
30	AA$->GG$	0
31	AA$->G$A	0
32	AA$->G$C	0
33	AA$->G$T	0
34	AA$->G$G	0
35	AA$->G$$	0
36	AA$->$AA	0
37	AA$->$AC	0
38	AA$->$AT	0
39	AA$->$AG	0
40	AA$->$A$	0
41	AA$->$CA	0
42	AA$->$CC	0
43	AA$->$CT	0
44	AA$->$CG	0
45	AA$->$C$	0
46	AA$->$TA	0
47	AA$->$TC	0
48	AA$->$TT	0
49	AA$->$TG	0
50	AA$->$T$	0
51	AA$->$GA	0
52	AA$->$GC	0
53	AA$->$GT	0
54	AA$->$GG	0
55	AA$->$G$	0
56	AA$->$$A	0
57	AA$->$$C	0
58	AA$->$$T	0
59	AA$->$$G	0
60	AA$->$$$	0
61	AC$->AA$	0
62	AC$->AC$	0
63	AC$->AT$	0
64	AC$->AG$	0
65	AC$->A$A	0
66	AC$->A$C	0
67	AC$->A$T	0
68	AC$->A$G	0
69	AC$->A$$	0
70	AC$->CA$	0
71	AC$->CC$	0
72	AC$->CT$	0
73	AC$->CG$	0
74	AC$->C$A	0
75	AC$->C$C	0
76	AC$->C$T	0
77	AC$->C$G	0
78	AC$->C$$	0
79	AC$->TA$	0
80	AC$->TC$	0
81	AC$->TT$	0
82	AC$->TG$	0
83	AC$->T$A	0
84	AC$->T$C	0
85	AC$->T$T	0
86	AC$->T$G	0
87	AC$->T$$	0
88	AC$->GA$	0
89	AC$->GC$	0
90	AC$->GT$	0
91	AC$->GG$	0
92	AC$->G$A	0
93	AC$->G$C	0
94	AC$->G$T	0
95	AC$->G$G	0
96	AC$->G$$	0
97	AC$->$AA	0
98	AC$->$AC	0
99	AC$->$AT	0
100	AC$->$AG	0
101	AC$->$A$	0
102	AC$->$CA	0
103	AC$->$CC	0
104	AC$->$CT	0
105	AC$->$CG	0
106	AC$->$C$	0
107	AC$->$TA	0
108	AC$->$TC	0
109	AC$->$TT	0
110	AC$->$TG	0
111	AC$->$T$	0
112	AC$->$GA	0
113	AC$->$GC	0
114	AC$->$GT	0
115	AC$->$GG	0
116	AC$->$G$	0
117	AC$->$$A	0
118	AC$->$$C	0
119	AC$->$$T	0
120	AC$->$$G	0
121	AC$->$$$	0
122	AT$->AA$	0
123	AT$->AC$	0
124	AT$->AT$	0
125	AT$->AG$	0
126	AT$->A$A	0
127	AT$->A$C	0
128	AT$->A$T	0
129	AT$->A$G	0
130	AT$->A$$	0
131	AT$->CA$	0
132	AT$->CC$	0
133	AT$->CT$	0
134	AT$->CG$	0
135	AT$->C$A	0
136	AT$->C$C	0
137	AT$->C$T	0
138	AT$->C$G	0
139	AT$->C$$	0
140	AT$->TA$	0
141	AT$->TC$	0
142	AT$->TT$	0
143	AT$->TG$	0
144	AT$->T$A	0
145	AT$->T$C	0
146	AT$->T$T	0
147	AT$->T$G	0
148	AT$->T$$	0
149	AT$->GA$	0
150	AT$->GC$	0
151	AT$->GT$	0
152	AT$->GG$	0
153	AT$->G$A	0
154	AT$->G$C	0
155	AT$->G$T	0
156	AT$->G$G	0
157	AT$->G$$	0
158	AT$->$AA	0
159	AT$->$AC	0
160	AT$->$AT	0
161	AT$->$AG	0
162	AT$->$A$	0
163	AT$->$CA	0
164	AT$->$CC	0
165	AT$->$CT	0
166	AT$->$CG	0
167	AT$->$C$	0
168	AT$->$TA	0
169	AT$->$TC	0
170	AT$->$TT	0
171	AT$->$TG	0
172	AT$->$T$	0
173	AT$->$GA	0
174	AT$->$GC	0
175	AT$->$GT	0
176	AT$->$GG	0
177	AT$->$G$	0
178	AT$->$$A	0
179	AT$->$$C	0
180	AT$->$$T	0
181	AT$->$$G	0
182	AT$->$$$	0
183	AG$->AA$	0
184	AG$->AC$	0
185	AG$->AT$	0
186	AG$->AG$	0
187	AG$->A$A	0
188	AG$->A$C	0
189	AG$->A$T	0
190	AG$->A$G	0
191	AG$->A$$	0
192	AG$->CA$	0
193	AG$->CC$	0
194	AG$->CT$	0
195	AG$->CG$	0
196	AG$->C$A	0
197	AG$->C$C	0
198	AG$->C$T	0
199	AG$->C$G	0
200	AG$->C$$	0
201	AG$->TA$	0
202	AG$->TC$	0
203	AG$->TT$	0
204	AG$->TG$	0
205	AG$->T$A	0
206	AG$->T$C	0
207	AG$->T$T	0
208	AG$->T$G	0
209	AG$->T$$	0
210	AG$->GA$	0
211	AG$->GC$	0
212	AG$->GT$	0
213	AG$->GG$	0
214	AG$->G$A	0
215	AG$->G$C	0
216	AG$->G$T	0
217	AG$->G$G	0
218	AG$->G$$	0
219	AG$->$AA	0
220	AG$->$AC	0
221	AG$->$AT	0
222	AG$->$AG	0
223	AG$->$A$	0
224	AG$->$CA	0
225	AG$->$CC	0
226	AG$->$CT	0
227	AG$->$CG	0
228	AG$->$C$	0
229	AG$->$TA	0
230	AG$->$TC	0
231	AG$->$TT	0
232	AG$->$TG	0
233	AG$->$T$	0
234	AG$->$GA	0
235	AG$->$GC	0
236	AG$->$GT	0
237	AG$->$GG	0
238	AG$->$G$	0
239	AG$->$$A	0
240	AG$->$$C	0
241	AG$->$$T	0
242	AG$->$$G	0
243	AG$->$$$	0
244	A$A->AA$	0
245	A$A->AC$	0
246	A$A->AT$	0
247	A$A->AG$	0
248	A$A->A$A	0
249	A$A->A$C	0
250	A$A->A$T	0
251	A$A->A$G	0
252	A$A->A$$	0
253	A$A->CA$	0
254	A$A->CC$	0
255	A$A->CT$	0
256	A$A->CG$	0
257	A$A->C$A	0
258	A$A->C$C	0
259	A$A->C$T	0
260	A$A->C$G	0
261	A$A->C$$	0
262	A$A->TA$	0
263	A$A->TC$	0
264	A$A->TT$	0
265	A$A->TG$	0
266	A$A->T$A	0
267	A$A->T$C	0
268	A$A->T$T	0
269	A$A->T$G	0
270	A$A->T$$	0
271	A$A->GA$	0
272	A$A->GC$	0
273	A$A->GT$	0
274	A$A->GG$	0
275	A$A->G$A	0
276	A$A->G$C	0
277	A$A->G$T	0
278	A$A->G$G	0
279	A$A->G$$	0
280	A$A->$AA	0
281	A$A->$AC	0
282	A$A->$AT	0
283	A$A->$AG	0
284	A$A->$A$	0
285	A$A->$CA	0
286	A$A->$CC	0
287	A$A->$CT	0
288	A$A->$CG	0
289	A$A->$C$	0
290	A$A->$TA	0
291	A$A->$TC	0
292	A$A->$TT	0
293	A$A->$TG	0
294	A$A->$T$	0
295	A$A->$GA	0
296	A$A->$GC	0
297	A$A->$GT	0
298	A$A->$GG	0
299	A$A->$G$	0
300	A$A->$$A	0
301	A$A->$$C	0
302	A$A->$$T	0
303	A$A->$$G	0
304	A$A->$$$	0
305	A$C->AA$	0
306	A$C->AC$	0
307	A$C->AT$	0
308	A$C->AG$	0
309	A$C->A$A	0
310	A$C->A$C	0
311	A$C->A$T	0
312	A$C->A$G	0
313	A$C->A$$	0
314	A$C->CA$	0
315	A$C->CC$	0
316	A$C->CT$	0
317	A$C->CG$	0
318	A$C->C$A	0
319	A$C->C$C	0
320	A$C->C$T	0
321	A$C->C$G	0
322	A$C->C$$	0
323	A$C->TA$	0
324	A$C->TC$	0
325	A$C->TT$	0
326	A$C->TG$	0
327	A$C->T$A	0
328	A$C->T$C	0
329	A$C->T$T	0
330	A$C->T$G	0
331	A$C->T$$	0
332	A$C->GA$	0
333	A$C->GC$	0
334	A$C->GT$	0
335	A$C->GG$	0
336	A$C->G$A	0
337	A$C->G$C	0
338	A$C->G$T	0
339	A$C->G$G	0
340	A$C->G$$	0
341	A$C->$AA	0
342	A$C->$AC	0
343	A$C->$AT	0
344	A$C->$AG	0
345	A$C->$A$	0
346	A$C->$CA	0
347	A$C->$CC	0
348	A$C->$CT	0
349	A$C->$CG	0
350	A$C->$C$	0
351	A$C->$TA	0
352	A$C->$TC	0
353	A$C->$TT	0
354	A$C->$TG	0
355	A$C->$T$	0
356	A$C->$GA	0
357	A$C->$GC	0
358	A$C->$GT	0
359	A$C->$GG	0
360	A$C->$G$	0
361	A$C->$$A	0
362	A$C->$$C	0
363	A$C->$$T	0
364	A$C->$$G	0
365	A$C->$$$	0
366	A$T->AA$	0
367	A$T->AC$	0
368	A$T->AT$	0
369	A$T->AG$	0
370	A$T->A$A	0
371	A$T->A$C	0
372	A$T->A$T	0
373	A$T->A$G	0
374	A$T->A$$	0
375	A$T->CA$	0
376	A$T->CC$	0
377	A$T->CT$	0
378	A$T->CG$	0
379	A$T->C$A	0
380	A$T->C$C	0
381	A$T->C$T	0
382	A$T->C$G	0
383	A$T->C$$	0
384	A$T->TA$	0
385	A$T->TC$	0
386	A$T->TT$	0
387	A$T->TG$	0
388	A$T->T$A	0
389	A$T->T$C	0
390	A$T->T$T	0
391	A$T->T$G	0
392	A$T->T$$	0
393	A$T->GA$	0
394	A$T->GC$	0
395	A$T->GT$	0
396	A$T->GG$	0
397	A$T->G$A	0
398	A$T->G$C	0
399	A$T->G$T	0
400	A$T->G$G	0
401	A$T->G$$	0
402	A$T->$AA	0
403	A$T->$AC	0
404	A$T->$AT	0
405	A$T->$AG	0
406	A$T->$A$	0
407	A$T->$CA	0
408	A$T->$CC	0
409	A$T->$CT	0
410	A$T->$CG	0
411	A$T->$C$	0
412	A$T->$TA	0
413	A$T->$TC	0
414	A$T->$TT	0
415	A$T->$TG	0
416	A$T->$T$	0
417	A$T->$GA	0
418	A$T->$GC	0
419	A$T->$GT	0
420	A$T->$GG	0
421	A$T->$G$	0
422	A$T->$$A	0
423	A$T->$$C	0
424	A$T->$$T	0
425	A$T->$$G	0
426	A$T->$$$	0
427	A$G->AA$	0
428	A$G->AC$	0
429	A$G->AT$	0
430	A$G->AG$	0
431	A$G->A$A	0
432	A$G->A$C	0
433	A$G->A$T	0
434	A$G->A$G	0
435	A$G->A$$	0
436	A$G->CA$	0
437	A$G->CC$	0
438	A$G->CT$	0
439	A$G->CG$	0
440	A$G->C$A	0
441	A$G->C$C	0
442	A$G->C$T	0
443	A$G->C$G	0
444	A$G->C$$	0
445	A$G->TA$	0
446	A$G->TC$	0
447	A$G->TT$	0
448	A$G->TG$	0
449	A$G->T$A	0
450	A$G->T$C	0
451	A$G->T$T	0
452	A$G->T$G	0
453	A$G->T$$	0
454	A$G->GA$	0
455	A$G->GC$	0
456	A$G->GT$	0
457	A$G->GG$	0
458	A$G->G$A	0
459	A$G->G$C	0
460	A$G->G$T	0
461	A$G->G$G	0
462	A$G->G$$	0
463	A$G->$AA	0
464	A$G->$AC	0
465	A$G->$AT	0
466	A$G->$AG	0
467	A$G->$A$	0
468	A$G->$CA	0
469	A$G->$CC	0
470	A$G->$CT	0
471	A$G->$CG	0
472	A$G->$C$	0
473	A$G->$TA	0
474	A$G->$TC	0
475	A$G->$TT	0
476	A$G->$TG	0
477	A$G->$T$	0
478	A$G->$GA	0
479	A$G->$GC	0
480	A$G->$GT	0
481	A$G->$GG	0
482	A$G->$G$	0
483	A$G->$$A	0
484	A$G->$$C	0
485	A$G->$$T	0
486	A$G->$$G	0
487	A$G->$$$	0
488	A$$->AA$	0
489	A$$->AC$	0
490	A$$->AT$	0
491	A$$->AG$	0
492	A$$->A$A	0
493	A$$->A$C	0
494	A$$->A$T	0
495	A$$->A$G	0
496	A$$->A$$	0
497	A$$->CA$	0
498	A$$->CC$	0
499	A$$->CT$	0
500	A$$->CG$	0
501	A$$->C$A	0
502	A$$->C$C	0
503	A$$->C$T	0
504	A$$->C$G	0
505	A$$->C$$	0
506	A$$->TA$	0
507	A$$->TC$	0
508	A$$->TT$	0
509	A$$->TG$	0
510	A$$->T$A	0
511	A$$->T$C	0
512	A$$->T$T	0
513	A$$->T$G	0
514	A$$->T$$	0
515	A$$->GA$	0
516	A$$->GC$	0
517	A$$->GT$	0
518	A$$->GG$	0
519	A$$->G$A	0
520	A$$->G$C	0
521	A$$->G$T	0
522	A$$->G$G	0
523	A$$->G$$	0
524	A$$->$AA	0
525	A$$->$AC	0
526	A$$->$AT	0
527	A$$->$AG	0
528	A$$->$A$	0
529	A$$->$CA	0
530	A$$->$CC	0
531	A$$->$CT	0
532	A$$->$CG	0
533	A$$->$C$	0
534	A$$->$TA	0
535	A$$->$TC	0
536	A$$->$TT	0
537	A$$->$TG	0
538	A$$->$T$	0
539	A$$->$GA	0
540	A$$->$GC	0
541	A$$->$GT	0
542	A$$->$GG	0
543	A$$->$G$	0
544	A$$->$$A	0
545	A$$->$$C	0
546	A$$->$$T	0
547	A$$->$$G	0
548	A$$->$$$	0
549	CA$->AA$	0
550	CA$->AC$	0
551	CA$->AT$	0
552	CA$->AG$	0
553	CA$->A$A	0
554	CA$->A$C	0
555	CA$->A$T	0
556	CA$->A$G	0
557	CA$->A$$	0
558	CA$->CA$	0
559	CA$->CC$	0
560	CA$->CT$	0
561	CA$->CG$	0
562	CA$->C$A	0
563	CA$->C$C	0
564	CA$->C$T	0
565	CA$->C$G	0
566	CA$->C$$	0
567	CA$->TA$	0
568	CA$->TC$	0
569	CA$->TT$	0
570	CA$->TG$	0
571	CA$->T$A	0
572	CA$->T$C	0
573	CA$->T$T	0
574	CA$->T$G	0
575	CA$->T$$	0
576	CA$->GA$	0
577	CA$->GC$	0
578	CA$->GT$	0
579	CA$->GG$	0
580	CA$->G$A	0
581	CA$->G$C	0
582	CA$->G$T	0
583	CA$->G$G	0
584	CA$->G$$	0
585	CA$->$AA	0
586	CA$->$AC	0
587	CA$->$AT	0
588	CA$->$AG	0
589	CA$->$A$	0
590	CA$->$CA	0
591	CA$->$CC	0
592	CA$->$CT	0
593	CA$->$CG	0
594	CA$->$C$	0
595	CA$->$TA	0
596	CA$->$TC	0
597	CA$->$TT	0
598	CA$->$TG	0
599	CA$->$T$	0
600	CA$->$GA	0
601	CA$->$GC	0
602	CA$->$GT	0
603	CA$->$GG	0
604	CA$->$G$	0
605	CA$->$$A	0
606	CA$->$$C	0
607	CA$->$$T	0
608	CA$->$$G	0
609	CA$->$$$	0
610	CC$->AA$	0
611	CC$->AC$	0
612	CC$->AT$	0
613	CC$->AG$	0
614	CC$->A$A	0
615	CC$->A$C	0
616	CC$->A$T	0
617	CC$->A$G	0
618	CC$->A$$	0
619	CC$->CA$	0
620	CC$->CC$	0
621	CC$->CT$	0
622	CC$->CG$	0
623	CC$->C$A	0
624	CC$->C$C	0
625	CC$->C$T	0
626	CC$->C$G	0
627	CC$->C$$	0
628	CC$->TA$	0
629	CC$->TC$	0
630	CC$->TT$	0
631	CC$->TG$	0
632	CC$->T$A	0
633	CC$->T$C	0
634	CC$->T$T	0
635	CC$->T$G	0
636	CC$->T$$	0
637	CC$->GA$	0
638	CC$->GC$	0
639	CC$->GT$	0
640	CC$->GG$	0
641	CC$->G$A	0
642	CC$->G$C	0
643	CC$->G$T	0
644	CC$->G$G	0
645	CC$->G$$	0
646	CC$->$AA	0
647	CC$->$AC	0
648	CC$->$AT	0
649	CC$->$AG	0
650	CC$->$A$	0
651	CC$->$CA	0
652	CC$->$CC	0
653	CC$->$CT	0
654	CC$->$CG	0
655	CC$->$C$	0
656	CC$->$TA	0
657	CC$->$TC	0
658	CC$->$TT	0
659	CC$->$TG	0
660	CC$->$T$	0
661	CC$->$GA	0
662	CC$->$GC	0
663	CC$->$GT	0
664	CC$->$GG	0
665	CC$->$G$	0
666	CC$->$$A	0
667	CC$->$$C	0
668	CC$->$$T	0
669	CC$->$$G	0
670	CC$->$$$	0
671	CT$->AA$	0
672	CT$->AC$	0
673	CT$->AT$	0
674	CT$->AG$	0
675	CT$->A$A	0
676	CT$->A$C	0
677	CT$->A$T	0
678	CT$->A$G	0
679	CT$->A$$	0
680	CT$->CA$	0
681	CT$->CC$	0
682	CT$->CT$	0
683	CT$->CG$	0
684	CT$->C$A	0
685	CT$->C$C	0
686	CT$->C$T	0
687	CT$->C$G	0
688	CT$->C$$	0
689	CT$->TA$	0
690	CT$->TC$	0
691	CT$->TT$	0
692	CT$->TG$	0
693	CT$->T$A	0
694	CT$->T$C	0
695	CT$->T$T	0
696	CT$->T$G	0
697	CT$->T$$	0
698	CT$->GA$	0
699	CT$->GC$	0
700	CT$->GT$	0
701	CT$->GG$	0
702	CT$->G$A	0
703	CT$->G$C	0
704	CT$->G$T	0
705	CT$->G$G	0
706	CT$->G$$	0
707	CT$->$AA	0
708	CT$->$AC	0
709	CT$->$AT	0
710	CT$->$AG	0
711	CT$->$A$	0
712	CT$->$CA	0
713	CT$->$CC	0
714	CT$->$CT	0
715	CT$->$CG	0
716	CT$->$C$	0
717	CT$->$TA	0
718	CT$->$TC	0
719	CT$->$TT	0
720	CT$->$TG	0
721	CT$->$T$	0
722	CT$->$GA	0
723	CT$->$GC	0
724	CT$->$GT	0
725	CT$->$GG	0
726	CT$->$G$	0
727	CT$->$$A	0
728	CT$->$$C	0
729	CT$->$$T	0
730	CT$->$$G	0
731	CT$->$$$	0
732	CG$->AA$	0
733	CG$->AC$	0
734	CG$->AT$	0
735	CG$->AG$	0
736	CG$->A$A	0
737	CG$->A$C	0
738	CG$->A$T	0
739	CG$->A$G	0
740	CG$->A$$	0
741	CG$->CA$	0
742	CG$->CC$	0
743	CG$->CT$	0
744	CG$->CG$	0
745	CG$->C$A	0
746	CG$->C$C	0
747	CG$->C$T	0
748	CG$->C$G	0
749	CG$->C$$	0
750	CG$->TA$	0
751	CG$->TC$	0
752	CG$->TT$	0
753	CG$->TG$	0
754	CG$->T$A	0
755	CG$->T$C	0
756	CG$->T$T	0
757	CG$->T$G	0
758	CG$->T$$	0
759	CG$->GA$	0
760	CG$->GC$	0
761	CG$->GT$	0
762	CG$->GG$	0
763	CG$->G$A	0
764	CG$->G$C	0
765	CG$->G$T	0
766	CG$->G$G	0
767	CG$->G$$	0
768	CG$->$AA	0
769	CG$->$AC	0
770	CG$->$AT	0
771	CG$->$AG	0
772	CG$->$A$	0
773	CG$->$CA	0
774	CG$->$CC	0
775	CG$->$CT	0
776	CG$->$CG	0
777	CG$->$C$	0
778	CG$->$TA	0
779	CG$->$TC	0
780	CG$->$TT	0
781	CG$->$TG	0
782	CG$->$T$	0
783	CG$->$GA	0
784	CG$->$GC	0
785	CG$->$GT	0
786	CG$->$GG	0
787	CG$->$G$	0
788	CG$->$$A	0
789	CG$->$$C	0
790	CG$->$$T	0
791	CG$->$$G	0
792	CG$->$$$	0
793	C$A->AA$	0
794	C$A->AC$	0
795	C$A->AT$	0
796	C$A->AG$	0
797	C$A->A$A	0
798	C$A->A$C	0
799	C$A->A$T	0
800	C$A->A$G	0
801	C$A->A$$	0
802	C$A->CA$	0
803	C$A->CC$	0
804	C$A->CT$	0
805	C$A->CG$	0
806	C$A->C$A	0
807	C$A->C$C	0
808	C$A->C$T	0
809	C$A->C$G	0
810	C$A->C$$	0
811	C$A->TA$	0
812	C$A->TC$	0
813	C$A->TT$	0
814	C$A->TG$	0
815	C$A->T$A	0
816	C$A->T$C	0
817	C$A->T$T	0
818	C$A->T$G	0
819	C$A->T$$	0
820	C$A->GA$	0
821	C$A->GC$	0
822	C$A->GT$	0
823	C$A->GG$	0
824	C$A->G$A	0
825	C$A->G$C	0
826	C$A->G$T	0
827	C$A->G$G	0
828	C$A->G$$	0
829	C$A->$AA	0
830	C$A->$AC	0
831	C$A->$AT	0
832	C$A->$AG	0
833	C$A->$A$	0
834	C$A->$CA	0
835	C$A->$CC	0
836	C$A->$CT	0
837	C$A->$CG	0
838	C$A->$C$	0
839	C$A->$TA	0
840	C$A->$TC	0
841	C$A->$TT	0
842	C$A->$TG	0
843	C$A->$T$	0
844	C$A->$GA	0
845	C$A->$GC	0
846	C$A->$GT	0
847	C$A->$GG	0
848	C$A->$G$	0
849	C$A->$$A	0
850	C$A->$$C	0
851	C$A->$$T	0
852	C$A->$$G	0
853	C$A->$$$	0
854	C$C->AA$	0
855	C$C->AC$	0
856	C$C->AT$	0
857	C$C->AG$	0
858	C$C->A$A	0
859	C$C->A$C	0
860	C$C->A$T	0
861	C$C->A$G	0
862	C$C->A$$	0
863	C$C->CA$	0
864	C$C->CC$	0
865	C$C->CT$	0
866	C$C->CG$	0
867	C$C->C$A	0
868	C$C->C$C	0
869	C$C->C$T	0
870	C$C->C$G	0
871	C$C->C$$	0
872	C$C->TA$	0
873	C$C->TC$	0
874	C$C->TT$	0
875	C$C->TG$	0
876	C$C->T$A	0
877	C$C->T$C	0
878	C$C->T$T	0
879	C$C->T$G	0
880	C$C->T$$	0
881	C$C->GA$	0
882	C$C->GC$	0
883	C$C->GT$	0
884	C$C->GG$	0
885	C$C->G$A	0
886	C$C->G$C	0
887	C$C->G$T	0
888	C$C->G$G	0
889	C$C->G$$	0
890	C$C->$AA	0
891	C$C->$AC	0
892	C$C->$AT	0
893	C$C->$AG	0
894	C$C->$A$	0
895	C$C->$CA	0
896	C$C->$CC	0
897	C$C->$CT	0
898	C$C->$CG	0
899	C$C->$C$	0
900	C$C->$TA	0
901	C$C->$TC	0
902	C$C->$TT	0
903	C$C->$TG	0
904	C$C->$T$	0
905	C$C->$GA	0
906	C$C->$GC	0
907	C$C->$GT	0
908	C$C->$GG	0
909	C$C->$G$	0
910	C$C->$$A	0
911	C$C->$$C	0
912	C$C->$$T	0
913	C$C->$$G	0
914	C$C->$$$	0
915	C$T->AA$	0
916	C$T->AC$	0
917	C$T->AT$	0
918	C$T->AG$	0
919	C$T->A$A	0
920	C$T->A$C	0
921	C$T->A$T	0
922	C$T->A$G	0
923	C$T->A$$	0
924	C$T->CA$	0
925	C$T->CC$	0
926	C$T->CT$	0
927	C$T->CG$	0
928	C$T->C$A	0
929	C$T->C$C	0
930	C$T->C$T	0
931	C$T->C$G	0
932	C$T->C$$	0
933	C$T->TA$	0
934	C$T->TC$	0
935	C$T->TT$	0
936	C$T->TG$	0
937	C$T->T$A	0
938	C$T->T$C	0
939	C$T->T$T	0
940	C$T->T$G	0
941	C$T->T$$	0
942	C$T->GA$	0
943	C$T->GC$	0
944	C$T->GT$	0
945	C$T->GG$	0
946	C$T->G$A	0
947	C$T->G$C	0
948	C$T->G$T	0
949	C$T->G$G	0
950	C$T->G$$	0
951	C$T->$AA	0
952	C$T->$AC	0
953	C$T->$AT	0
954	C$T->$AG	0
955	C$T->$A$	0
956	C$T->$CA	0
957	C$T->$CC	0
958	C$T->$CT	0
959	C$T->$CG	0
960	C$T->$C$	0
961	C$T->$TA	0
962	C$T->$TC	0
963	C$T->$TT	0
964	C$T->$TG	0
965	C$T->$T$	0
966	C$T->$GA	0
967	C$T->$GC	0
968	C$T->$GT	0
969	C$T->$GG	0
970	C$T->$G$	0
971	C$T->$$A	0
972	C$T->$$C	0
973	C$T->$$T	0
974	C$T->$$G	0
975	C$T->$$$	0
976	C$G->AA$	0
977	C$G->AC$	0
978	C$G->AT$	0
979	C$G->AG$	0
980	C$G->A$A	0
981	C$G->A$C	0
982	C$G->A$T	0
983	C$G->A$G	0
984	C$G->A$$	0
985	C$G->CA$	0
986	C$G->CC$	0
987	C$G->CT$	0
988	C$G->CG$	0
989	C$G->C$A	0
990	C$G->C$C	0
991	C$G->C$T	0
992	C$G->C$G	0
993	C$G->C$$	0
994	C$G->TA$	0
995	C$G->TC$	0
996	C$G->TT$	0
997	C$G->TG$	0
998	C$G->T$A	0
999	C$G->T$C	0
1000	C$G->T$T	0
1001	C$G->T$G	0
1002	C$G->T$$	0
1003	C$G->GA$	0
1004	C$G->GC$	0
1005	C$G->GT$	0
1006	C$G->GG$	0
1007	C$G->G$A	0
1008	C$G->G$C	0
1009	C$G->G$T	0
1010	C$G->G$G	0
1011	C$G->G$$	0
1012	C$G->$AA	0
1013	C$G->$AC	0
1014	C$G->$AT	0
1015	C$G->$AG	0
1016	C$G->$A$	0
1017	C$G->$CA	0
1018	C$G->$CC	0
1019	C$G->$CT	0
1020	C$G->$CG	0
1021	C$G->$C$	0
1022	C$G->$TA	0
1023	C$G->$TC	0
1024	C$G->$TT	0
1025	C$G->$TG	0
1026	C$G->$T$	0
1027	C$G->$GA	0
1028	C$G->$GC	0
1029	C$G->$GT	0
1030	C$G->$GG	0
1031	C$G->$G$	0
1032	C$G->$$A	0
1033	C$G->$$C	0
1034	C$G->$$T	0
1035	C$G->$$G	0
1036	C$G->$$$	0
1037	C$$->AA$	0
1038	C$$->AC$	0
1039	C$$->AT$	0
1040	C$$->AG$	0
1041	C$$->A$A	0
1042	C$$->A$C	0
1043	C$$->A$T	0
1044	C$$->A$G	0
1045	C$$->A$$	0
1046	C$$->CA$	0
1047	C$$->CC$	0
1048	C$$->CT$	0
1049	C$$->CG$	0
1050	C$$->C$A	0
1051	C$$->C$C	0
1052	C$$->C$T	0
1053	C$$->C$G	0
1054	C$$->C$$	0
1055	C$$->TA$	0
1056	C$$->TC$	0
1057	C$$->TT$	0
1058	C$$->TG$	0
1059	C$$->T$A	0
1060	C$$->T$C	0
1061	C$$->T$T	0
1062	C$$->T$G	0
1063	C$$->T$$	0
1064	C$$->GA$	0
1065	C$$->GC$	0
1066	C$$->GT$	0
1067	C$$->GG$	0
1068	C$$->G$A	0
1069	C$$->G$C	0
1070	C$$->G$T	0
1071	C$$->G$G	0
1072	C$$->G$$	0
1073	C$$->$AA	0
1074	C$$->$AC	0
1075	C$$->$AT	0
1076	C$$->$AG	0
1077	C$$->$A$	0
1078	C$$->$CA	0
1079	C$$->$CC	0
1080	C$$->$CT	0
1081	C$$->$CG	0
1082	C$$->$C$	0
1083	C$$->$TA	0
1084	C$$->$TC	0
1085	C$$->$TT	0
1086	C$$->$TG	0
1087	C$$->$T$	0
1088	C$$->$GA	0
1089	C$$->$GC	0
1090	C$$->$GT	0
1091	C$$->$GG	0
1092	C$$->$G$	0
1093	C$$->$$A	0
1094	C$$->$$C	0
1095	C$$->$$T	0
1096	C$$->$$G	0
1097	C$$->$$$	0
1098	TA$->AA$	0
1099	TA$->AC$	0
1100	TA$->AT$	0
1101	TA$->AG$	0
1102	TA$->A$A	0
1103	TA$->A$C	0
1104	TA$->A$T	0
1105	TA$->A$G	0
1106	TA$->A$$	0
1107	TA$->CA$	0
1108	TA$->CC$	0
1109	TA$->CT$	0
1110	TA$->CG$	0
1111	TA$->C$A	0
1112	TA$->C$C	0
1113	TA$->C$T	0
1114	TA$->C$G	0
1115	TA$->C$$	0
1116	TA$->TA$	0
1117	TA$->TC$	0
1118	TA$->TT$	0
1119	TA$->TG$	0
1120	TA$->T$A	0
1121	TA$->T$C	0
1122	TA$->T$T	0
1123	TA$->T$G	0
1124	TA$->T$$	0
1125	TA$->GA$	0
1126	TA$->GC$	0
1127	TA$->GT$	0
1128	TA$->GG$	0
1129	TA$->G$A	0
1130	TA$->G$C	0
1131	TA$->G$T	0
1132	TA$->G$G	0
1133	TA$->G$$	0
1134	TA$->$AA	0
1135	TA$->$AC	0
1136	TA$->$AT	0
1137	TA$->$AG	0
1138	TA$->$A$	0
1139	TA$->$CA	0
1140	TA$->$CC	0
1141	TA$->$CT	0
1142	TA$->$CG	0
1143	TA$->$C$	0
1144	TA$->$TA	0
1145	TA$->$TC	0
1146	TA$->$TT	0
1147	TA$->$TG	0
1148	TA$->$T$	0
1149	TA$->$GA	0
1150	TA$->$GC	0
1151	TA$->$GT	0
1152	TA$->$GG	0
1153	TA$->$G$	0
1154	TA$->$$A	0
1155	TA$->$$C	0
1156	TA$->$$T	0
1157	TA$->$$G	0
1158	TA$->$$$	0
1159	TC$->AA$	0
1160	TC$->AC$	0
1161	TC$->AT$	0
1162	TC$->AG$	0
1163	TC$->A$A	0
1164	TC$->A$C	0
1165	TC$->A$T	0
1166	TC$->A$G	0
1167	TC$->A$$	0
1168	TC$->CA$	0
1169	TC$->CC$	0
1170	TC$->CT$	0
1171	TC$->CG$	0
1172	TC$->C$A	0
1173	TC$->C$C	0
1174	TC$->C$T	0
1175	TC$->C$G	0
1176	TC$->C$$	0
1177	TC$->TA$	0
1178	TC$->TC$	0
1179	TC$->TT$	0
1180	TC$->TG$	0
1181	TC$->T$A	0
1182	TC$->T$C	0
1183	TC$->T$T	0
1184	TC$->T$G	0
1185	TC$->T$$	0
1186	TC$->GA$	0
1187	TC$->GC$	0
1188	TC$->GT$	0
1189	TC$->GG$	0
1190	TC$->G$A	0
1191	TC$->G$C	0
1192	TC$->G$T	0
1193	TC$->G$G	0
1194	TC$->G$$	0
1195	TC$->$AA	0
1196	TC$->$AC	0
1197	TC$->$AT	0
1198	TC$->$AG	0
1199	TC$->$A$	0
1200	TC$->$CA	0
1201	TC$->$CC	0
1202	TC$->$CT	0
1203	TC$->$CG	0
1204	TC$->$C$	0
1205	TC$->$TA	0
1206	TC$->$TC	0
1207	TC$->$TT	0
1208	TC$->$TG	0
1209	TC$->$T$	0
1210	TC$->$GA	0
1211	TC$->$GC	0
1212	TC$->$GT	0
1213	TC$->$GG	0
1214	TC$->$G$	0
1215	TC$->$$A	0
1216	TC$->$$C	0
1217	TC$->$$T	0
1218	TC$->$$G	0
1219	TC$->$$$	0
1220	TT$->AA$	0
1221	TT$->AC$	0
1222	TT$->AT$	0
1223	TT$->AG$	0
1224	TT$->A$A	0
1225	TT$->A$C	0
1226	TT$->A$T	0
1227	TT$->A$G	0
1228	TT$->A$$	0
1229	TT$->CA$	0
1230	TT$->CC$	0
1231	TT$->CT$	0
1232	TT$->CG$	0
1233	TT$->C$A	0
1234	TT$->C$C	0
1235	TT$->C$T	0
1236	TT$->C$G	0
1237	TT$->C$$	0
1238	TT$->TA$	0
1239	TT$->TC$	0
1240	TT$->TT$	0
1241	TT$->TG$	0
1242	TT$->T$A	0
1243	TT$->T$C	0
1244	TT$->T$T	0
1245	TT$->T$G	0
1246	TT$->T$$	0
1247	TT$->GA$	0
1248	TT$->GC$	0
1249	TT$->GT$	0
1250	TT$->GG$	0
1251	TT$->G$A	0
1252	TT$->G$C	0
1253	TT$->G$T	0
1254	TT$->G$G	0
1255	TT$->G$$	0
1256	TT$->$AA	0
1257	TT$->$AC	0
1258	TT$->$AT	0
1259	TT$->$AG	0
1260	TT$->$A$	0
1261	TT$->$CA	0
1262	TT$->$CC	0
1263	TT$->$CT	0
1264	TT$->$CG	0
1265	TT$->$C$	0
1266	TT$->$TA	0
1267	TT$->$TC	0
1268	TT$->$TT	0
1269	TT$->$TG	0
1270	TT$->$T$	0
1271	TT$->$GA	0
1272	TT$->$GC	0
1273	TT$->$GT	0
1274	TT$->$GG	0
1275	TT$->$G$	0
1276	TT$->$$A	0
1277	TT$->$$C	0
1278	TT$->$$T	0
1279	TT$->$$G	0
1280	TT$->$$$	0
1281	TG$->AA$	0
1282	TG$->AC$	0
1283	TG$->AT$	0
1284	TG$->AG$	0
1285	TG$->A$A	0
1286	TG$->A$C	0
1287	TG$->A$T	0
1288	TG$->A$G	0
1289	TG$->A$$	0
1290	TG$->CA$	0
1291	TG$->CC$	0
1292	TG$->CT$	0
1293	TG$->CG$	0
1294	TG$->C$A	0
1295	TG$->C$C	0
1296	TG$->C$T	0
1297	TG$->C$G	0
1298	TG$->C$$	0
1299	TG$->TA$	0
1300	TG$->TC$	0
1301	TG$->TT$	0
1302	TG$->TG$	0
1303	TG$->T$A	0
1304	TG$->T$C	0
1305	TG$->T$T	0
1306	TG$->T$G	0
1307	TG$->T$$	0
1308	TG$->GA$	0
1309	TG$->GC$	0
1310	TG$->GT$	0
1311	TG$->GG$	0
1312	TG$->G$A	0
1313	TG$->G$C	0
1314	TG$->G$T	0
1315	TG$->G$G	0
1316	TG$->G$$	0
1317	TG$->$AA	0
1318	TG$->$AC	0
1319	TG$->$AT	0
1320	TG$->$AG	0
1321	TG$->$A$	0
1322	TG$->$CA	0
1323	TG$->$CC	0
1324	TG$->$CT	0
1325	TG$->$CG	0
1326	TG$->$C$	0
1327	TG$->$TA	0
1328	TG$->$TC	0
1329	TG$->$TT	0
1330	TG$->$TG	0
1331	TG$->$T$	0
1332	TG$->$GA	0
1333	TG$->$GC	0
1334	TG$->$GT	0
1335	TG$->$GG	0
1336	TG$->$G$	0
1337	TG$->$$A	0
1338	TG$->$$C	0
1339	TG$->$$T	0
1340	TG$->$$G	0
1341	TG$->$$$	0
1342	T$A->AA$	0
1343	T$A->AC$	0
1344	T$A->AT$	0
1345	T$A->AG$	0
1346	T$A->A$A	0
1347	T$A->A$C	0
1348	T$A->A$T	0
1349	T$A->A$G	0
1350	T$A->A$$	0
1351	T$A->CA$	0
1352	T$A->CC$	0
1353	T$A->CT$	0
1354	T$A->CG$	0
1355	T$A->C$A	0
1356	T$A->C$C	0
1357	T$A->C$T	0
1358	T$A->C$G	0
1359	T$A->C$$	0
1360	T$A->TA$	0
1361	T$A->TC$	0
1362	T$A->TT$	0
1363	T$A->TG$	0
1364	T$A->T$A	0
1365	T$A->T$C	0
1366	T$A->T$T	0
1367	T$A->T$G	0
1368	T$A->T$$	0
1369	T$A->GA$	0
1370	T$A->GC$	0
1371	T$A->GT$	0
1372	T$A->GG$	0
1373	T$A->G$A	0
1374	T$A->G$C	0
1375	T$A->G$T	0
1376	T$A->G$G	0
1377	T$A->G$$	0
1378	T$A->$AA	0
1379	T$A->$AC	0
1380	T$A->$AT	0
1381	T$A->$AG	0
1382	T$A->$A$	0
1383	T$A->$CA	0
1384	T$A->$CC	0
1385	T$A->$CT	0
1386	T$A->$CG	0
1387	T$A->$C$	0
1388	T$A->$TA	0
1389	T$A->$TC	0
1390	T$A->$TT	0
1391	T$A->$TG	0
1392	T$A->$T$	0
1393	T$A->$GA	0
1394	T$A->$GC	0
1395	T$A->$GT	0
1396	T$A->$GG	0
1397	T$A->$G$	0
1398	T$A->$$A	0
1399	T$A->$$C	0
1400	T$A->$$T	0
1401	T$A->$$G	0
1402	T$A->$$$	0
1403	T$C->AA$	0
1404	T$C->AC$	0
1405	T$C->AT$	0
1406	T$C->AG$	0
1407	T$C->A$A	0
1408	T$C->A$C	0
1409	T$C->A$T	0
1410	T$C->A$G	0
1411	T$C->A$$	0
1412	T$C->CA$	0
1413	T$C->CC$	0
1414	T$C->CT$	0
1415	T$C->CG$	0
1416	T$C->C$A	0
1417	T$C->C$C	0
1418	T$C->C$T	0
1419	T$C->C$G	0
1420	T$C->C$$	0
1421	T$C->TA$	0
1422	T$C->TC$	0
1423	T$C->TT$	0
1424	T$C->TG$	0
1425	T$C->T$A	0
1426	T$C->T$C	0
1427	T$C->T$T	0
1428	T$C->T$G	0
1429	T$C->T$$	0
1430	T$C->GA$	0
1431	T$C->GC$	0
1432	T$C->GT$	0
1433	T$C->GG$	0
1434	T$C->G$A	0
1435	T$C->G$C	0
1436	T$C->G$T	0
1437	T$C->G$G	0
1438	T$C->G$$	0
1439	T$C->$AA	0
1440	T$C->$AC	0
1441	T$C->$AT	0
1442	T$C->$AG	0
1443	T$C->$A$	0
1444	T$C->$CA	0
1445	T$C->$CC	0
1446	T$C->$CT	0
1447	T$C->$CG	0
1448	T$C->$C$	0
1449	T$C->$TA	0
1450	T$C->$TC	0
1451	T$C->$TT	0
1452	T$C->$TG	0
1453	T$C->$T$	0
1454	T$C->$GA	0
1455	T$C->$GC	0
1456	T$C->$GT	0
1457	T$C->$GG	0
1458	T$C->$G$	0
1459	T$C->$$A	0
1460	T$C->$$C	0
1461	T$C->$$T	0
1462	T$C->$$G	0
1463	T$C->$$$	0
1464	T$T->AA$	0
1465	T$T->AC$	0
1466	T$T->AT$	0
1467	T$T->AG$	0
1468	T$T->A$A	0
1469	T$T->A$C	0
1470	T$T->A$T	0
1471	T$T->A$G	0
1472	T$T->A$$	0
1473	T$T->CA$	0
1474	T$T->CC$	0
1475	T$T->CT$	0
1476	T$T->CG$	0
1477	T$T->C$A	0
1478	T$T->C$C	0
1479	T$T->C$T	0
1480	T$T->C$G	0
1481	T$T->C$$	0
1482	T$T->TA$	0
1483	T$T->TC$	0
1484	T$T->TT$	0
1485	T$T->TG$	0
1486	T$T->T$A	0
1487	T$T->T$C	0
1488	T$T->T$T	0
1489	T$T->T$G	0
1490	T$T->T$$	0
1491	T$T->GA$	0
1492	T$T->GC$	0
1493	T$T->GT$	0
1494	T$T->GG$	0
1495	T$T->G$A	0
1496	T$T->G$C	0
1497	T$T->G$T	0
1498	T$T->G$G	0
1499	T$T->G$$	0
1500	T$T->$AA	0
1501	T$T->$AC	0
1502	T$T->$AT	0
1503	T$T->$AG	0
1504	T$T->$A$	0
1505	T$T->$CA	0
1506	T$T->$CC	0
1507	T$T->$CT	0
1508	T$T->$CG	0
1509	T$T->$C$	0
1510	T$T->$TA	0
1511	T$T->$TC	0
1512	T$T->$TT	0
1513	T$T->$TG	0
1514	T$T->$T$	0
1515	T$T->$GA	0
1516	T$T->$GC	0
1517	T$T->$GT	0
1518	T$T->$GG	0
1519	T$T->$G$	0
1520	T$T->$$A	0
1521	T$T->$$C	0
1522	T$T->$$T	0
1523	T$T->$$G	0
1524	T$T->$$$	0
1525	T$G->AA$	0
1526	T$G->AC$	0
1527	T$G->AT$	0
1528	T$G->AG$	0
1529	T$G->A$A	0
1530	T$G->A$C	0
1531	T$G->A$T	0
1532	T$G->A$G	0
1533	T$G->A$$	0
1534	T$G->CA$	0
1535	T$G->CC$	0
1536	T$G->CT$	0
1537	T$G->CG$	0
1538	T$G->C$A	0
1539	T$G->C$C	0
1540	T$G->C$T	0
1541	T$G->C$G	0
1542	T$G->C$$	0
1543	T$G->TA$	0
1544	T$G->TC$	0
1545	T$G->TT$	0
1546	T$G->TG$	0
1547	T$G->T$A	0
1548	T$G->T$C	0
1549	T$G->T$T	0
1550	T$G->T$G	0
1551	T$G->T$$	0
1552	T$G->GA$	0
1553	T$G->GC$	0
1554	T$G->GT$	0
1555	T$G->GG$	0
1556	T$G->G$A	0
1557	T$G->G$C	0
1558	T$G->G$T	0
1559	T$G->G$G	0
1560	T$G->G$$	0
1561	T$G->$AA	0
1562	T$G->$AC	0
1563	T$G->$AT	0
1564	T$G->$AG	0
1565	T$G->$A$	0
1566	T$G->$CA	0
1567	T$G->$CC	0
1568	T$G->$CT	0
1569	T$G->$CG	0
1570	T$G->$C$	0
1571	T$G->$TA	0
1572	T$G->$TC	0
1573	T$G->$TT	0
1574	T$G->$TG	0
1575	T$G->$T$	0
1576	T$G->$GA	0
1577	T$G->$GC	0
1578	T$G->$GT	0
1579	T$G->$GG	0
1580	T$G->$G$	0
1581	T$G->$$A	0
1582	T$G->$$C	0
1583	T$G->$$T	0
1584	T$G->$$G	0
1585	T$G->$$$	0
1586	T$$->AA$	0
1587	T$$->AC$	0
1588	T$$->AT$	0
1589	T$$->AG$	0
1590	T$$->A$A	0
1591	T$$->A$C	0
1592	T$$->A$T	0
1593	T$$->A$G	0
1594	T$$->A$$	0
1595	T$$->CA$	0
1596	T$$->CC$	0
1597	T$$->CT$	0
1598	T$$->CG$	0
1599	T$$->C$A	0
1600	T$$->C$C	0
1601	T$$->C$T	0
1602	T$$->C$G	0
1603	T$$->C$$	0
1604	T$$->TA$	0
1605	T$$->TC$	0
1606	T$$->TT$	0
1607	T$$->TG$	0
1608	T$$->T$A	0
1609	T$$->T$C	0
1610	T$$->T$T	0
1611	T$$->T$G	0
1612	T$$->T$$	0
1613	T$$->GA$	0
1614	T$$->GC$	0
1615	T$$->GT$	0
1616	T$$->GG$	0
1617	T$$->G$A	0
1618	T$$->G$C	0
1619	T$$->G$T	0
1620	T$$->G$G	0
1621	T$$->G$$	0
1622	T$$->$AA	0
1623	T$$->$AC	0
1624	T$$->$AT	0
1625	T$$->$AG	0
1626	T$$->$A$	0
1627	T$$->$CA	0
1628	T$$->$CC	0
1629	T$$->$CT	0
1630	T$$->$CG	0
1631	T$$->$C$	0
1632	T$$->$TA	0
1633	T$$->$TC	0
1634	T$$->$TT	0
1635	T$$->$TG	0
1636	T$$->$T$	0
1637	T$$->$GA	0
1638	T$$->$GC	0
1639	T$$->$GT	0
1640	T$$->$GG	0
1641	T$$->$G$	0
1642	T$$->$$A	0
1643	T$$->$$C	0
1644	T$$->$$T	0
1645	T$$->$$G	0
1646	T$$->$$$	0
1647	GA$->AA$	0
1648	GA$->AC$	0
1649	GA$->AT$	0
1650	GA$->AG$	0
1651	GA$->A$A	0
1652	GA$->A$C	0
1653	GA$->A$T	0
1654	GA$->A$G	0
1655	GA$->A$$	0
1656	GA$->CA$	0
1657	GA$->CC$	0
1658	GA$->CT$	0
1659	GA$->CG$	0
1660	GA$->C$A	0
1661	GA$->C$C	0
1662	GA$->C$T	0
1663	GA$->C$G	0
1664	GA$->C$$	0
1665	GA$->TA$	0
1666	GA$->TC$	0
1667	GA$->TT$	0
1668	GA$->TG$	0
1669	GA$->T$A	0
1670	GA$->T$C	0
1671	GA$->T$T	0
1672	GA$->T$G	0
1673	GA$->T$$	0
1674	GA$->GA$	0
1675	GA$->GC$	0
1676	GA$->GT$	0
1677	GA$->GG$	0
1678	GA$->G$A	0
1679	GA$->G$C	0
1680	GA$->G$T	0
1681	GA$->G$G	0
1682	GA$->G$$	0
1683	GA$->$AA	0
1684	GA$->$AC	0
1685	GA$->$AT	0
1686	GA$->$AG	0
1687	GA$->$A$	0
1688	GA$->$CA	0
1689	GA$->$CC	0
1690	GA$->$CT	0
1691	GA$->$CG	0
1692	GA$->$C$	0
1693	GA$->$TA	0
1694	GA$->$TC	0
1695	GA$->$TT	0
1696	GA$->$TG	0
1697	GA$->$T$	0
1698	GA$->$GA	0
1699	GA$->$GC	0
1700	GA$->$GT	0
1701	GA$->$GG	0
1702	GA$->$G$	0
1703	GA$->$$A	0
1704	GA$->$$C	0
1705	GA$->$$T	0
1706	GA$->$$G	0
1707	GA$->$$$	0
1708	GC$->AA$	0
1709	GC$->AC$	0
1710	GC$->AT$	0
1711	GC$->AG$	0
1712	GC$->A$A	0
1713	GC$->A$C	0
1714	GC$->A$T	0
1715	GC$->A$G	0
1716	GC$->A$$	0
1717	GC$->CA$	0
1718	GC$->CC$	0
1719	GC$->CT$	0
1720	GC$->CG$	0
1721	GC$->C$A	0
1722	GC$->C$C	0
1723	GC$->C$T	0
1724	GC$->C$G	0
1725	GC$->C$$	0
1726	GC$->TA$	0
1727	GC$->TC$	0
1728	GC$->TT$	0
1729	GC$->TG$	0
1730	GC$->T$A	0
1731	GC$->T$C	0
1732	GC$->T$T	0
1733	GC$->T$G	0
1734	GC$->T$$	0
1735	GC$->GA$	0
1736	GC$->GC$	0
1737	GC$->GT$	0
1738	GC$->GG$	0
1739	GC$->G$A	0
1740	GC$->G$C	0
1741	GC$->G$T	0
1742	GC$->G$G	0
1743	GC$->G$$	0
1744	GC$->$AA	0
1745	GC$->$AC	0
1746	GC$->$AT	0
1747	GC$->$AG	0
1748	GC$->$A$	0
1749	GC$->$CA	0
1750	GC$->$CC	0
1751	GC$->$CT	0
1752	GC$->$CG	0
1753	GC$->$C$	0
1754	GC$->$TA	0
1755	GC$->$TC	0
1756	GC$->$TT	0
1757	GC$->$TG	0
1758	GC$->$T$	0
1759	GC$->$GA	0
1760	GC$->$GC	0
1761	GC$->$GT	0
1762	GC$->$GG	0
1763	GC$->$G$	0
1764	GC$->$$A	0
1765	GC$->$$C	0
1766	GC$->$$T	0
1767	GC$->$$G	0
1768	GC$->$$$	0
1769	GT$->AA$	0
1770	GT$->AC$	0
1771	GT$->AT$	0
1772	GT$->AG$	0
1773	GT$->A$A	0
1774	GT$->A$C	0
1775	GT$->A$T	0
1776	GT$->A$G	0
1777	GT$->A$$	0
1778	GT$->CA$	0
1779	GT$->CC$	0
1780	GT$->CT$	0
1781	GT$->CG$	0
1782	GT$->C$A	0
1783	GT$->C$C	0
1784	GT$->C$T	0
1785	GT$->C$G	0
1786	GT$->C$$	0
1787	GT$->TA$	0
1788	GT$->TC$	0
1789	GT$->TT$	0
1790	GT$->TG$	0
1791	GT$->T$A	0
1792	GT$->T$C	0
1793	GT$->T$T	0
1794	GT$->T$G	0
1795	GT$->T$$	0
1796	GT$->GA$	0
1797	GT$->GC$	0
1798	GT$->GT$	0
1799	GT$->GG$	0
1800	GT$->G$A	0
1801	GT$->G$C	0
1802	GT$->G$T	0
1803	GT$->G$G	0
1804	GT$->G$$	0
1805	GT$->$AA	0
1806	GT$->$AC	0
1807	GT$->$AT	0
1808	GT$->$AG	0
1809	GT$->$A$	0
1810	GT$->$CA	0
1811	GT$->$CC	0
1812	GT$->$CT	0
1813	GT$->$CG	0
1814	GT$->$C$	0
1815	GT$->$TA	0
1816	GT$->$TC	0
1817	GT$->$TT	0
1818	GT$->$TG	0
1819	GT$->$T$	0
1820	GT$->$GA	0
1821	GT$->$GC	0
1822	GT$->$GT	0
1823	GT$->$GG	0
1824	GT$->$G$	0
1825	GT$->$$A	0
1826	GT$->$$C	0
1827	GT$->$$T	0
1828	GT$->$$G	0
1829	GT$->$$$	0
1830	GG$->AA$	0
1831	GG$->AC$	0
1832	GG$->AT$	0
1833	GG$->AG$	0
1834	GG$->A$A	0
1835	GG$->A$C	0
1836	GG$->A$T	0
1837	GG$->A$G	0
1838	GG$->A$$	0
1839	GG$->CA$	0
1840	GG$->CC$	0
1841	GG$->CT$	0
1842	GG$->CG$	0
1843	GG$->C$A	0
1844	GG$->C$C	0
1845	GG$->C$T	0
1846	GG$->C$G	0
1847	GG$->C$$	0
1848	GG$->TA$	0
1849	GG$->TC$	0
1850	GG$->TT$	0
1851	GG$->TG$	0
1852	GG$->T$A	0
1853	GG$->T$C	0
1854	GG$->T$T	0
1855	GG$->T$G	0
1856	GG$->T$$	0
1857	GG$->GA$	0
1858	GG$->GC$	0
1859	GG$->GT$	0
1860	GG$->GG$	0
1861	GG$->G$A	0
1862	GG$->G$C	0
1863	GG$->G$T	0
1864	GG$->G$G	0
1865	GG$->G$$	0
1866	GG$->$AA	0
1867	GG$->$AC	0
1868	GG$->$AT	0
1869	GG$->$AG	0
1870	GG$->$A$	0
1871	GG$->$CA	0
1872	GG$->$CC	0
1873	GG$->$CT	0
1874	GG$->$CG	0
1875	GG$->$C$	0
1876	GG$->$TA	0
1877	GG$->$TC	0
1878	GG$->$TT	0
1879	GG$->$TG	0
1880	GG$->$T$	0
1881	GG$->$GA	0
1882	GG$->$GC	0
1883	GG$->$GT	0
1884	GG$->$GG	0
1885	GG$->$G$	0
1886	GG$->$$A	0
1887	GG$->$$C	0
1888	GG$->$$T	0
1889	GG$->$$G	0
1890	GG$->$$$	0
1891	G$A->AA$	0
1892	G$A->AC$	0
1893	G$A->AT$	0
1894	G$A->AG$	0
1895	G$A->A$A	0
1896	G$A->A$C	0
1897	G$A->A$T	0
1898	G$A->A$G	0
1899	G$A->A$$	0
1900	G$A->CA$	0
1901	G$A->CC$	0
1902	G$A->CT$	0
1903	G$A->CG$	0
1904	G$A->C$A	0
1905	G$A->C$C	0
1906	G$A->C$T	0
1907	G$A->C$G	0
1908	G$A->C$$	0
1909	G$A->TA$	0
1910	G$A->TC$	0
1911	G$A->TT$	0
1912	G$A->TG$	0
1913	G$A->T$A	0
1914	G$A->T$C	0
1915	G$A->T$T	0
1916	G$A->T$G	0
1917	G$A->T$$	0
1918	G$A->GA$	0
1919	G$A->GC$	0
1920	G$A->GT$	0
1921	G$A->GG$	0
1922	G$A->G$A	0
1923	G$A->G$C	0
1924	G$A->G$T	0
1925	G$A->G$G	0
1926	G$A->G$$	0
1927	G$A->$AA	0
1928	G$A->$AC	0
1929	G$A->$AT	0
1930	G$A->$AG	0
1931	G$A->$A$	0
1932	G$A->$CA	0
1933	G$A->$CC	0
1934	G$A->$CT	0
1935	G$A->$CG	0
1936	G$A->$C$	0
1937	G$A->$TA	0
1938	G$A->$TC	0
1939	G$A->$TT	0
1940	G$A->$TG	0
1941	G$A->$T$	0
1942	G$A->$GA	0
1943	G$A->$GC	0
1944	G$A->$GT	0
1945	G$A->$GG	0
1946	G$A->$G$	0
1947	G$A->$$A	0
1948	G$A->$$C	0
1949	G$A->$$T	0
1950	G$A->$$G	0
1951	G$A->$$$	0
1952	G$C->AA$	0
1953	G$C->AC$	0
1954	G$C->AT$	0
1955	G$C->AG$	0
1956	G$C->A$A	0
1957	G$C->A$C	0
1958	G$C->A$T	0
1959	G$C->A$G	0
1960	G$C->A$$	0
1961	G$C->CA$	0
1962	G$C->CC$	0
1963	G$C->CT$	0
1964	G$C->CG$	0
1965	G$C->C$A	0
1966	G$C->C$C	0
1967	G$C->C$T	0
1968	G$C->C$G	0
1969	G$C->C$$	0
1970	G$C->TA$	0
1971	G$C->TC$	0
1972	G$C->TT$	0
1973	G$C->TG$	0
1974	G$C->T$A	0
1975	G$C->T$C	0
1976	G$C->T$T	0
1977	G$C->T$G	0
1978	G$C->T$$	0
1979	G$C->GA$	0
1980	G$C->GC$	0
1981	G$C->GT$	0
1982	G$C->GG$	0
1983	G$C->G$A	0
1984	G$C->G$C	0
1985	G$C->G$T	0
1986	G$C->G$G	0
1987	G$C->G$$	0
1988	G$C->$AA	0
1989	G$C->$AC	0
1990	G$C->$AT	0
1991	G$C->$AG	0
1992	G$C->$A$	0
1993	G$C->$CA	0
1994	G$C->$CC	0
1995	G$C->$CT	0
1996	G$C->$CG	0
1997	G$C->$C$	0
1998	G$C->$TA	0
[truncated: 1,722 more rows]

## Sheet: All
	Codon switch	freq	switchtype
0	AAA->AAA	7194529	NoMut
1	AAA->AAC	290	SNP
2	AAA->AAT	160	SNP
3	AAA->AAG	1199	SNP
4	AAA->AA$	48	Del
5	AAA->ACA	286	SNP
6	AAA->ACC	0	2SNP
7	AAA->ACT	0	2SNP
8	AAA->ACG	0	2SNP
9	AAA->AC$	0	Del
10	AAA->ATA	176	SNP
11	AAA->ATC	0	2SNP
12	AAA->ATT	0	2SNP
13	AAA->ATG	0	2SNP
14	AAA->AT$	0	Del
15	AAA->AGA	991	SNP
16	AAA->AGC	0	2SNP
17	AAA->AGT	0	2SNP
18	AAA->AGG	0	2SNP
19	AAA->AG$	0	Del
20	AAA->A$A	0	Del
21	AAA->A$C	0	Del
22	AAA->A$T	0	Del
23	AAA->A$G	0	Del
24	AAA->A$$	20	Del
25	AAA->CAA	268	SNP
26	AAA->CAC	0	2SNP
27	AAA->CAT	0	2SNP
28	AAA->CAG	0	2SNP
29	AAA->CA$	0	Del
30	AAA->CCA	0	2SNP
31	AAA->CCC	0	3SNP
32	AAA->CCT	0	3SNP
33	AAA->CCG	0	3SNP
34	AAA->CC$	0	Del
35	AAA->CTA	0	2SNP
36	AAA->CTC	0	3SNP
37	AAA->CTT	0	3SNP
38	AAA->CTG	0	3SNP
39	AAA->CT$	0	Del
40	AAA->CGA	0	2SNP
41	AAA->CGC	0	3SNP
42	AAA->CGT	0	3SNP
43	AAA->CGG	0	3SNP
44	AAA->CG$	0	Del
45	AAA->C$A	0	Del
46	AAA->C$C	0	Del
47	AAA->C$T	0	Del
48	AAA->C$G	0	Del
49	AAA->C$$	0	Del
50	AAA->TAA	22	SNP
51	AAA->TAC	0	2SNP
52	AAA->TAT	0	2SNP
53	AAA->TAG	0	2SNP
54	AAA->TA$	0	Del
55	AAA->TCA	0	2SNP
56	AAA->TCC	0	3SNP
57	AAA->TCT	0	3SNP
58	AAA->TCG	0	3SNP
59	AAA->TC$	0	Del
60	AAA->TTA	0	2SNP
61	AAA->TTC	0	3SNP
62	AAA->TTT	0	3SNP
63	AAA->TTG	0	3SNP
64	AAA->TT$	0	Del
65	AAA->TGA	0	2SNP
66	AAA->TGC	0	3SNP
67	AAA->TGT	0	3SNP
68	AAA->TGG	0	3SNP
69	AAA->TG$	0	Del
70	AAA->T$A	0	Del
71	AAA->T$C	0	Del
72	AAA->T$T	0	Del
73	AAA->T$G	0	Del
74	AAA->T$$	0	Del
75	AAA->GAA	794	SNP
76	AAA->GAC	0	2SNP
77	AAA->GAT	0	2SNP
78	AAA->GAG	0	2SNP
79	AAA->GA$	0	Del
80	AAA->GCA	0	2SNP
81	AAA->GCC	0	3SNP
82	AAA->GCT	0	3SNP
83	AAA->GCG	0	3SNP
84	AAA->GC$	0	Del
85	AAA->GTA	0	2SNP
86	AAA->GTC	0	3SNP
87	AAA->GTT	0	3SNP
88	AAA->GTG	0	3SNP
89	AAA->GT$	0	Del
90	AAA->GGA	0	2SNP
91	AAA->GGC	0	3SNP
92	AAA->GGT	0	3SNP
93	AAA->GGG	0	3SNP
94	AAA->GG$	0	Del
95	AAA->G$A	0	Del
96	AAA->G$C	0	Del
97	AAA->G$T	0	Del
98	AAA->G$G	0	Del
99	AAA->G$$	0	Del
100	AAA->$AA	50	Del
101	AAA->$AC	0	Del
102	AAA->$AT	0	Del
103	AAA->$AG	0	Del
104	AAA->$A$	0	Del
105	AAA->$CA	0	Del
106	AAA->$CC	0	Del
107	AAA->$CT	0	Del
108	AAA->$CG	0	Del
109	AAA->$C$	0	Del
110	AAA->$TA	0	Del
111	AAA->$TC	0	Del
112	AAA->$TT	0	Del
113	AAA->$TG	0	Del
114	AAA->$T$	0	Del
115	AAA->$GA	0	Del
116	AAA->$GC	0	Del
117	AAA->$GT	0	Del
118	AAA->$GG	0	Del
119	AAA->$G$	0	Del
120	AAA->$$A	16	Del
121	AAA->$$C	0	Del
122	AAA->$$T	0	Del
123	AAA->$$G	0	Del
124	AAA->$$$	48	Del
125	AAC->AAA	430	SNP
126	AAC->AAC	4694650	NoMut
127	AAC->AAT	2548	SNP
128	AAC->AAG	266	SNP
129	AAC->AA$	32	Del
130	AAC->ACA	0	2SNP
131	AAC->ACC	162	SNP
132	AAC->ACT	0	2SNP
133	AAC->ACG	0	2SNP
134	AAC->AC$	0	Del
135	AAC->ATA	0	2SNP
136	AAC->ATC	133	SNP
137	AAC->ATT	0	2SNP
138	AAC->ATG	0	2SNP
139	AAC->AT$	0	Del
140	AAC->AGA	0	2SNP
141	AAC->AGC	1252	SNP
142	AAC->AGT	1	2SNP
143	AAC->AGG	0	2SNP
144	AAC->AG$	0	Del
145	AAC->A$A	0	Del
146	AAC->A$C	5	Del
147	AAC->A$T	0	Del
148	AAC->A$G	0	Del
149	AAC->A$$	12	Del
150	AAC->CAA	0	2SNP
151	AAC->CAC	149	SNP
152	AAC->CAT	0	2SNP
153	AAC->CAG	0	2SNP
154	AAC->CA$	0	Del
155	AAC->CCA	0	3SNP
156	AAC->CCC	0	2SNP
157	AAC->CCT	0	3SNP
158	AAC->CCG	0	3SNP
159	AAC->CC$	0	Del
160	AAC->CTA	0	3SNP
161	AAC->CTC	0	2SNP
162	AAC->CTT	0	3SNP
163	AAC->CTG	0	3SNP
164	AAC->CT$	0	Del
165	AAC->CGA	0	3SNP
166	AAC->CGC	0	2SNP
167	AAC->CGT	0	3SNP
168	AAC->CGG	0	3SNP
169	AAC->CG$	0	Del
170	AAC->C$A	0	Del
171	AAC->C$C	0	Del
172	AAC->C$T	0	Del
173	AAC->C$G	0	Del
174	AAC->C$$	0	Del
175	AAC->TAA	0	2SNP
176	AAC->TAC	82	SNP
177	AAC->TAT	0	2SNP
178	AAC->TAG	0	2SNP
179	AAC->TA$	0	Del
180	AAC->TCA	0	3SNP
181	AAC->TCC	0	2SNP
182	AAC->TCT	0	3SNP
183	AAC->TCG	0	3SNP
184	AAC->TC$	0	Del
185	AAC->TTA	0	3SNP
186	AAC->TTC	0	2SNP
187	AAC->TTT	0	3SNP
188	AAC->TTG	0	3SNP
189	AAC->TT$	0	Del
190	AAC->TGA	0	3SNP
191	AAC->TGC	0	2SNP
192	AAC->TGT	0	3SNP
193	AAC->TGG	0	3SNP
194	AAC->TG$	0	Del
195	AAC->T$A	0	Del
196	AAC->T$C	0	Del
197	AAC->T$T	0	Del
198	AAC->T$G	0	Del
199	AAC->T$$	0	Del
200	AAC->GAA	0	2SNP
201	AAC->GAC	466	SNP
202	AAC->GAT	0	2SNP
203	AAC->GAG	0	2SNP
204	AAC->GA$	0	Del
205	AAC->GCA	0	3SNP
206	AAC->GCC	0	2SNP
207	AAC->GCT	0	3SNP
208	AAC->GCG	0	3SNP
209	AAC->GC$	0	Del
210	AAC->GTA	0	3SNP
211	AAC->GTC	0	2SNP
212	AAC->GTT	0	3SNP
213	AAC->GTG	0	3SNP
214	AAC->GT$	0	Del
215	AAC->GGA	0	3SNP
216	AAC->GGC	0	2SNP
217	AAC->GGT	0	3SNP
218	AAC->GGG	0	3SNP
219	AAC->GG$	0	Del
220	AAC->G$A	0	Del
221	AAC->G$C	0	Del
222	AAC->G$T	0	Del
223	AAC->G$G	0	Del
224	AAC->G$$	0	Del
225	AAC->$AA	0	Del
226	AAC->$AC	12	Del
227	AAC->$AT	0	Del
228	AAC->$AG	0	Del
229	AAC->$A$	0	Del
230	AAC->$CA	0	Del
231	AAC->$CC	0	Del
232	AAC->$CT	0	Del
233	AAC->$CG	0	Del
234	AAC->$C$	0	Del
235	AAC->$TA	0	Del
236	AAC->$TC	0	Del
237	AAC->$TT	0	Del
238	AAC->$TG	0	Del
239	AAC->$T$	0	Del
240	AAC->$GA	0	Del
241	AAC->$GC	0	Del
242	AAC->$GT	0	Del
243	AAC->$GG	0	Del
244	AAC->$G$	0	Del
245	AAC->$$A	0	Del
246	AAC->$$C	20	Del
247	AAC->$$T	0	Del
248	AAC->$$G	0	Del
249	AAC->$$$	42	Del
250	AAT->AAA	299	SNP
251	AAT->AAC	1279	SNP
252	AAT->AAT	5371591	NoMut
253	AAT->AAG	170	SNP
254	AAT->AA$	18	Del
255	AAT->ACA	0	2SNP
256	AAT->ACC	0	2SNP
257	AAT->ACT	145	SNP
258	AAT->ACG	0	2SNP
259	AAT->AC$	0	Del
260	AAT->ATA	0	2SNP
261	AAT->ATC	0	2SNP
262	AAT->ATT	167	SNP
263	AAT->ATG	0	2SNP
264	AAT->AT$	0	Del
265	AAT->AGA	0	2SNP
266	AAT->AGC	0	2SNP
267	AAT->AGT	2148	SNP
268	AAT->AGG	0	2SNP
269	AAT->AG$	0	Del
270	AAT->A$A	0	Del
271	AAT->A$C	0	Del
272	AAT->A$T	2	Del
273	AAT->A$G	0	Del
274	AAT->A$$	5	Del
275	AAT->CAA	0	2SNP
276	AAT->CAC	0	2SNP
277	AAT->CAT	283	SNP
278	AAT->CAG	0	2SNP
279	AAT->CA$	0	Del
280	AAT->CCA	0	3SNP
281	AAT->CCC	0	3SNP
282	AAT->CCT	0	2SNP
283	AAT->CCG	0	3SNP
284	AAT->CC$	0	Del
285	AAT->CTA	0	3SNP
286	AAT->CTC	0	3SNP
287	AAT->CTT	0	2SNP
288	AAT->CTG	0	3SNP
289	AAT->CT$	0	Del
290	AAT->CGA	0	3SNP
291	AAT->CGC	0	3SNP
292	AAT->CGT	0	2SNP
293	AAT->CGG	0	3SNP
294	AAT->CG$	0	Del
295	AAT->C$A	0	Del
296	AAT->C$C	0	Del
297	AAT->C$T	0	Del
298	AAT->C$G	0	Del
299	AAT->C$$	0	Del
300	AAT->TAA	0	2SNP
301	AAT->TAC	0	2SNP
302	AAT->TAT	137	SNP
303	AAT->TAG	0	2SNP
304	AAT->TA$	0	Del
305	AAT->TCA	0	3SNP
306	AAT->TCC	0	3SNP
307	AAT->TCT	0	2SNP
308	AAT->TCG	0	3SNP
309	AAT->TC$	0	Del
310	AAT->TTA	0	3SNP
311	AAT->TTC	0	3SNP
312	AAT->TTT	0	2SNP
313	AAT->TTG	0	3SNP
314	AAT->TT$	0	Del
315	AAT->TGA	0	3SNP
316	AAT->TGC	0	3SNP
317	AAT->TGT	0	2SNP
318	AAT->TGG	0	3SNP
319	AAT->TG$	0	Del
320	AAT->T$A	0	Del
321	AAT->T$C	0	Del
322	AAT->T$T	0	Del
323	AAT->T$G	0	Del
324	AAT->T$$	0	Del
325	AAT->GAA	0	2SNP
326	AAT->GAC	0	2SNP
327	AAT->GAT	590	SNP
328	AAT->GAG	0	2SNP
329	AAT->GA$	0	Del
330	AAT->GCA	0	3SNP
331	AAT->GCC	0	3SNP
332	AAT->GCT	0	2SNP
333	AAT->GCG	0	3SNP
334	AAT->GC$	0	Del
335	AAT->GTA	0	3SNP
336	AAT->GTC	0	3SNP
337	AAT->GTT	0	2SNP
338	AAT->GTG	0	3SNP
339	AAT->GT$	0	Del
340	AAT->GGA	0	3SNP
341	AAT->GGC	0	3SNP
342	AAT->GGT	0	2SNP
343	AAT->GGG	0	3SNP
344	AAT->GG$	0	Del
345	AAT->G$A	0	Del
346	AAT->G$C	0	Del
347	AAT->G$T	0	Del
348	AAT->G$G	0	Del
349	AAT->G$$	0	Del
350	AAT->$AA	0	Del
351	AAT->$AC	0	Del
352	AAT->$AT	4	Del
353	AAT->$AG	0	Del
354	AAT->$A$	0	Del
355	AAT->$CA	0	Del
356	AAT->$CC	0	Del
357	AAT->$CT	0	Del
358	AAT->$CG	0	Del
359	AAT->$C$	0	Del
360	AAT->$TA	0	Del
361	AAT->$TC	0	Del
362	AAT->$TT	0	Del
363	AAT->$TG	0	Del
364	AAT->$T$	0	Del
365	AAT->$GA	0	Del
366	AAT->$GC	0	Del
367	AAT->$GT	0	Del
368	AAT->$GG	0	Del
369	AAT->$G$	0	Del
370	AAT->$$A	0	Del
371	AAT->$$C	0	Del
372	AAT->$$T	39	Del
373	AAT->$$G	0	Del
374	AAT->$$$	19	Del
375	AAG->AAA	2178	SNP
376	AAG->AAC	477	SNP
377	AAG->AAT	441	SNP
378	AAG->AAG	8109072	NoMut
379	AAG->AA$	23	Del
380	AAG->ACA	0	2SNP
381	AAG->ACC	0	2SNP
382	AAG->ACT	0	2SNP
383	AAG->ACG	303	SNP
384	AAG->AC$	0	Del
385	AAG->ATA	0	2SNP
386	AAG->ATC	0	2SNP
387	AAG->ATT	0	2SNP
388	AAG->ATG	185	SNP
389	AAG->AT$	0	Del
390	AAG->AGA	0	2SNP
391	AAG->AGC	0	2SNP
392	AAG->AGT	0	2SNP
393	AAG->AGG	1338	SNP
394	AAG->AG$	0	Del
395	AAG->A$A	0	Del
396	AAG->A$C	0	Del
397	AAG->A$T	0	Del
398	AAG->A$G	7	Del
399	AAG->A$$	24	Del
400	AAG->CAA	0	2SNP
401	AAG->CAC	0	2SNP
402	AAG->CAT	0	2SNP
403	AAG->CAG	318	SNP
404	AAG->CA$	0	Del
405	AAG->CCA	2	3SNP
406	AAG->CCC	0	3SNP
407	AAG->CCT	0	3SNP
408	AAG->CCG	0	2SNP
409	AAG->CC$	0	Del
410	AAG->CTA	0	3SNP
411	AAG->CTC	0	3SNP
412	AAG->CTT	0	3SNP
413	AAG->CTG	0	2SNP
414	AAG->CT$	0	Del
415	AAG->CGA	0	3SNP
416	AAG->CGC	0	3SNP
417	AAG->CGT	0	3SNP
418	AAG->CGG	0	2SNP
419	AAG->CG$	0	Del
420	AAG->C$A	0	Del
421	AAG->C$C	0	Del
422	AAG->C$T	0	Del
423	AAG->C$G	0	Del
424	AAG->C$$	0	Del
425	AAG->TAA	0	2SNP
426	AAG->TAC	0	2SNP
427	AAG->TAT	0	2SNP
428	AAG->TAG	48	SNP
429	AAG->TA$	0	Del
430	AAG->TCA	0	3SNP
431	AAG->TCC	0	3SNP
432	AAG->TCT	0	3SNP
433	AAG->TCG	0	2SNP
434	AAG->TC$	0	Del
435	AAG->TTA	0	3SNP
436	AAG->TTC	0	3SNP
437	AAG->TTT	0	3SNP
438	AAG->TTG	0	2SNP
439	AAG->TT$	0	Del
440	AAG->TGA	0	3SNP
441	AAG->TGC	0	3SNP
442	AAG->TGT	0	3SNP
443	AAG->TGG	0	2SNP
444	AAG->TG$	0	Del
445	AAG->T$A	0	Del
446	AAG->T$C	0	Del
447	AAG->T$T	0	Del
448	AAG->T$G	0	Del
449	AAG->T$$	0	Del
450	AAG->GAA	0	2SNP
451	AAG->GAC	0	2SNP
452	AAG->GAT	0	2SNP
453	AAG->GAG	724	SNP
454	AAG->GA$	0	Del
455	AAG->GCA	0	3SNP
456	AAG->GCC	0	3SNP
457	AAG->GCT	0	3SNP
458	AAG->GCG	0	2SNP
459	AAG->GC$	0	Del
460	AAG->GTA	0	3SNP
461	AAG->GTC	0	3SNP
462	AAG->GTT	0	3SNP
463	AAG->GTG	0	2SNP
464	AAG->GT$	0	Del
465	AAG->GGA	0	3SNP
466	AAG->GGC	0	3SNP
467	AAG->GGT	0	3SNP
468	AAG->GGG	0	2SNP
469	AAG->GG$	0	Del
470	AAG->G$A	0	Del
471	AAG->G$C	0	Del
472	AAG->G$T	0	Del
473	AAG->G$G	0	Del
474	AAG->G$$	0	Del
475	AAG->$AA	0	Del
476	AAG->$AC	0	Del
477	AAG->$AT	0	Del
478	AAG->$AG	26	Del
479	AAG->$A$	0	Del
480	AAG->$CA	0	Del
481	AAG->$CC	0	Del
482	AAG->$CT	0	Del
483	AAG->$CG	0	Del
484	AAG->$C$	0	Del
485	AAG->$TA	0	Del
486	AAG->$TC	0	Del
487	AAG->$TT	0	Del
488	AAG->$TG	0	Del
489	AAG->$T$	0	Del
490	AAG->$GA	0	Del
491	AAG->$GC	0	Del
492	AAG->$GT	0	Del
493	AAG->$GG	0	Del
494	AAG->$G$	0	Del
495	AAG->$$A	0	Del
496	AAG->$$C	0	Del
497	AAG->$$T	0	Del
498	AAG->$$G	26	Del
499	AAG->$$$	162	Del
500	AA$->AAA	12	Ins
501	AA$->AAC	18	Ins
502	AA$->AAT	1	Ins
503	AA$->AAG	13	Ins
504	AA$->AA$	0	Ins+Del
505	AA$->ACA	0	Ins
506	AA$->ACC	0	Ins
507	AA$->ACT	0	Ins
508	AA$->ACG	0	Ins
509	AA$->AC$	0	Ins+Del
510	AA$->ATA	0	Ins
511	AA$->ATC	0	Ins
512	AA$->ATT	0	Ins
513	AA$->ATG	0	Ins
514	AA$->AT$	0	Ins+Del
515	AA$->AGA	0	Ins
516	AA$->AGC	0	Ins
517	AA$->AGT	0	Ins
518	AA$->AGG	0	Ins
519	AA$->AG$	0	Ins+Del
520	AA$->A$A	0	Ins+Del
521	AA$->A$C	0	Ins+Del
522	AA$->A$T	0	Ins+Del
523	AA$->A$G	0	Ins+Del
524	AA$->A$$	0	Ins+Del
525	AA$->CAA	0	Ins
526	AA$->CAC	0	Ins
527	AA$->CAT	0	Ins
528	AA$->CAG	0	Ins
529	AA$->CA$	0	Ins+Del
530	AA$->CCA	0	Ins
531	AA$->CCC	0	Ins
532	AA$->CCT	0	Ins
533	AA$->CCG	0	Ins
534	AA$->CC$	0	Ins+Del
535	AA$->CTA	0	Ins
536	AA$->CTC	0	Ins
537	AA$->CTT	0	Ins
538	AA$->CTG	0	Ins
539	AA$->CT$	0	Ins+Del
540	AA$->CGA	0	Ins
541	AA$->CGC	0	Ins
542	AA$->CGT	0	Ins
543	AA$->CGG	0	Ins
544	AA$->CG$	0	Ins+Del
545	AA$->C$A	0	Ins+Del
546	AA$->C$C	0	Ins+Del
547	AA$->C$T	0	Ins+Del
548	AA$->C$G	0	Ins+Del
549	AA$->C$$	0	Ins+Del
550	AA$->TAA	0	Ins
551	AA$->TAC	0	Ins
552	AA$->TAT	0	Ins
553	AA$->TAG	0	Ins
554	AA$->TA$	0	Ins+Del
555	AA$->TCA	0	Ins
556	AA$->TCC	0	Ins
557	AA$->TCT	0	Ins
558	AA$->TCG	0	Ins
559	AA$->TC$	0	Ins+Del
560	AA$->TTA	0	Ins
561	AA$->TTC	0	Ins
562	AA$->TTT	0	Ins
563	AA$->TTG	0	Ins
564	AA$->TT$	0	Ins+Del
565	AA$->TGA	0	Ins
566	AA$->TGC	0	Ins
567	AA$->TGT	0	Ins
568	AA$->TGG	0	Ins
569	AA$->TG$	0	Ins+Del
570	AA$->T$A	0	Ins+Del
571	AA$->T$C	0	Ins+Del
572	AA$->T$T	0	Ins+Del
573	AA$->T$G	0	Ins+Del
574	AA$->T$$	0	Ins+Del
575	AA$->GAA	0	Ins
576	AA$->GAC	0	Ins
577	AA$->GAT	0	Ins
578	AA$->GAG	0	Ins
579	AA$->GA$	0	Ins+Del
580	AA$->GCA	0	Ins
581	AA$->GCC	0	Ins
582	AA$->GCT	0	Ins
583	AA$->GCG	0	Ins
584	AA$->GC$	0	Ins+Del
585	AA$->GTA	0	Ins
586	AA$->GTC	0	Ins
587	AA$->GTT	0	Ins
588	AA$->GTG	0	Ins
589	AA$->GT$	0	Ins+Del
590	AA$->GGA	0	Ins
591	AA$->GGC	0	Ins
592	AA$->GGT	0	Ins
593	AA$->GGG	0	Ins
594	AA$->GG$	0	Ins+Del
595	AA$->G$A	0	Ins+Del
596	AA$->G$C	0	Ins+Del
597	AA$->G$T	0	Ins+Del
598	AA$->G$G	0	Ins+Del
599	AA$->G$$	0	Ins+Del
600	AA$->$AA	0	Ins+Del
601	AA$->$AC	0	Ins+Del
602	AA$->$AT	0	Ins+Del
603	AA$->$AG	0	Ins+Del
604	AA$->$A$	0	Ins+Del
605	AA$->$CA	0	Ins+Del
606	AA$->$CC	0	Ins+Del
607	AA$->$CT	0	Ins+Del
608	AA$->$CG	0	Ins+Del
609	AA$->$C$	0	Ins+Del
610	AA$->$TA	0	Ins+Del
611	AA$->$TC	0	Ins+Del
612	AA$->$TT	0	Ins+Del
613	AA$->$TG	0	Ins+Del
614	AA$->$T$	0	Ins+Del
615	AA$->$GA	0	Ins+Del
616	AA$->$GC	0	Ins+Del
617	AA$->$GT	0	Ins+Del
618	AA$->$GG	0	Ins+Del
619	AA$->$G$	0	Ins+Del
620	AA$->$$A	0	Ins+Del
621	AA$->$$C	0	Ins+Del
622	AA$->$$T	0	Ins+Del
623	AA$->$$G	0	Ins+Del
624	AA$->$$$	0	Ins+Del
625	ACA->AAA	216	SNP
626	ACA->AAC	0	2SNP
627	ACA->AAT	0	2SNP
628	ACA->AAG	0	2SNP
629	ACA->AA$	0	Del
630	ACA->ACA	4446918	NoMut
631	ACA->ACC	355	SNP
632	ACA->ACT	217	SNP
633	ACA->ACG	1237	SNP
634	ACA->AC$	35	Del
635	ACA->ATA	994	SNP
636	ACA->ATC	0	2SNP
637	ACA->ATT	0	2SNP
638	ACA->ATG	0	2SNP
639	ACA->AT$	0	Del
640	ACA->AGA	343	SNP
641	ACA->AGC	0	2SNP
642	ACA->AGT	0	2SNP
643	ACA->AGG	0	2SNP
644	ACA->AG$	0	Del
645	ACA->A$A	9	Del
646	ACA->A$C	0	Del
647	ACA->A$T	0	Del
648	ACA->A$G	0	Del
649	ACA->A$$	9	Del
650	ACA->CAA	0	2SNP
651	ACA->CAC	0	3SNP
652	ACA->CAT	0	3SNP
653	ACA->CAG	0	3SNP
654	ACA->CA$	0	Del
655	ACA->CCA	105	SNP
656	ACA->CCC	0	2SNP
657	ACA->CCT	0	2SNP
658	ACA->CCG	0	2SNP
659	ACA->CC$	0	Del
660	ACA->CTA	0	2SNP
661	ACA->CTC	0	3SNP
662	ACA->CTT	0	3SNP
663	ACA->CTG	0	3SNP
664	ACA->CT$	0	Del
665	ACA->CGA	0	2SNP
666	ACA->CGC	0	3SNP
667	ACA->CGT	0	3SNP
668	ACA->CGG	0	3SNP
669	ACA->CG$	0	Del
670	ACA->C$A	0	Del
671	ACA->C$C	0	Del
672	ACA->C$T	0	Del
673	ACA->C$G	0	Del
674	ACA->C$$	0	Del
675	ACA->TAA	0	2SNP
676	ACA->TAC	0	3SNP
677	ACA->TAT	0	3SNP
678	ACA->TAG	0	3SNP
679	ACA->TA$	0	Del
680	ACA->TCA	132	SNP
681	ACA->TCC	0	2SNP
682	ACA->TCT	0	2SNP
683	ACA->TCG	0	2SNP
684	ACA->TC$	0	Del
685	ACA->TTA	0	2SNP
686	ACA->TTC	0	3SNP
687	ACA->TTT	0	3SNP
688	ACA->TTG	0	3SNP
689	ACA->TT$	0	Del
690	ACA->TGA	0	2SNP
691	ACA->TGC	0	3SNP
692	ACA->TGT	0	3SNP
693	ACA->TGG	0	3SNP
694	ACA->TG$	0	Del
695	ACA->T$A	0	Del
696	ACA->T$C	0	Del
697	ACA->T$T	0	Del
698	ACA->T$G	0	Del
699	ACA->T$$	0	Del
700	ACA->GAA	0	2SNP
701	ACA->GAC	0	3SNP
702	ACA->GAT	0	3SNP
703	ACA->GAG	0	3SNP
704	ACA->GA$	0	Del
705	ACA->GCA	842	SNP
706	ACA->GCC	0	2SNP
707	ACA->GCT	0	2SNP
708	ACA->GCG	0	2SNP
709	ACA->GC$	0	Del
710	ACA->GTA	0	2SNP
711	ACA->GTC	0	3SNP
712	ACA->GTT	0	3SNP
713	ACA->GTG	0	3SNP
714	ACA->GT$	0	Del
715	ACA->GGA	0	2SNP
716	ACA->GGC	0	3SNP
717	ACA->GGT	0	3SNP
718	ACA->GGG	0	3SNP
719	ACA->GG$	0	Del
720	ACA->G$A	0	Del
721	ACA->G$C	0	Del
722	ACA->G$T	0	Del
723	ACA->G$G	0	Del
724	ACA->G$$	0	Del
725	ACA->$AA	0	Del
726	ACA->$AC	0	Del
727	ACA->$AT	0	Del
728	ACA->$AG	0	Del
729	ACA->$A$	0	Del
730	ACA->$CA	17	Del
731	ACA->$CC	0	Del
732	ACA->$CT	0	Del
733	ACA->$CG	0	Del
734	ACA->$C$	0	Del
735	ACA->$TA	0	Del
736	ACA->$TC	0	Del
737	ACA->$TT	0	Del
738	ACA->$TG	0	Del
739	ACA->$T$	0	Del
740	ACA->$GA	0	Del
741	ACA->$GC	0	Del
742	ACA->$GT	0	Del
743	ACA->$GG	0	Del
744	ACA->$G$	0	Del
745	ACA->$$A	8	Del
746	ACA->$$C	0	Del
747	ACA->$$T	0	Del
748	ACA->$$G	0	Del
749	ACA->$$$	21	Del
750	ACC->AAA	0	2SNP
751	ACC->AAC	561	SNP
752	ACC->AAT	0	2SNP
753	ACC->AAG	0	2SNP
754	ACC->AA$	0	Del
755	ACC->ACA	520	SNP
756	ACC->ACC	4779215	NoMut
757	ACC->ACT	2325	SNP
758	ACC->ACG	583	SNP
759	ACC->AC$	17	Del
760	ACC->ATA	0	2SNP
761	ACC->ATC	1156	SNP
762	ACC->ATT	0	2SNP
763	ACC->ATG	0	2SNP
764	ACC->AT$	0	Del
765	ACC->AGA	0	2SNP
766	ACC->AGC	361	SNP
767	ACC->AGT	0	2SNP
768	ACC->AGG	0	2SNP
769	ACC->AG$	0	Del
770	ACC->A$A	0	Del
771	ACC->A$C	11	Del
772	ACC->A$T	0	Del
773	ACC->A$G	0	Del
774	ACC->A$$	17	Del
775	ACC->CAA	0	3SNP
776	ACC->CAC	0	2SNP
777	ACC->CAT	0	3SNP
778	ACC->CAG	0	3SNP
779	ACC->CA$	0	Del
780	ACC->CCA	0	2SNP
781	ACC->CCC	88	SNP
782	ACC->CCT	0	2SNP
783	ACC->CCG	0	2SNP
784	ACC->CC$	0	Del
785	ACC->CTA	0	3SNP
786	ACC->CTC	0	2SNP
787	ACC->CTT	0	3SNP
788	ACC->CTG	0	3SNP
789	ACC->CT$	0	Del
790	ACC->CGA	0	3SNP
791	ACC->CGC	0	2SNP
792	ACC->CGT	0	3SNP
793	ACC->CGG	0	3SNP
794	ACC->CG$	0	Del
795	ACC->C$A	0	Del
796	ACC->C$C	0	Del
797	ACC->C$T	0	Del
798	ACC->C$G	0	Del
799	ACC->C$$	0	Del
800	ACC->TAA	0	3SNP
801	ACC->TAC	0	2SNP
802	ACC->TAT	0	3SNP
803	ACC->TAG	0	3SNP
804	ACC->TA$	0	Del
805	ACC->TCA	0	2SNP
806	ACC->TCC	208	SNP
807	ACC->TCT	0	2SNP
808	ACC->TCG	0	2SNP
809	ACC->TC$	0	Del
810	ACC->TTA	0	3SNP
811	ACC->TTC	0	2SNP
812	ACC->TTT	0	3SNP
813	ACC->TTG	0	3SNP
814	ACC->TT$	0	Del
815	ACC->TGA	0	3SNP
816	ACC->TGC	0	2SNP
817	ACC->TGT	0	3SNP
818	ACC->TGG	0	3SNP
819	ACC->TG$	0	Del
820	ACC->T$A	0	Del
821	ACC->T$C	0	Del
822	ACC->T$T	0	Del
823	ACC->T$G	0	Del
824	ACC->T$$	0	Del
825	ACC->GAA	0	3SNP
826	ACC->GAC	0	2SNP
827	ACC->GAT	0	3SNP
828	ACC->GAG	0	3SNP
829	ACC->GA$	0	Del
830	ACC->GCA	0	2SNP
831	ACC->GCC	763	SNP
832	ACC->GCT	0	2SNP
833	ACC->GCG	0	2SNP
834	ACC->GC$	0	Del
835	ACC->GTA	0	3SNP
836	ACC->GTC	0	2SNP
837	ACC->GTT	0	3SNP
838	ACC->GTG	0	3SNP
839	ACC->GT$	0	Del
840	ACC->GGA	0	3SNP
841	ACC->GGC	0	2SNP
842	ACC->GGT	0	3SNP
843	ACC->GGG	0	3SNP
844	ACC->GG$	0	Del
845	ACC->G$A	0	Del
846	ACC->G$C	0	Del
847	ACC->G$T	0	Del
848	ACC->G$G	0	Del
849	ACC->G$$	0	Del
850	ACC->$AA	0	Del
851	ACC->$AC	0	Del
852	ACC->$AT	0	Del
853	ACC->$AG	0	Del
854	ACC->$A$	0	Del
855	ACC->$CA	0	Del
856	ACC->$CC	18	Del
857	ACC->$CT	0	Del
858	ACC->$CG	0	Del
859	ACC->$C$	0	Del
860	ACC->$TA	0	Del
861	ACC->$TC	0	Del
862	ACC->$TT	0	Del
863	ACC->$TG	0	Del
864	ACC->$T$	0	Del
865	ACC->$GA	0	Del
866	ACC->$GC	0	Del
867	ACC->$GT	0	Del
868	ACC->$GG	0	Del
869	ACC->$G$	0	Del
870	ACC->$$A	0	Del
871	ACC->$$C	13	Del
872	ACC->$$T	0	Del
873	ACC->$$G	0	Del
874	ACC->$$$	79	Del
875	ACT->AAA	0	2SNP
876	ACT->AAC	0	2SNP
877	ACT->AAT	219	SNP
878	ACT->AAG	0	2SNP
879	ACT->AA$	0	Del
880	ACT->ACA	215	SNP
881	ACT->ACC	706	SNP
882	ACT->ACT	4630273	NoMut
883	ACT->ACG	403	SNP
884	ACT->AC$	17	Del
885	ACT->ATA	0	2SNP
886	ACT->ATC	0	2SNP
887	ACT->ATT	1040	SNP
888	ACT->ATG	0	2SNP
889	ACT->AT$	0	Del
890	ACT->AGA	5	2SNP
891	ACT->AGC	0	2SNP
892	ACT->AGT	438	SNP
893	ACT->AGG	0	2SNP
894	ACT->AG$	0	Del
895	ACT->A$A	0	Del
896	ACT->A$C	0	Del
897	ACT->A$T	3	Del
898	ACT->A$G	0	Del
899	ACT->A$$	23	Del
900	ACT->CAA	0	3SNP
901	ACT->CAC	1	3SNP
902	ACT->CAT	0	2SNP
903	ACT->CAG	0	3SNP
904	ACT->CA$	0	Del
905	ACT->CCA	0	2SNP
906	ACT->CCC	0	2SNP
907	ACT->CCT	141	SNP
908	ACT->CCG	0	2SNP
909	ACT->CC$	0	Del
910	ACT->CTA	0	3SNP
911	ACT->CTC	1	3SNP
912	ACT->CTT	0	2SNP
913	ACT->CTG	0	3SNP
914	ACT->CT$	0	Del
915	ACT->CGA	0	3SNP
916	ACT->CGC	0	3SNP
917	ACT->CGT	0	2SNP
918	ACT->CGG	0	3SNP
919	ACT->CG$	0	Del
920	ACT->C$A	0	Del
921	ACT->C$C	0	Del
922	ACT->C$T	0	Del
923	ACT->C$G	0	Del
924	ACT->C$$	0	Del
925	ACT->TAA	0	3SNP
926	ACT->TAC	0	3SNP
927	ACT->TAT	0	2SNP
928	ACT->TAG	0	3SNP
929	ACT->TA$	0	Del
930	ACT->TCA	0	2SNP
931	ACT->TCC	0	2SNP
932	ACT->TCT	235	SNP
933	ACT->TCG	0	2SNP
934	ACT->TC$	0	Del
935	ACT->TTA	1	3SNP
936	ACT->TTC	0	3SNP
937	ACT->TTT	1	2SNP
938	ACT->TTG	0	3SNP
939	ACT->TT$	0	Del
940	ACT->TGA	2	3SNP
941	ACT->TGC	0	3SNP
942	ACT->TGT	0	2SNP
943	ACT->TGG	0	3SNP
944	ACT->TG$	0	Del
945	ACT->T$A	0	Del
946	ACT->T$C	0	Del
947	ACT->T$T	0	Del
948	ACT->T$G	0	Del
949	ACT->T$$	0	Del
950	ACT->GAA	0	3SNP
951	ACT->GAC	0	3SNP
952	ACT->GAT	0	2SNP
953	ACT->GAG	2	3SNP
954	ACT->GA$	0	Del
955	ACT->GCA	0	2SNP
956	ACT->GCC	0	2SNP
957	ACT->GCT	943	SNP
958	ACT->GCG	0	2SNP
959	ACT->GC$	0	Del
960	ACT->GTA	0	3SNP
961	ACT->GTC	0	3SNP
962	ACT->GTT	0	2SNP
963	ACT->GTG	0	3SNP
964	ACT->GT$	0	Del
965	ACT->GGA	0	3SNP
966	ACT->GGC	0	3SNP
967	ACT->GGT	0	2SNP
968	ACT->GGG	0	3SNP
969	ACT->GG$	0	Del
970	ACT->G$A	0	Del
971	ACT->G$C	0	Del
972	ACT->G$T	0	Del
973	ACT->G$G	0	Del
974	ACT->G$$	0	Del
975	ACT->$AA	0	Del
976	ACT->$AC	0	Del
977	ACT->$AT	0	Del
978	ACT->$AG	0	Del
979	ACT->$A$	0	Del
980	ACT->$CA	0	Del
981	ACT->$CC	0	Del
982	ACT->$CT	11	Del
983	ACT->$CG	0	Del
984	ACT->$C$	0	Del
985	ACT->$TA	0	Del
986	ACT->$TC	0	Del
987	ACT->$TT	0	Del
988	ACT->$TG	0	Del
989	ACT->$T$	0	Del
990	ACT->$GA	0	Del
991	ACT->$GC	0	Del
992	ACT->$GT	0	Del
993	ACT->$GG	0	Del
994	ACT->$G$	0	Del
995	ACT->$$A	0	Del
996	ACT->$$C	0	Del
997	ACT->$$T	2	Del
998	ACT->$$G	0	Del
999	ACT->$$$	160	Del
1000	ACG->AAA	0	2SNP
1001	ACG->AAC	0	2SNP
1002	ACG->AAT	0	2SNP
1003	ACG->AAG	118	SNP
1004	ACG->AA$	0	Del
1005	ACG->ACA	2379	SNP
1006	ACG->ACC	178	SNP
1007	ACG->ACT	254	SNP
1008	ACG->ACG	1152031	NoMut
1009	ACG->AC$	4	Del
1010	ACG->ATA	0	2SNP
1011	ACG->ATC	0	2SNP
1012	ACG->ATT	0	2SNP
1013	ACG->ATG	2170	SNP
1014	ACG->AT$	0	Del
1015	ACG->AGA	0	2SNP
1016	ACG->AGC	0	2SNP
1017	ACG->AGT	0	2SNP
1018	ACG->AGG	133	SNP
1019	ACG->AG$	0	Del
1020	ACG->A$A	0	Del
1021	ACG->A$C	0	Del
1022	ACG->A$T	0	Del
1023	ACG->A$G	0	Del
1024	ACG->A$$	7	Del
1025	ACG->CAA	0	3SNP
1026	ACG->CAC	0	3SNP
1027	ACG->CAT	0	3SNP
1028	ACG->CAG	0	2SNP
1029	ACG->CA$	0	Del
1030	ACG->CCA	0	2SNP
1031	ACG->CCC	0	2SNP
1032	ACG->CCT	0	2SNP
1033	ACG->CCG	27	SNP
1034	ACG->CC$	0	Del
1035	ACG->CTA	0	3SNP
1036	ACG->CTC	0	3SNP
1037	ACG->CTT	0	3SNP
1038	ACG->CTG	0	2SNP
1039	ACG->CT$	0	Del
1040	ACG->CGA	0	3SNP
1041	ACG->CGC	0	3SNP
1042	ACG->CGT	0	3SNP
1043	ACG->CGG	0	2SNP
1044	ACG->CG$	0	Del
1045	ACG->C$A	0	Del
1046	ACG->C$C	0	Del
1047	ACG->C$T	0	Del
1048	ACG->C$G	0	Del
1049	ACG->C$$	0	Del
1050	ACG->TAA	0	3SNP
1051	ACG->TAC	0	3SNP
1052	ACG->TAT	0	3SNP
1053	ACG->TAG	0	2SNP
1054	ACG->TA$	0	Del
1055	ACG->TCA	0	2SNP
1056	ACG->TCC	0	2SNP
1057	ACG->TCT	0	2SNP
1058	ACG->TCG	57	SNP
1059	ACG->TC$	0	Del
1060	ACG->TTA	0	3SNP
1061	ACG->TTC	0	3SNP
1062	ACG->TTT	0	3SNP
1063	ACG->TTG	0	2SNP
1064	ACG->TT$	0	Del
1065	ACG->TGA	0	3SNP
1066	ACG->TGC	0	3SNP
1067	ACG->TGT	0	3SNP
1068	ACG->TGG	0	2SNP
1069	ACG->TG$	0	Del
1070	ACG->T$A	0	Del
1071	ACG->T$C	0	Del
1072	ACG->T$T	0	Del
1073	ACG->T$G	0	Del
1074	ACG->T$$	0	Del
1075	ACG->GAA	0	3SNP
1076	ACG->GAC	0	3SNP
1077	ACG->GAT	0	3SNP
1078	ACG->GAG	0	2SNP
1079	ACG->GA$	0	Del
1080	ACG->GCA	0	2SNP
1081	ACG->GCC	0	2SNP
1082	ACG->GCT	0	2SNP
1083	ACG->GCG	155	SNP
1084	ACG->GC$	0	Del
1085	ACG->GTA	0	3SNP
1086	ACG->GTC	0	3SNP
1087	ACG->GTT	0	3SNP
1088	ACG->GTG	0	2SNP
1089	ACG->GT$	0	Del
1090	ACG->GGA	2	3SNP
1091	ACG->GGC	0	3SNP
1092	ACG->GGT	0	3SNP
1093	ACG->GGG	0	2SNP
1094	ACG->GG$	0	Del
1095	ACG->G$A	0	Del
1096	ACG->G$C	0	Del
1097	ACG->G$T	0	Del
1098	ACG->G$G	0	Del
1099	ACG->G$$	0	Del
1100	ACG->$AA	0	Del
1101	ACG->$AC	0	Del
1102	ACG->$AT	0	Del
1103	ACG->$AG	0	Del
1104	ACG->$A$	0	Del
1105	ACG->$CA	0	Del
1106	ACG->$CC	0	Del
1107	ACG->$CT	0	Del
1108	ACG->$CG	0	Del
1109	ACG->$C$	0	Del
1110	ACG->$TA	0	Del
1111	ACG->$TC	0	Del
1112	ACG->$TT	0	Del
1113	ACG->$TG	0	Del
1114	ACG->$T$	0	Del
1115	ACG->$GA	0	Del
1116	ACG->$GC	0	Del
1117	ACG->$GT	0	Del
1118	ACG->$GG	0	Del
1119	ACG->$G$	0	Del
1120	ACG->$$A	0	Del
1121	ACG->$$C	0	Del
1122	ACG->$$T	0	Del
1123	ACG->$$G	11	Del
1124	ACG->$$$	10	Del
1125	AC$->AAA	0	Ins
1126	AC$->AAC	0	Ins
1127	AC$->AAT	0	Ins
1128	AC$->AAG	0	Ins
1129	AC$->AA$	0	Ins+Del
1130	AC$->ACA	8	Ins
1131	AC$->ACC	11	Ins
1132	AC$->ACT	0	Ins
1133	AC$->ACG	3	Ins
1134	AC$->AC$	0	Ins+Del
1135	AC$->ATA	0	Ins
1136	AC$->ATC	0	Ins
1137	AC$->ATT	0	Ins
1138	AC$->ATG	0	Ins
1139	AC$->AT$	0	Ins+Del
1140	AC$->AGA	0	Ins
1141	AC$->AGC	0	Ins
1142	AC$->AGT	0	Ins
1143	AC$->AGG	0	Ins
1144	AC$->AG$	0	Ins+Del
1145	AC$->A$A	0	Ins+Del
1146	AC$->A$C	0	Ins+Del
1147	AC$->A$T	0	Ins+Del
1148	AC$->A$G	0	Ins+Del
1149	AC$->A$$	0	Ins+Del
1150	AC$->CAA	0	Ins
1151	AC$->CAC	0	Ins
1152	AC$->CAT	0	Ins
1153	AC$->CAG	0	Ins
1154	AC$->CA$	0	Ins+Del
1155	AC$->CCA	0	Ins
1156	AC$->CCC	0	Ins
1157	AC$->CCT	0	Ins
1158	AC$->CCG	0	Ins
1159	AC$->CC$	0	Ins+Del
1160	AC$->CTA	0	Ins
1161	AC$->CTC	0	Ins
1162	AC$->CTT	0	Ins
1163	AC$->CTG	0	Ins
1164	AC$->CT$	0	Ins+Del
1165	AC$->CGA	0	Ins
1166	AC$->CGC	0	Ins
1167	AC$->CGT	0	Ins
1168	AC$->CGG	0	Ins
1169	AC$->CG$	0	Ins+Del
1170	AC$->C$A	0	Ins+Del
1171	AC$->C$C	0	Ins+Del
1172	AC$->C$T	0	Ins+Del
1173	AC$->C$G	0	Ins+Del
1174	AC$->C$$	0	Ins+Del
1175	AC$->TAA	0	Ins
1176	AC$->TAC	0	Ins
1177	AC$->TAT	0	Ins
1178	AC$->TAG	0	Ins
1179	AC$->TA$	0	Ins+Del
1180	AC$->TCA	0	Ins
1181	AC$->TCC	0	Ins
1182	AC$->TCT	0	Ins
1183	AC$->TCG	0	Ins
1184	AC$->TC$	0	Ins+Del
1185	AC$->TTA	0	Ins
1186	AC$->TTC	0	Ins
1187	AC$->TTT	0	Ins
1188	AC$->TTG	0	Ins
1189	AC$->TT$	0	Ins+Del
1190	AC$->TGA	0	Ins
1191	AC$->TGC	0	Ins
1192	AC$->TGT	0	Ins
1193	AC$->TGG	0	Ins
1194	AC$->TG$	0	Ins+Del
1195	AC$->T$A	0	Ins+Del
1196	AC$->T$C	0	Ins+Del
1197	AC$->T$T	0	Ins+Del
1198	AC$->T$G	0	Ins+Del
1199	AC$->T$$	0	Ins+Del
1200	AC$->GAA	0	Ins
1201	AC$->GAC	0	Ins
1202	AC$->GAT	0	Ins
1203	AC$->GAG	0	Ins
1204	AC$->GA$	0	Ins+Del
1205	AC$->GCA	0	Ins
1206	AC$->GCC	0	Ins
1207	AC$->GCT	0	Ins
1208	AC$->GCG	0	Ins
1209	AC$->GC$	0	Ins+Del
1210	AC$->GTA	0	Ins
1211	AC$->GTC	0	Ins
1212	AC$->GTT	0	Ins
1213	AC$->GTG	0	Ins
1214	AC$->GT$	0	Ins+Del
1215	AC$->GGA	0	Ins
1216	AC$->GGC	0	Ins
1217	AC$->GGT	0	Ins
1218	AC$->GGG	0	Ins
1219	AC$->GG$	0	Ins+Del
1220	AC$->G$A	0	Ins+Del
1221	AC$->G$C	0	Ins+Del
1222	AC$->G$T	0	Ins+Del
1223	AC$->G$G	0	Ins+Del
1224	AC$->G$$	0	Ins+Del
1225	AC$->$AA	0	Ins+Del
1226	AC$->$AC	0	Ins+Del
1227	AC$->$AT	0	Ins+Del
1228	AC$->$AG	0	Ins+Del
1229	AC$->$A$	0	Ins+Del
1230	AC$->$CA	0	Ins+Del
1231	AC$->$CC	0	Ins+Del
1232	AC$->$CT	0	Ins+Del
1233	AC$->$CG	0	Ins+Del
1234	AC$->$C$	0	Ins+Del
1235	AC$->$TA	0	Ins+Del
1236	AC$->$TC	0	Ins+Del
1237	AC$->$TT	0	Ins+Del
1238	AC$->$TG	0	Ins+Del
1239	AC$->$T$	0	Ins+Del
1240	AC$->$GA	0	Ins+Del
1241	AC$->$GC	0	Ins+Del
1242	AC$->$GT	0	Ins+Del
1243	AC$->$GG	0	Ins+Del
1244	AC$->$G$	0	Ins+Del
1245	AC$->$$A	0	Ins+Del
1246	AC$->$$C	0	Ins+Del
1247	AC$->$$T	0	Ins+Del
1248	AC$->$$G	0	Ins+Del
1249	AC$->$$$	0	Ins+Del
1250	ATA->AAA	54	SNP
1251	ATA->AAC	0	2SNP
1252	ATA->AAT	0	2SNP
1253	ATA->AAG	0	2SNP
1254	ATA->AA$	0	Del
1255	ATA->ACA	529	SNP
1256	ATA->ACC	0	2SNP
1257	ATA->ACT	0	2SNP
1258	ATA->ACG	0	2SNP
1259	ATA->AC$	0	Del
1260	ATA->ATA	2165506	NoMut
1261	ATA->ATC	93	SNP
1262	ATA->ATT	87	SNP
1263	ATA->ATG	413	SNP
1264	ATA->AT$	12	Del
1265	ATA->AGA	67	SNP
1266	ATA->AGC	0	2SNP
1267	ATA->AGT	0	2SNP
1268	ATA->AGG	0	2SNP
1269	ATA->AG$	0	Del
1270	ATA->A$A	1	Del
1271	ATA->A$C	0	Del
1272	ATA->A$T	0	Del
1273	ATA->A$G	0	Del
1274	ATA->A$$	14	Del
1275	ATA->CAA	0	2SNP
1276	ATA->CAC	0	3SNP
1277	ATA->CAT	0	3SNP
1278	ATA->CAG	0	3SNP
1279	ATA->CA$	0	Del
1280	ATA->CCA	0	2SNP
1281	ATA->CCC	0	3SNP
1282	ATA->CCT	0	3SNP
1283	ATA->CCG	0	3SNP
1284	ATA->CC$	0	Del
1285	ATA->CTA	87	SNP
1286	ATA->CTC	0	2SNP
1287	ATA->CTT	0	2SNP
1288	ATA->CTG	0	2SNP
1289	ATA->CT$	0	Del
1290	ATA->CGA	0	2SNP
1291	ATA->CGC	0	3SNP
1292	ATA->CGT	0	3SNP
1293	ATA->CGG	0	3SNP
1294	ATA->CG$	0	Del
1295	ATA->C$A	0	Del
1296	ATA->C$C	0	Del
1297	ATA->C$T	0	Del
1298	ATA->C$G	0	Del
1299	ATA->C$$	0	Del
1300	ATA->TAA	0	2SNP
1301	ATA->TAC	0	3SNP
1302	ATA->TAT	0	3SNP
1303	ATA->TAG	0	3SNP
1304	ATA->TA$	0	Del
1305	ATA->TCA	0	2SNP
1306	ATA->TCC	0	3SNP
1307	ATA->TCT	0	3SNP
1308	ATA->TCG	0	3SNP
1309	ATA->TC$	0	Del
1310	ATA->TTA	173	SNP
1311	ATA->TTC	0	2SNP
1312	ATA->TTT	0	2SNP
1313	ATA->TTG	0	2SNP
1314	ATA->TT$	0	Del
1315	ATA->TGA	0	2SNP
1316	ATA->TGC	0	3SNP
1317	ATA->TGT	0	3SNP
1318	ATA->TGG	0	3SNP
1319	ATA->TG$	0	Del
1320	ATA->T$A	0	Del
1321	ATA->T$C	0	Del
1322	ATA->T$T	0	Del
1323	ATA->T$G	0	Del
1324	ATA->T$$	0	Del
1325	ATA->GAA	0	2SNP
1326	ATA->GAC	0	3SNP
1327	ATA->GAT	0	3SNP
1328	ATA->GAG	0	3SNP
1329	ATA->GA$	0	Del
1330	ATA->GCA	0	2SNP
1331	ATA->GCC	0	3SNP
1332	ATA->GCT	0	3SNP
1333	ATA->GCG	0	3SNP
1334	ATA->GC$	0	Del
1335	ATA->GTA	1007	SNP
1336	ATA->GTC	0	2SNP
1337	ATA->GTT	0	2SNP
1338	ATA->GTG	0	2SNP
1339	ATA->GT$	0	Del
1340	ATA->GGA	0	2SNP
1341	ATA->GGC	0	3SNP
1342	ATA->GGT	0	3SNP
1343	ATA->GGG	0	3SNP
1344	ATA->GG$	0	Del
1345	ATA->G$A	0	Del
1346	ATA->G$C	0	Del
1347	ATA->G$T	0	Del
1348	ATA->G$G	0	Del
1349	ATA->G$$	0	Del
1350	ATA->$AA	0	Del
1351	ATA->$AC	0	Del
1352	ATA->$AT	0	Del
1353	ATA->$AG	0	Del
1354	ATA->$A$	0	Del
1355	ATA->$CA	0	Del
1356	ATA->$CC	0	Del
1357	ATA->$CT	0	Del
1358	ATA->$CG	0	Del
1359	ATA->$C$	0	Del
1360	ATA->$TA	3	Del
1361	ATA->$TC	0	Del
1362	ATA->$TT	0	Del
1363	ATA->$TG	0	Del
1364	ATA->$T$	0	Del
1365	ATA->$GA	0	Del
1366	ATA->$GC	0	Del
1367	ATA->$GT	0	Del
1368	ATA->$GG	0	Del
1369	ATA->$G$	0	Del
1370	ATA->$$A	6	Del
1371	ATA->$$C	0	Del
1372	ATA->$$T	0	Del
1373	ATA->$$G	0	Del
1374	ATA->$$$	13	Del
1375	ATC->AAA	0	2SNP
1376	ATC->AAC	184	SNP
1377	ATC->AAT	0	2SNP
1378	ATC->AAG	0	2SNP
1379	ATC->AA$	0	Del
1380	ATC->ACA	0	2SNP
1381	ATC->ACC	429	SNP
1382	ATC->ACT	0	2SNP
1383	ATC->ACG	0	2SNP
1384	ATC->AC$	0	Del
1385	ATC->ATA	644	SNP
1386	ATC->ATC	4650075	NoMut
1387	ATC->ATT	1949	SNP
1388	ATC->ATG	464	SNP
1389	ATC->AT$	17	Del
1390	ATC->AGA	0	2SNP
1391	ATC->AGC	106	SNP
1392	ATC->AGT	0	2SNP
1393	ATC->AGG	0	2SNP
1394	ATC->AG$	0	Del
1395	ATC->A$A	0	Del
1396	ATC->A$C	0	Del
1397	ATC->A$T	0	Del
1398	ATC->A$G	0	Del
1399	ATC->A$$	2	Del
1400	ATC->CAA	0	3SNP
1401	ATC->CAC	0	2SNP
1402	ATC->CAT	0	3SNP
1403	ATC->CAG	0	3SNP
1404	ATC->CA$	0	Del
1405	ATC->CCA	0	3SNP
1406	ATC->CCC	0	2SNP
1407	ATC->CCT	0	3SNP
1408	ATC->CCG	0	3SNP
1409	ATC->CC$	0	Del
1410	ATC->CTA	0	2SNP
1411	ATC->CTC	274	SNP
1412	ATC->CTT	0	2SNP
1413	ATC->CTG	0	2SNP
1414	ATC->CT$	0	Del
1415	ATC->CGA	0	3SNP
1416	ATC->CGC	0	2SNP
1417	ATC->CGT	0	3SNP
1418	ATC->CGG	0	3SNP
1419	ATC->CG$	0	Del
1420	ATC->C$A	0	Del
1421	ATC->C$C	0	Del
1422	ATC->C$T	0	Del
1423	ATC->C$G	0	Del
1424	ATC->C$$	0	Del
1425	ATC->TAA	0	3SNP
1426	ATC->TAC	0	2SNP
1427	ATC->TAT	0	3SNP
1428	ATC->TAG	0	3SNP
1429	ATC->TA$	0	Del
1430	ATC->TCA	0	3SNP
1431	ATC->TCC	0	2SNP
1432	ATC->TCT	0	3SNP
1433	ATC->TCG	0	3SNP
1434	ATC->TC$	0	Del
1435	ATC->TTA	0	2SNP
1436	ATC->TTC	241	SNP
1437	ATC->TTT	0	2SNP
1438	ATC->TTG	0	2SNP
1439	ATC->TT$	0	Del
1440	ATC->TGA	0	3SNP
1441	ATC->TGC	0	2SNP
1442	ATC->TGT	0	3SNP
1443	ATC->TGG	0	3SNP
1444	ATC->TG$	0	Del
1445	ATC->T$A	0	Del
1446	ATC->T$C	0	Del
1447	ATC->T$T	0	Del
1448	ATC->T$G	0	Del
1449	ATC->T$$	0	Del
1450	ATC->GAA	0	3SNP
1451	ATC->GAC	0	2SNP
1452	ATC->GAT	0	3SNP
1453	ATC->GAG	0	3SNP
1454	ATC->GA$	0	Del
1455	ATC->GCA	0	3SNP
1456	ATC->GCC	0	2SNP
1457	ATC->GCT	0	3SNP
1458	ATC->GCG	0	3SNP
1459	ATC->GC$	0	Del
1460	ATC->GTA	0	2SNP
1461	ATC->GTC	1466	SNP
1462	ATC->GTT	0	2SNP
1463	ATC->GTG	0	2SNP
1464	ATC->GT$	0	Del
1465	ATC->GGA	0	3SNP
1466	ATC->GGC	0	2SNP
1467	ATC->GGT	0	3SNP
1468	ATC->GGG	0	3SNP
1469	ATC->GG$	0	Del
1470	ATC->G$A	0	Del
1471	ATC->G$C	0	Del
1472	ATC->G$T	0	Del
1473	ATC->G$G	0	Del
1474	ATC->G$$	0	Del
1475	ATC->$AA	0	Del
1476	ATC->$AC	0	Del
1477	ATC->$AT	0	Del
1478	ATC->$AG	0	Del
1479	ATC->$A$	0	Del
1480	ATC->$CA	0	Del
1481	ATC->$CC	0	Del
1482	ATC->$CT	0	Del
1483	ATC->$CG	0	Del
1484	ATC->$C$	0	Del
1485	ATC->$TA	0	Del
1486	ATC->$TC	16	Del
1487	ATC->$TT	0	Del
1488	ATC->$TG	0	Del
1489	ATC->$T$	0	Del
1490	ATC->$GA	0	Del
1491	ATC->$GC	0	Del
1492	ATC->$GT	0	Del
1493	ATC->$GG	0	Del
1494	ATC->$G$	0	Del
1495	ATC->$$A	0	Del
1496	ATC->$$C	2	Del
1497	ATC->$$T	0	Del
1498	ATC->$$G	0	Del
1499	ATC->$$$	18	Del
1500	ATT->AAA	0	2SNP
1501	ATT->AAC	0	2SNP
1502	ATT->AAT	125	SNP
1503	ATT->AAG	0	2SNP
1504	ATT->AA$	0	Del
1505	ATT->ACA	0	2SNP
1506	ATT->ACC	0	2SNP
1507	ATT->ACT	1127	SNP
1508	ATT->ACG	0	2SNP
1509	ATT->AC$	0	Del
1510	ATT->ATA	188	SNP
1511	ATT->ATC	531	SNP
1512	ATT->ATT	4561540	NoMut
1513	ATT->ATG	233	SNP
1514	ATT->AT$	5	Del
1515	ATT->AGA	0	2SNP
1516	ATT->AGC	0	2SNP
1517	ATT->AGT	120	SNP
1518	ATT->AGG	0	2SNP
1519	ATT->AG$	0	Del
1520	ATT->A$A	0	Del
1521	ATT->A$C	0	Del
1522	ATT->A$T	10	Del
1523	ATT->A$G	0	Del
1524	ATT->A$$	5	Del
1525	ATT->CAA	0	3SNP
1526	ATT->CAC	0	3SNP
1527	ATT->CAT	0	2SNP
1528	ATT->CAG	0	3SNP
1529	ATT->CA$	0	Del
1530	ATT->CCA	0	3SNP
1531	ATT->CCC	0	3SNP
1532	ATT->CCT	1	2SNP
1533	ATT->CCG	0	3SNP
1534	ATT->CC$	0	Del
1535	ATT->CTA	0	2SNP
1536	ATT->CTC	0	2SNP
1537	ATT->CTT	168	SNP
1538	ATT->CTG	0	2SNP
1539	ATT->CT$	0	Del
1540	ATT->CGA	0	3SNP
1541	ATT->CGC	0	3SNP
1542	ATT->CGT	0	2SNP
1543	ATT->CGG	0	3SNP
1544	ATT->CG$	0	Del
1545	ATT->C$A	0	Del
1546	ATT->C$C	0	Del
1547	ATT->C$T	0	Del
1548	ATT->C$G	0	Del
1549	ATT->C$$	0	Del
1550	ATT->TAA	0	3SNP
1551	ATT->TAC	0	3SNP
1552	ATT->TAT	1	2SNP
1553	ATT->TAG	1	3SNP
1554	ATT->TA$	0	Del
1555	ATT->TCA	0	3SNP
1556	ATT->TCC	0	3SNP
1557	ATT->TCT	0	2SNP
1558	ATT->TCG	0	3SNP
1559	ATT->TC$	0	Del
1560	ATT->TTA	0	2SNP
1561	ATT->TTC	0	2SNP
1562	ATT->TTT	230	SNP
1563	ATT->TTG	0	2SNP
1564	ATT->TT$	1	Del
1565	ATT->TGA	0	3SNP
1566	ATT->TGC	0	3SNP
1567	ATT->TGT	2	2SNP
1568	ATT->TGG	0	3SNP
1569	ATT->TG$	0	Del
1570	ATT->T$A	0	Del
1571	ATT->T$C	0	Del
1572	ATT->T$T	0	Del
1573	ATT->T$G	0	Del
1574	ATT->T$$	0	Del
1575	ATT->GAA	0	3SNP
1576	ATT->GAC	0	3SNP
1577	ATT->GAT	0	2SNP
1578	ATT->GAG	0	3SNP
1579	ATT->GA$	0	Del
1580	ATT->GCA	0	3SNP
1581	ATT->GCC	0	3SNP
1582	ATT->GCT	0	2SNP
1583	ATT->GCG	0	3SNP
1584	ATT->GC$	0	Del
1585	ATT->GTA	0	2SNP
1586	ATT->GTC	0	2SNP
1587	ATT->GTT	1525	SNP
1588	ATT->GTG	0	2SNP
1589	ATT->GT$	0	Del
1590	ATT->GGA	0	3SNP
1591	ATT->GGC	0	3SNP
1592	ATT->GGT	0	2SNP
1593	ATT->GGG	0	3SNP
1594	ATT->GG$	0	Del
1595	ATT->G$A	0	Del
1596	ATT->G$C	0	Del
1597	ATT->G$T	0	Del
1598	ATT->G$G	0	Del
1599	ATT->G$$	0	Del
1600	ATT->$AA	0	Del
1601	ATT->$AC	0	Del
1602	ATT->$AT	0	Del
1603	ATT->$AG	0	Del
1604	ATT->$A$	0	Del
1605	ATT->$CA	0	Del
1606	ATT->$CC	0	Del
1607	ATT->$CT	0	Del
1608	ATT->$CG	0	Del
1609	ATT->$C$	0	Del
1610	ATT->$TA	0	Del
1611	ATT->$TC	0	Del
1612	ATT->$TT	4	Del
1613	ATT->$TG	0	Del
1614	ATT->$T$	0	Del
1615	ATT->$GA	0	Del
1616	ATT->$GC	0	Del
1617	ATT->$GT	0	Del
1618	ATT->$GG	0	Del
1619	ATT->$G$	0	Del
1620	ATT->$$A	0	Del
1621	ATT->$$C	0	Del
1622	ATT->$$T	13	Del
1623	ATT->$$G	0	Del
1624	ATT->$$$	56	Del
1625	ATG->AAA	0	2SNP
1626	ATG->AAC	0	2SNP
1627	ATG->AAT	0	2SNP
1628	ATG->AAG	175	SNP
1629	ATG->AA$	0	Del
1630	ATG->ACA	0	2SNP
1631	ATG->ACC	0	2SNP
1632	ATG->ACT	0	2SNP
1633	ATG->ACG	1400	SNP
1634	ATG->AC$	1	Del
1635	ATG->ATA	1147	SNP
1636	ATG->ATC	186	SNP
1637	ATG->ATT	320	SNP
1638	ATG->ATG	5677125	NoMut
1639	ATG->AT$	12	Del
1640	ATG->AGA	0	2SNP
1641	ATG->AGC	0	2SNP
1642	ATG->AGT	0	2SNP
1643	ATG->AGG	220	SNP
1644	ATG->AG$	0	Del
1645	ATG->A$A	0	Del
1646	ATG->A$C	0	Del
1647	ATG->A$T	0	Del
1648	ATG->A$G	1	Del
1649	ATG->A$$	7	Del
1650	ATG->CAA	0	3SNP
1651	ATG->CAC	0	3SNP
1652	ATG->CAT	0	3SNP
1653	ATG->CAG	0	2SNP
1654	ATG->CA$	0	Del
1655	ATG->CCA	0	3SNP
1656	ATG->CCC	0	3SNP
1657	ATG->CCT	0	3SNP
1658	ATG->CCG	0	2SNP
1659	ATG->CC$	0	Del
1660	ATG->CTA	0	2SNP
1661	ATG->CTC	0	2SNP
1662	ATG->CTT	0	2SNP
1663	ATG->CTG	305	SNP
1664	ATG->CT$	0	Del
1665	ATG->CGA	0	3SNP
1666	ATG->CGC	0	3SNP
1667	ATG->CGT	0	3SNP
1668	ATG->CGG	0	2SNP
1669	ATG->CG$	0	Del
1670	ATG->C$A	0	Del
1671	ATG->C$C	0	Del
1672	ATG->C$T	0	Del
1673	ATG->C$G	0	Del
1674	ATG->C$$	0	Del
1675	ATG->TAA	0	3SNP
1676	ATG->TAC	0	3SNP
1677	ATG->TAT	0	3SNP
1678	ATG->TAG	0	2SNP
1679	ATG->TA$	0	Del
1680	ATG->TCA	0	3SNP
1681	ATG->TCC	0	3SNP
1682	ATG->TCT	0	3SNP
1683	ATG->TCG	0	2SNP
1684	ATG->TC$	0	Del
1685	ATG->TTA	0	2SNP
1686	ATG->TTC	0	2SNP
1687	ATG->TTT	0	2SNP
1688	ATG->TTG	435	SNP
1689	ATG->TT$	0	Del
1690	ATG->TGA	0	3SNP
1691	ATG->TGC	0	3SNP
1692	ATG->TGT	0	3SNP
1693	ATG->TGG	0	2SNP
1694	ATG->TG$	0	Del
1695	ATG->T$A	0	Del
1696	ATG->T$C	0	Del
1697	ATG->T$T	0	Del
1698	ATG->T$G	0	Del
1699	ATG->T$$	0	Del
1700	ATG->GAA	0	3SNP
1701	ATG->GAC	0	3SNP
1702	ATG->GAT	0	3SNP
1703	ATG->GAG	0	2SNP
1704	ATG->GA$	0	Del
1705	ATG->GCA	0	3SNP
1706	ATG->GCC	0	3SNP
1707	ATG->GCT	0	3SNP
1708	ATG->GCG	0	2SNP
1709	ATG->GC$	0	Del
1710	ATG->GTA	0	2SNP
1711	ATG->GTC	0	2SNP
1712	ATG->GTT	0	2SNP
1713	ATG->GTG	2253	SNP
1714	ATG->GT$	0	Del
1715	ATG->GGA	0	3SNP
1716	ATG->GGC	0	3SNP
1717	ATG->GGT	0	3SNP
1718	ATG->GGG	0	2SNP
1719	ATG->GG$	0	Del
1720	ATG->G$A	0	Del
1721	ATG->G$C	0	Del
1722	ATG->G$T	0	Del
1723	ATG->G$G	0	Del
1724	ATG->G$$	0	Del
1725	ATG->$AA	0	Del
1726	ATG->$AC	0	Del
1727	ATG->$AT	0	Del
1728	ATG->$AG	0	Del
1729	ATG->$A$	0	Del
1730	ATG->$CA	0	Del
1731	ATG->$CC	0	Del
1732	ATG->$CT	0	Del
1733	ATG->$CG	0	Del
1734	ATG->$C$	0	Del
1735	ATG->$TA	0	Del
1736	ATG->$TC	0	Del
1737	ATG->$TT	0	Del
1738	ATG->$TG	11	Del
1739	ATG->$T$	0	Del
1740	ATG->$GA	0	Del
1741	ATG->$GC	0	Del
1742	ATG->$GT	0	Del
1743	ATG->$GG	0	Del
1744	ATG->$G$	0	Del
1745	ATG->$$A	0	Del
1746	ATG->$$C	0	Del
1747	ATG->$$T	0	Del
1748	ATG->$$G	17	Del
1749	ATG->$$$	53	Del
1750	AT$->AAA	0	Ins
1751	AT$->AAC	0	Ins
1752	AT$->AAT	0	Ins
1753	AT$->AAG	0	Ins
1754	AT$->AA$	0	Ins+Del
1755	AT$->ACA	0	Ins
1756	AT$->ACC	0	Ins
1757	AT$->ACT	0	Ins
1758	AT$->ACG	0	Ins
1759	AT$->AC$	0	Ins+Del
1760	AT$->ATA	6	Ins
1761	AT$->ATC	4	Ins
1762	AT$->ATT	0	Ins
1763	AT$->ATG	1	Ins
1764	AT$->AT$	0	Ins+Del
1765	AT$->AGA	0	Ins
1766	AT$->AGC	0	Ins
1767	AT$->AGT	0	Ins
1768	AT$->AGG	0	Ins
1769	AT$->AG$	0	Ins+Del
1770	AT$->A$A	0	Ins+Del
1771	AT$->A$C	0	Ins+Del
1772	AT$->A$T	0	Ins+Del
1773	AT$->A$G	0	Ins+Del
1774	AT$->A$$	0	Ins+Del
1775	AT$->CAA	0	Ins
1776	AT$->CAC	0	Ins
1777	AT$->CAT	0	Ins
1778	AT$->CAG	0	Ins
1779	AT$->CA$	0	Ins+Del
1780	AT$->CCA	0	Ins
1781	AT$->CCC	0	Ins
1782	AT$->CCT	0	Ins
1783	AT$->CCG	0	Ins
1784	AT$->CC$	0	Ins+Del
1785	AT$->CTA	0	Ins
1786	AT$->CTC	0	Ins
1787	AT$->CTT	0	Ins
1788	AT$->CTG	0	Ins
1789	AT$->CT$	0	Ins+Del
1790	AT$->CGA	0	Ins
1791	AT$->CGC	0	Ins
1792	AT$->CGT	0	Ins
1793	AT$->CGG	0	Ins
1794	AT$->CG$	0	Ins+Del
1795	AT$->C$A	0	Ins+Del
1796	AT$->C$C	0	Ins+Del
1797	AT$->C$T	0	Ins+Del
1798	AT$->C$G	0	Ins+Del
1799	AT$->C$$	0	Ins+Del
1800	AT$->TAA	0	Ins
1801	AT$->TAC	0	Ins
1802	AT$->TAT	0	Ins
1803	AT$->TAG	0	Ins
1804	AT$->TA$	0	Ins+Del
1805	AT$->TCA	0	Ins
1806	AT$->TCC	0	Ins
1807	AT$->TCT	0	Ins
1808	AT$->TCG	0	Ins
1809	AT$->TC$	0	Ins+Del
1810	AT$->TTA	0	Ins
1811	AT$->TTC	0	Ins
1812	AT$->TTT	0	Ins
1813	AT$->TTG	0	Ins
1814	AT$->TT$	0	Ins+Del
1815	AT$->TGA	0	Ins
1816	AT$->TGC	0	Ins
1817	AT$->TGT	0	Ins
1818	AT$->TGG	0	Ins
1819	AT$->TG$	0	Ins+Del
1820	AT$->T$A	0	Ins+Del
1821	AT$->T$C	0	Ins+Del
1822	AT$->T$T	0	Ins+Del
1823	AT$->T$G	0	Ins+Del
1824	AT$->T$$	0	Ins+Del
1825	AT$->GAA	0	Ins
1826	AT$->GAC	0	Ins
1827	AT$->GAT	0	Ins
1828	AT$->GAG	0	Ins
1829	AT$->GA$	0	Ins+Del
1830	AT$->GCA	0	Ins
1831	AT$->GCC	0	Ins
1832	AT$->GCT	0	Ins
1833	AT$->GCG	0	Ins
1834	AT$->GC$	0	Ins+Del
1835	AT$->GTA	0	Ins
1836	AT$->GTC	0	Ins
1837	AT$->GTT	0	Ins
1838	AT$->GTG	0	Ins
1839	AT$->GT$	0	Ins+Del
1840	AT$->GGA	0	Ins
1841	AT$->GGC	0	Ins
1842	AT$->GGT	0	Ins
1843	AT$->GGG	0	Ins
1844	AT$->GG$	0	Ins+Del
1845	AT$->G$A	0	Ins+Del
1846	AT$->G$C	0	Ins+Del
1847	AT$->G$T	0	Ins+Del
1848	AT$->G$G	0	Ins+Del
1849	AT$->G$$	0	Ins+Del
1850	AT$->$AA	0	Ins+Del
1851	AT$->$AC	0	Ins+Del
1852	AT$->$AT	0	Ins+Del
1853	AT$->$AG	0	Ins+Del
1854	AT$->$A$	0	Ins+Del
1855	AT$->$CA	0	Ins+Del
1856	AT$->$CC	0	Ins+Del
1857	AT$->$CT	0	Ins+Del
1858	AT$->$CG	0	Ins+Del
1859	AT$->$C$	0	Ins+Del
1860	AT$->$TA	0	Ins+Del
1861	AT$->$TC	0	Ins+Del
1862	AT$->$TT	0	Ins+Del
1863	AT$->$TG	0	Ins+Del
1864	AT$->$T$	0	Ins+Del
1865	AT$->$GA	0	Ins+Del
1866	AT$->$GC	0	Ins+Del
1867	AT$->$GT	0	Ins+Del
1868	AT$->$GG	0	Ins+Del
1869	AT$->$G$	0	Ins+Del
1870	AT$->$$A	0	Ins+Del
1871	AT$->$$C	0	Ins+Del
1872	AT$->$$T	0	Ins+Del
1873	AT$->$$G	0	Ins+Del
1874	AT$->$$$	0	Ins+Del
1875	AGA->AAA	555	SNP
1876	AGA->AAC	0	2SNP
1877	AGA->AAT	0	2SNP
1878	AGA->AAG	0	2SNP
1879	AGA->AA$	0	Del
1880	AGA->ACA	329	SNP
1881	AGA->ACC	0	2SNP
1882	AGA->ACT	1	2SNP
1883	AGA->ACG	0	2SNP
1884	AGA->AC$	0	Del
1885	AGA->ATA	243	SNP
1886	AGA->ATC	0	2SNP
1887	AGA->ATT	0	2SNP
1888	AGA->ATG	0	2SNP
1889	AGA->AT$	0	Del
1890	AGA->AGA	3382332	NoMut
1891	AGA->AGC	138	SNP
1892	AGA->AGT	127	SNP
1893	AGA->AGG	530	SNP
1894	AGA->AG$	17	Del
1895	AGA->A$A	11	Del
1896	AGA->A$C	0	Del
1897	AGA->A$T	0	Del
1898	AGA->A$G	0	Del
1899	AGA->A$$	19	Del
1900	AGA->CAA	0	2SNP
1901	AGA->CAC	0	3SNP
1902	AGA->CAT	0	3SNP
1903	AGA->CAG	0	3SNP
1904	AGA->CA$	0	Del
1905	AGA->CCA	0	2SNP
1906	AGA->CCC	0	3SNP
1907	AGA->CCT	0	3SNP
1908	AGA->CCG	0	3SNP
1909	AGA->CC$	0	Del
1910	AGA->CTA	0	2SNP
1911	AGA->CTC	0	3SNP
1912	AGA->CTT	0	3SNP
1913	AGA->CTG	0	3SNP
1914	AGA->CT$	0	Del
1915	AGA->CGA	145	SNP
1916	AGA->CGC	0	2SNP
1917	AGA->CGT	0	2SNP
1918	AGA->CGG	0	2SNP
1919	AGA->CG$	0	Del
1920	AGA->C$A	0	Del
1921	AGA->C$C	0	Del
1922	AGA->C$T	0	Del
1923	AGA->C$G	0	Del
1924	AGA->C$$	0	Del
1925	AGA->TAA	0	2SNP
1926	AGA->TAC	0	3SNP
1927	AGA->TAT	0	3SNP
1928	AGA->TAG	0	3SNP
1929	AGA->TA$	0	Del
1930	AGA->TCA	2	2SNP
1931	AGA->TCC	0	3SNP
1932	AGA->TCT	0	3SNP
1933	AGA->TCG	0	3SNP
1934	AGA->TC$	0	Del
1935	AGA->TTA	0	2SNP
1936	AGA->TTC	0	3SNP
1937	AGA->TTT	0	3SNP
1938	AGA->TTG	0	3SNP
1939	AGA->TT$	0	Del
1940	AGA->TGA	22	SNP
1941	AGA->TGC	0	2SNP
1942	AGA->TGT	0	2SNP
1943	AGA->TGG	0	2SNP
1944	AGA->TG$	0	Del
1945	AGA->T$A	0	Del
1946	AGA->T$C	0	Del
1947	AGA->T$T	0	Del
1948	AGA->T$G	0	Del
1949	AGA->T$$	0	Del
1950	AGA->GAA	0	2SNP
1951	AGA->GAC	0	3SNP
1952	AGA->GAT	0	3SNP
1953	AGA->GAG	0	3SNP
1954	AGA->GA$	0	Del
1955	AGA->GCA	0	2SNP
1956	AGA->GCC	0	3SNP
1957	AGA->GCT	0	3SNP
1958	AGA->GCG	0	3SNP
1959	AGA->GC$	0	Del
1960	AGA->GTA	0	2SNP
1961	AGA->GTC	0	3SNP
1962	AGA->GTT	0	3SNP
1963	AGA->GTG	0	3SNP
1964	AGA->GT$	0	Del
1965	AGA->GGA	486	SNP
1966	AGA->GGC	0	2SNP
1967	AGA->GGT	0	2SNP
1968	AGA->GGG	0	2SNP
1969	AGA->GG$	0	Del
1970	AGA->G$A	0	Del
1971	AGA->G$C	0	Del
1972	AGA->G$T	0	Del
1973	AGA->G$G	0	Del
1974	AGA->G$$	0	Del
1975	AGA->$AA	0	Del
1976	AGA->$AC	0	Del
1977	AGA->$AT	0	Del
1978	AGA->$AG	0	Del
1979	AGA->$A$	0	Del
1980	AGA->$CA	0	Del
1981	AGA->$CC	0	Del
1982	AGA->$CT	0	Del
1983	AGA->$CG	0	Del
1984	AGA->$C$	0	Del
1985	AGA->$TA	0	Del
1986	AGA->$TC	0	Del
1987	AGA->$TT	0	Del
1988	AGA->$TG	0	Del
1989	AGA->$T$	0	Del
1990	AGA->$GA	16	Del
1991	AGA->$GC	0	Del
1992	AGA->$GT	0	Del
1993	AGA->$GG	0	Del
1994	AGA->$G$	0	Del
1995	AGA->$$A	54	Del
1996	AGA->$$C	0	Del
1997	AGA->$$T	0	Del
1998	AGA->$$G	0	Del
[truncated: 13,626 more rows]
